# Supplementary material for: miR-100-5p inhibition induces apoptosis in dormant prostate cancer cells and prevents the emergence of castration-resistant prostate cancer
Source: Sci Rep. 2017 Jun 22;7:4079. doi: 10.1038/s41598-017-03731-8 (PMC5481412; doi:10.1038/s41598-017-03731-8)
Supplement: Supplementary file 2 — Supplementary Table S1 [file 41598_2017_3731_MOESM2_ESM.xls]

## Sheet: LTL-313B-pre cx
Categories	Functions	Diseases or Functions Annotation	p-Value	Molecules	# Molecules
Cancer, Organismal Injury and Abnormalities, Reproductive System Disease	invasive cervical squamous cell carcinoma	early stage invasive cervical squamous cell carcinoma	1.21e-41	miR-135a-5p (and other miRNAs w/seed AUGGCUU),miR-194-5p (miRNAs w/seed GUAACAG),miR-218-5p (and other miRNAs w/seed UGUGCUU),miR-92a-3p (and other miRNAs w/seed AUUGCAC),miR-142-3p (and other miRNAs w/seed GUAGUGU),miR-340-5p (miRNAs w/seed UAUAAAG),miR-26a-5p (and other miRNAs w/seed UCAAGUA),miR-130a-3p (and other miRNAs w/seed AGUGCAA),miR-141-3p (and other miRNAs w/seed AACACUG),miR-203a-3p …	25
Cancer, Organismal Injury and Abnormalities	carcinoma	invasive carcinoma	1.85e-34	miR-135a-5p (and other miRNAs w/seed AUGGCUU),miR-194-5p (miRNAs w/seed GUAACAG),miR-103-3p (and other miRNAs w/seed GCAGCAU),miR-1915-3p (and other miRNAs w/seed CCCAGGG),miR-218-5p (and other miRNAs w/seed UGUGCUU),miR-200b-3p (and other miRNAs w/seed AAUACUG),miR-92a-3p (and other miRNAs w/seed AUUGCAC),miR-142-3p (and other miRNAs w/seed GUAGUGU),miR-340-5p (miRNAs w/seed UAUAAAG),miR-26a-5p …	31
Cancer, Organismal Injury and Abnormalities	primary melanoma	primary melanoma	1.26e-31	miR-203a-3p (and other miRNAs w/seed UGAAAUG),miR-135a-5p (and other miRNAs w/seed AUGGCUU),miR-100-5p (and other miRNAs w/seed ACCCGUA),miR-146a-5p (and other miRNAs w/seed GAGAACU),miR-23a-3p (and other miRNAs w/seed UCACAUU),miR-199a-3p (and other miRNAs w/seed CAGUAGU),miR-125b-5p (and other miRNAs w/seed CCCUGAG),miR-29b-3p (and other miRNAs w/seed AGCACCA),miR-27a-3p (and other miRNAs w/see…	19
Cancer, Hematological Disease, Immunological Disease, Organismal Injury and Abnormalities	sinonasal natural killer/T-cell lymphoma	sinonasal natural killer/T-cell lymphoma	4.52e-29	miR-140-5p (and other miRNAs w/seed AGUGGUU),miR-194-5p (miRNAs w/seed GUAACAG),miR-30c-5p (and other miRNAs w/seed GUAAACA),miR-148a-3p (and other miRNAs w/seed CAGUGCA),miR-92a-3p (and other miRNAs w/seed AUUGCAC),miR-140-3p (and other miRNAs w/seed ACCACAG),miR-142-3p (and other miRNAs w/seed GUAGUGU),miR-10a-5p (and other miRNAs w/seed ACCCUGU),miR-340-5p (miRNAs w/seed UAUAAAG),miR-192-5p (a…	19
Cancer, Organismal Injury and Abnormalities, Reproductive System Disease	cervical squamous cell carcinoma	cervical squamous cell carcinoma	2.59e-26	miR-135a-5p (and other miRNAs w/seed AUGGCUU),miR-194-5p (miRNAs w/seed GUAACAG),miR-218-5p (and other miRNAs w/seed UGUGCUU),miR-92a-3p (and other miRNAs w/seed AUUGCAC),miR-142-3p (and other miRNAs w/seed GUAGUGU),miR-340-5p (miRNAs w/seed UAUAAAG),miR-26a-5p (and other miRNAs w/seed UCAAGUA),miR-130a-3p (and other miRNAs w/seed AGUGCAA),miR-141-3p (and other miRNAs w/seed AACACUG),miR-30a-3p (…	26
Inflammatory Response	inflammation	inflammation of absolute anatomical region	1.15e-25	miR-135a-5p (and other miRNAs w/seed AUGGCUU),miR-100-5p (and other miRNAs w/seed ACCCGUA),miR-194-5p (miRNAs w/seed GUAACAG),miR-23a-3p (and other miRNAs w/seed UCACAUU),miR-103-3p (and other miRNAs w/seed GCAGCAU),miR-125b-5p (and other miRNAs w/seed CCCUGAG),miR-188-5p (and other miRNAs w/seed AUCCCUU),miR-17-3p (and other miRNAs w/seed CUGCAGU),miR-200b-3p (and other miRNAs w/seed AAUACUG),mi…	42
Cancer, Gastrointestinal Disease, Organismal Injury and Abnormalities, Respiratory Disease	pharyngeal carcinoma	pharyngeal carcinoma	2.46e-25	miR-203a-3p (and other miRNAs w/seed UGAAAUG),miR-140-5p (and other miRNAs w/seed AGUGGUU),miR-100-5p (and other miRNAs w/seed ACCCGUA),miR-23a-3p (and other miRNAs w/seed UCACAUU),miR-30c-5p (and other miRNAs w/seed GUAAACA),miR-125b-5p (and other miRNAs w/seed CCCUGAG),miR-17-5p (and other miRNAs w/seed AAAGUGC),miR-29b-3p (and other miRNAs w/seed AGCACCA),miR-27a-3p (and other miRNAs w/seed UC…	20
Organismal Injury and Abnormalities, Reproductive System Disease	nonobstructive azoospermia	nonobstructive azoospermia	4e-24	miR-199a-5p (and other miRNAs w/seed CCAGUGU),miR-23a-3p (and other miRNAs w/seed UCACAUU),let-7f-2-3p (and other miRNAs w/seed UAUACAG),miR-182-5p (and other miRNAs w/seed UUGGCAA),miR-17-5p (and other miRNAs w/seed AAAGUGC),miR-29b-3p (and other miRNAs w/seed AGCACCA),miR-193a-3p (and other miRNAs w/seed ACUGGCC),miR-153-3p (miRNAs w/seed UGCAUAG),miR-29c-5p (miRNAs w/seed GACCGAU),miR-200b-3p …	22
Inflammatory Response, Organismal Injury and Abnormalities	inflammation	inflammation of organ	5.66e-23	miR-135a-5p (and other miRNAs w/seed AUGGCUU),miR-100-5p (and other miRNAs w/seed ACCCGUA),miR-194-5p (miRNAs w/seed GUAACAG),miR-23a-3p (and other miRNAs w/seed UCACAUU),miR-103-3p (and other miRNAs w/seed GCAGCAU),miR-125b-5p (and other miRNAs w/seed CCCUGAG),miR-188-5p (and other miRNAs w/seed AUCCCUU),miR-17-3p (and other miRNAs w/seed CUGCAGU),miR-200b-3p (and other miRNAs w/seed AAUACUG),mi…	42
Cancer, Organismal Injury and Abnormalities	metastatic melanoma cancer	metastatic melanoma cancer	6.81e-22	miR-203a-3p (and other miRNAs w/seed UGAAAUG),miR-135a-5p (and other miRNAs w/seed AUGGCUU),miR-146a-5p (and other miRNAs w/seed GAGAACU),miR-96-5p (and other miRNAs w/seed UUGGCAC),miR-23a-3p (and other miRNAs w/seed UCACAUU),miR-199a-3p (and other miRNAs w/seed CAGUAGU),miR-125b-5p (and other miRNAs w/seed CCCUGAG),miR-27a-3p (and other miRNAs w/seed UCACAGU),miR-148a-3p (and other miRNAs w/see…	17
Connective Tissue Disorders, Inflammatory Disease, Inflammatory Response, Organismal Injury and Abnormalities, Respiratory Disease	idiopathic pulmonary fibrosis	idiopathic pulmonary fibrosis	3.83e-21	miR-140-5p (and other miRNAs w/seed AGUGGUU),miR-203a-3p (and other miRNAs w/seed UGAAAUG),miR-30c-5p (and other miRNAs w/seed GUAAACA),miR-125b-5p (and other miRNAs w/seed CCCUGAG),miR-17-5p (and other miRNAs w/seed AAAGUGC),miR-29b-3p (and other miRNAs w/seed AGCACCA),miR-17-3p (and other miRNAs w/seed CUGCAGU),miR-92a-3p (and other miRNAs w/seed AUUGCAC),miR-140-3p (and other miRNAs w/seed ACC…	17
Connective Tissue Disorders, Inflammatory Response, Organismal Injury and Abnormalities, Respiratory Disease	interstitial pneumonia	interstitial pneumonia	4.65e-21	miR-140-5p (and other miRNAs w/seed AGUGGUU),miR-203a-3p (and other miRNAs w/seed UGAAAUG),miR-30c-5p (and other miRNAs w/seed GUAAACA),miR-125b-5p (and other miRNAs w/seed CCCUGAG),miR-17-5p (and other miRNAs w/seed AAAGUGC),miR-29b-3p (and other miRNAs w/seed AGCACCA),miR-17-3p (and other miRNAs w/seed CUGCAGU),miR-92a-3p (and other miRNAs w/seed AUUGCAC),miR-140-3p (and other miRNAs w/seed ACC…	18
Cancer, Gastrointestinal Disease, Organismal Injury and Abnormalities, Respiratory Disease	squamous cell cancer of the hypopharynx	squamous cell cancer of the hypopharynx	9.23e-21	miR-140-5p (and other miRNAs w/seed AGUGGUU),miR-203a-3p (and other miRNAs w/seed UGAAAUG),miR-100-5p (and other miRNAs w/seed ACCCGUA),miR-30c-5p (and other miRNAs w/seed GUAAACA),miR-125b-5p (and other miRNAs w/seed CCCUGAG),miR-29b-3p (and other miRNAs w/seed AGCACCA),miR-218-5p (and other miRNAs w/seed UGUGCUU),miR-183-5p (miRNAs w/seed AUGGCAC),miR-10a-5p (and other miRNAs w/seed ACCCUGU),le…	15
Inflammatory Disease, Inflammatory Response, Organismal Injury and Abnormalities, Renal and Urological Disease	lupus nephritis	class II lupus nephritis	9.7e-21	miR-100-5p (and other miRNAs w/seed ACCCGUA),miR-30c-5p (and other miRNAs w/seed GUAAACA),miR-23a-3p (and other miRNAs w/seed UCACAUU),miR-1913 (and other miRNAs w/seed CUGCCCC),miR-200b-3p (and other miRNAs w/seed AAUACUG),miR-92a-3p (and other miRNAs w/seed AUUGCAC),miR-223-3p (miRNAs w/seed GUCAGUU),miR-365-3p (and other miRNAs w/seed AAUGCCC),miR-3118 (and other miRNAs w/seed GUGACUG),miR-210…	16
Inflammatory Response	inflammation	inflammation of body cavity	1.03e-20	miR-135a-5p (and other miRNAs w/seed AUGGCUU),miR-100-5p (and other miRNAs w/seed ACCCGUA),miR-23a-3p (and other miRNAs w/seed UCACAUU),miR-188-5p (and other miRNAs w/seed AUCCCUU),miR-125b-5p (and other miRNAs w/seed CCCUGAG),miR-200b-3p (and other miRNAs w/seed AAUACUG),miR-17-3p (and other miRNAs w/seed CUGCAGU),miR-92a-3p (and other miRNAs w/seed AUUGCAC),miR-142-3p (and other miRNAs w/seed G…	35
Cancer, Connective Tissue Disorders, Organismal Injury and Abnormalities	dedifferentiated liposarcoma	dedifferentiated liposarcoma	1.2e-19	miR-146a-5p (and other miRNAs w/seed GAGAACU),miR-451a (and other miRNAs w/seed AACCGUU),miR-34a-5p (and other miRNAs w/seed GGCAGUG),miR-144-3p (miRNAs w/seed ACAGUAU),miR-365-3p (and other miRNAs w/seed AAUGCCC),miR-199a-5p (and other miRNAs w/seed CCAGUGU),miR-199a-3p (and other miRNAs w/seed CAGUAGU),miR-335-5p (and other miRNAs w/seed CAAGAGC),miR-193a-3p (and other miRNAs w/seed ACUGGCC),mi…	13
Cancer, Connective Tissue Disorders, Organismal Injury and Abnormalities	liposarcoma	liposarcoma	1.69e-19	miR-146a-5p (and other miRNAs w/seed GAGAACU),miR-451a (and other miRNAs w/seed AACCGUU),miR-34a-5p (and other miRNAs w/seed GGCAGUG),miR-144-3p (miRNAs w/seed ACAGUAU),miR-365-3p (and other miRNAs w/seed AAUGCCC),miR-199a-5p (and other miRNAs w/seed CCAGUGU),let-7a-5p (and other miRNAs w/seed GAGGUAG),miR-199a-3p (and other miRNAs w/seed CAGUAGU),miR-335-5p (and other miRNAs w/seed CAAGAGC),miR-…	14
Cancer, Hematological Disease, Hereditary Disorder, Organismal Injury and Abnormalities	myelodysplastic syndrome with 5q- syndrome	myelodysplastic syndrome with 5q- syndrome	5.84e-19	miR-95-3p (miRNAs w/seed UCAACGG),miR-10a-5p (and other miRNAs w/seed ACCCUGU),miR-146a-5p (and other miRNAs w/seed GAGAACU),miR-451a (and other miRNAs w/seed AACCGUU),miR-34a-5p (and other miRNAs w/seed GGCAGUG),miR-100-5p (and other miRNAs w/seed ACCCGUA),miR-125b-5p (and other miRNAs w/seed CCCUGAG),miR-335-5p (and other miRNAs w/seed CAAGAGC),miR-29b-3p (and other miRNAs w/seed AGCACCA),miR-1…	11
Cancer, Organismal Injury and Abnormalities	solid tumor	primary solid tumor	2.91e-17	miR-135a-5p (and other miRNAs w/seed AUGGCUU),miR-203a-3p (and other miRNAs w/seed UGAAAUG),miR-100-5p (and other miRNAs w/seed ACCCGUA),miR-146a-5p (and other miRNAs w/seed GAGAACU),miR-23a-3p (and other miRNAs w/seed UCACAUU),miR-30c-5p (and other miRNAs w/seed GUAAACA),miR-199a-3p (and other miRNAs w/seed CAGUAGU),miR-125b-5p (and other miRNAs w/seed CCCUGAG),miR-29b-3p (and other miRNAs w/see…	21
Cancer, Organismal Injury and Abnormalities	primary tumor	primary tumor	3.97e-17	miR-135a-5p (and other miRNAs w/seed AUGGCUU),miR-203a-3p (and other miRNAs w/seed UGAAAUG),miR-100-5p (and other miRNAs w/seed ACCCGUA),miR-146a-5p (and other miRNAs w/seed GAGAACU),miR-23a-3p (and other miRNAs w/seed UCACAUU),miR-30c-5p (and other miRNAs w/seed GUAAACA),miR-199a-3p (and other miRNAs w/seed CAGUAGU),miR-125b-5p (and other miRNAs w/seed CCCUGAG),miR-29b-3p (and other miRNAs w/see…	21
Organismal Injury and Abnormalities	fibrosis	Fibrosis	3.8e-16	miR-203a-3p (and other miRNAs w/seed UGAAAUG),miR-140-5p (and other miRNAs w/seed AGUGGUU),miR-199a-5p (and other miRNAs w/seed CCAGUGU),miR-194-5p (miRNAs w/seed GUAACAG),miR-23a-3p (and other miRNAs w/seed UCACAUU),miR-30c-5p (and other miRNAs w/seed GUAAACA),miR-125b-5p (and other miRNAs w/seed CCCUGAG),miR-17-5p (and other miRNAs w/seed AAAGUGC),miR-29b-3p (and other miRNAs w/seed AGCACCA),mi…	24
Immunological Disease, Inflammatory Disease, Inflammatory Response, Neurological Disease, Organismal Injury and Abnormalities	experimental autoimmune encephalomyelitis	experimental autoimmune encephalomyelitis	8.87e-16	miR-135a-5p (and other miRNAs w/seed AUGGCUU),miR-140-5p (and other miRNAs w/seed AGUGGUU),miR-203a-3p (and other miRNAs w/seed UGAAAUG),miR-194-5p (miRNAs w/seed GUAACAG),miR-30c-5p (and other miRNAs w/seed GUAAACA),miR-103-3p (and other miRNAs w/seed GCAGCAU),miR-17-5p (and other miRNAs w/seed AAAGUGC),miR-29b-3p (and other miRNAs w/seed AGCACCA),miR-193a-3p (and other miRNAs w/seed ACUGGCC),mi…	19
Endocrine System Disorders, Gastrointestinal Disease, Metabolic Disease, Organismal Injury and Abnormalities	non-insulin-dependent diabetes mellitus	non-insulin-dependent diabetes mellitus	1.78e-14	miR-100-5p (and other miRNAs w/seed ACCCGUA),miR-23a-3p (and other miRNAs w/seed UCACAUU),miR-103-3p (and other miRNAs w/seed GCAGCAU),miR-125b-5p (and other miRNAs w/seed CCCUGAG),miR-17-5p (and other miRNAs w/seed AAAGUGC),miR-29b-3p (and other miRNAs w/seed AGCACCA),miR-27a-3p (and other miRNAs w/seed UCACAGU),miR-148a-3p (and other miRNAs w/seed CAGUGCA),miR-183-5p (miRNAs w/seed AUGGCAC),miR…	20
Cancer, Organismal Injury and Abnormalities	malignant solid tumor	advanced malignant solid tumor	1.55e-13	miR-135a-5p (and other miRNAs w/seed AUGGCUU),miR-203a-3p (and other miRNAs w/seed UGAAAUG),miR-146a-5p (and other miRNAs w/seed GAGAACU),miR-96-5p (and other miRNAs w/seed UUGGCAC),miR-23a-3p (and other miRNAs w/seed UCACAUU),miR-329-3p (and other miRNAs w/seed ACACACC),miR-199a-3p (and other miRNAs w/seed CAGUAGU),miR-125b-5p (and other miRNAs w/seed CCCUGAG),miR-29b-3p (and other miRNAs w/seed…	23
Cancer, Organismal Injury and Abnormalities, Reproductive System Disease	ductal breast carcinoma	invasive ductal breast carcinoma	1.92e-13	miR-1268a (and other miRNAs w/seed GGGCGUG),let-7a-5p (and other miRNAs w/seed GAGGUAG),miR-103-3p (and other miRNAs w/seed GCAGCAU),miR-1915-3p (and other miRNAs w/seed CCCAGGG),miR-29b-3p (and other miRNAs w/seed AGCACCA),miR-17-5p (and other miRNAs w/seed AAAGUGC),miR-1202 (and other miRNAs w/seed UGCCAGC),miR-16-5p (and other miRNAs w/seed AGCAGCA),miR-200b-3p (and other miRNAs w/seed AAUACUG…	12
Cancer, Organismal Injury and Abnormalities, Reproductive System Disease	mammary tumor	mammary tumor	2.21e-13	miR-100-5p (and other miRNAs w/seed ACCCGUA),miR-146a-5p (and other miRNAs w/seed GAGAACU),miR-96-5p (and other miRNAs w/seed UUGGCAC),miR-103-3p (and other miRNAs w/seed GCAGCAU),miR-125b-5p (and other miRNAs w/seed CCCUGAG),miR-1915-3p (and other miRNAs w/seed CCCAGGG),miR-218-5p (and other miRNAs w/seed UGUGCUU),miR-200b-3p (and other miRNAs w/seed AAUACUG),miR-92a-3p (and other miRNAs w/seed …	41
Cancer, Endocrine System Disorders, Gastrointestinal Disease, Organismal Injury and Abnormalities	pancreatic ductal adenocarcinoma	pancreatic ductal adenocarcinoma	4.73e-13	miR-203a-3p (and other miRNAs w/seed UGAAAUG),miR-146a-5p (and other miRNAs w/seed GAGAACU),miR-96-5p (and other miRNAs w/seed UUGGCAC),miR-210-3p (miRNAs w/seed UGUGCGU),miR-29b-3p (and other miRNAs w/seed AGCACCA),miR-17-5p (and other miRNAs w/seed AAAGUGC),miR-148a-3p (and other miRNAs w/seed CAGUGCA),miR-18a-5p (and other miRNAs w/seed AAGGUGC),miR-130a-3p (and other miRNAs w/seed AGUGCAA),mi…	11
Cancer, Organismal Injury and Abnormalities	metastatic solid tumor	metastatic solid tumor	4.82e-13	miR-135a-5p (and other miRNAs w/seed AUGGCUU),miR-203a-3p (and other miRNAs w/seed UGAAAUG),miR-146a-5p (and other miRNAs w/seed GAGAACU),miR-96-5p (and other miRNAs w/seed UUGGCAC),miR-23a-3p (and other miRNAs w/seed UCACAUU),miR-329-3p (and other miRNAs w/seed ACACACC),miR-199a-3p (and other miRNAs w/seed CAGUAGU),miR-125b-5p (and other miRNAs w/seed CCCUGAG),miR-27a-3p (and other miRNAs w/seed…	21
Cancer, Organismal Injury and Abnormalities, Reproductive System Disease	breast cancer	breast cancer	8.38e-13	miR-100-5p (and other miRNAs w/seed ACCCGUA),miR-146a-5p (and other miRNAs w/seed GAGAACU),miR-96-5p (and other miRNAs w/seed UUGGCAC),miR-103-3p (and other miRNAs w/seed GCAGCAU),miR-125b-5p (and other miRNAs w/seed CCCUGAG),miR-1915-3p (and other miRNAs w/seed CCCAGGG),miR-218-5p (and other miRNAs w/seed UGUGCUU),miR-200b-3p (and other miRNAs w/seed AAUACUG),miR-92a-3p (and other miRNAs w/seed …	39
Cancer, Gastrointestinal Disease, Organismal Injury and Abnormalities	colorectal cancer	stage 1-3 colorectal cancer	1.28e-12	miR-34a-5p (and other miRNAs w/seed GGCAGUG),let-7a-5p (and other miRNAs w/seed GAGGUAG),miR-125b-5p (and other miRNAs w/seed CCCUGAG),miR-17-5p (and other miRNAs w/seed AAAGUGC),miR-16-5p (and other miRNAs w/seed AGCAGCA),miR-200b-3p (and other miRNAs w/seed AAUACUG),miR-92a-3p (and other miRNAs w/seed AUUGCAC),miR-141-3p (and other miRNAs w/seed AACACUG)	8
Endocrine System Disorders, Gastrointestinal Disease, Metabolic Disease, Organismal Injury and Abnormalities	diabetes mellitus	diabetes mellitus	1.91e-12	miR-135a-5p (and other miRNAs w/seed AUGGCUU),miR-100-5p (and other miRNAs w/seed ACCCGUA),miR-146a-5p (and other miRNAs w/seed GAGAACU),miR-194-5p (miRNAs w/seed GUAACAG),miR-23a-3p (and other miRNAs w/seed UCACAUU),miR-329-3p (and other miRNAs w/seed ACACACC),miR-125b-5p (and other miRNAs w/seed CCCUGAG),miR-103-3p (and other miRNAs w/seed GCAGCAU),miR-148a-3p (and other miRNAs w/seed CAGUGCA),…	28
Cellular Development, Cellular Growth and Proliferation	cell proliferation	cell proliferation of tumor cell lines	6.55e-12	miR-100-5p (and other miRNAs w/seed ACCCGUA),miR-146a-5p (and other miRNAs w/seed GAGAACU),miR-23a-3p (and other miRNAs w/seed UCACAUU),miR-125b-5p (and other miRNAs w/seed CCCUGAG),miR-148a-3p (and other miRNAs w/seed CAGUGCA),miR-218-5p (and other miRNAs w/seed UGUGCUU),miR-17-3p (and other miRNAs w/seed CUGCAGU),miR-200b-3p (and other miRNAs w/seed AAUACUG),miR-331-3p (miRNAs w/seed CCCCUGG),m…	33
Cancer, Organismal Injury and Abnormalities	advanced malignant tumor	advanced malignant tumor	8.2e-12	miR-135a-5p (and other miRNAs w/seed AUGGCUU),miR-203a-3p (and other miRNAs w/seed UGAAAUG),miR-146a-5p (and other miRNAs w/seed GAGAACU),miR-96-5p (and other miRNAs w/seed UUGGCAC),miR-23a-3p (and other miRNAs w/seed UCACAUU),miR-329-3p (and other miRNAs w/seed ACACACC),miR-199a-3p (and other miRNAs w/seed CAGUAGU),miR-125b-5p (and other miRNAs w/seed CCCUGAG),miR-182-5p (and other miRNAs w/seed…	25
Cancer, Gastrointestinal Disease, Organismal Injury and Abnormalities	colorectal cancer	stage 2 colorectal cancer	8.56e-12	miR-34a-5p (and other miRNAs w/seed GGCAGUG),let-7a-5p (and other miRNAs w/seed GAGGUAG),miR-17-5p (and other miRNAs w/seed AAAGUGC),miR-16-5p (and other miRNAs w/seed AGCAGCA),miR-200b-3p (and other miRNAs w/seed AAUACUG),miR-92a-3p (and other miRNAs w/seed AUUGCAC),miR-141-3p (and other miRNAs w/seed AACACUG)	7
Dermatological Diseases and Conditions, Organismal Injury and Abnormalities	psoriasis	psoriasis	1e-11	miR-203a-3p (and other miRNAs w/seed UGAAAUG),miR-146a-5p (and other miRNAs w/seed GAGAACU),miR-30c-5p (and other miRNAs w/seed GUAAACA),miR-199a-3p (and other miRNAs w/seed CAGUAGU),miR-103-3p (and other miRNAs w/seed GCAGCAU),miR-17-5p (and other miRNAs w/seed AAAGUGC),miR-29b-3p (and other miRNAs w/seed AGCACCA),miR-27a-3p (and other miRNAs w/seed UCACAGU),miR-193a-3p (and other miRNAs w/seed …	20
Cancer, Endocrine System Disorders, Gastrointestinal Disease, Organismal Injury and Abnormalities	pancreatic adenocarcinoma	pancreatic adenocarcinoma	1.01e-11	miR-203a-3p (and other miRNAs w/seed UGAAAUG),miR-146a-5p (and other miRNAs w/seed GAGAACU),miR-96-5p (and other miRNAs w/seed UUGGCAC),miR-210-3p (miRNAs w/seed UGUGCGU),miR-27a-3p (and other miRNAs w/seed UCACAGU),miR-29b-3p (and other miRNAs w/seed AGCACCA),miR-17-5p (and other miRNAs w/seed AAAGUGC),miR-148a-3p (and other miRNAs w/seed CAGUGCA),miR-18a-5p (and other miRNAs w/seed AAGGUGC),miR…	12
Digestive System Development and Function, Gastrointestinal Disease, Hepatic System Development and Function, Hepatic System Disease, Infectious Diseases, Inflammatory Disease, Inflammatory Response, Organ Development, Organismal Injury and Abnormalities	chronic hepatitis B	chronic hepatitis B	1.45e-11	miR-135a-5p (and other miRNAs w/seed AUGGCUU),miR-100-5p (and other miRNAs w/seed ACCCGUA),miR-199a-5p (and other miRNAs w/seed CCAGUGU),miR-210-3p (miRNAs w/seed UGUGCGU),miR-27a-3p (and other miRNAs w/seed UCACAGU),miR-16-5p (and other miRNAs w/seed AGCAGCA),miR-130a-3p (and other miRNAs w/seed AGUGCAA),miR-1273h-5p (and other miRNAs w/seed UGGGAGG)	8
Cancer, Gastrointestinal Disease, Hepatic System Disease, Organismal Injury and Abnormalities	hepatocellular carcinoma	hepatocellular carcinoma	2.31e-11	miR-135a-5p (and other miRNAs w/seed AUGGCUU),miR-146a-5p (and other miRNAs w/seed GAGAACU),miR-100-5p (and other miRNAs w/seed ACCCGUA),miR-199a-5p (and other miRNAs w/seed CCAGUGU),miR-23a-3p (and other miRNAs w/seed UCACAUU),miR-30c-5p (and other miRNAs w/seed GUAAACA),miR-199a-3p (and other miRNAs w/seed CAGUAGU),miR-103-3p (and other miRNAs w/seed GCAGCAU),miR-17-5p (and other miRNAs w/seed …	22
Cancer, Organismal Injury and Abnormalities	metastasis	metastasis	4.22e-11	miR-135a-5p (and other miRNAs w/seed AUGGCUU),miR-203a-3p (and other miRNAs w/seed UGAAAUG),miR-146a-5p (and other miRNAs w/seed GAGAACU),miR-96-5p (and other miRNAs w/seed UUGGCAC),miR-23a-3p (and other miRNAs w/seed UCACAUU),miR-329-3p (and other miRNAs w/seed ACACACC),miR-199a-3p (and other miRNAs w/seed CAGUAGU),miR-125b-5p (and other miRNAs w/seed CCCUGAG),miR-182-5p (and other miRNAs w/seed…	23
Metabolic Disease, Neurological Disease, Organismal Injury and Abnormalities, Psychological Disorders	Alzheimer's disease	Alzheimer's disease	1.62e-10	miR-100-5p (and other miRNAs w/seed ACCCGUA),miR-146a-5p (and other miRNAs w/seed GAGAACU),miR-30c-5p (and other miRNAs w/seed GUAAACA),miR-103-3p (and other miRNAs w/seed GCAGCAU),miR-125b-5p (and other miRNAs w/seed CCCUGAG),miR-17-5p (and other miRNAs w/seed AAAGUGC),miR-29b-3p (and other miRNAs w/seed AGCACCA),miR-27a-3p (and other miRNAs w/seed UCACAGU),miR-148a-3p (and other miRNAs w/seed C…	19
Infectious Diseases, Organismal Development	growth	growth of Herpesviridae	2.73e-10	miR-30c-5p (and other miRNAs w/seed GUAAACA),miR-199a-3p (and other miRNAs w/seed CAGUAGU),miR-103-3p (and other miRNAs w/seed GCAGCAU),miR-29b-3p (and other miRNAs w/seed AGCACCA),miR-17-5p (and other miRNAs w/seed AAAGUGC),miR-148a-3p (and other miRNAs w/seed CAGUGCA)	6
Infectious Diseases, Organismal Development	growth	growth of human herpesvirus 1	3.3e-09	miR-30c-5p (and other miRNAs w/seed GUAAACA),miR-199a-3p (and other miRNAs w/seed CAGUAGU),miR-103-3p (and other miRNAs w/seed GCAGCAU),miR-29b-3p (and other miRNAs w/seed AGCACCA),miR-17-5p (and other miRNAs w/seed AAAGUGC)	5
Infectious Diseases, Organismal Development	growth	growth of Murine cytomegalovirus	4.66e-09	miR-30c-5p (and other miRNAs w/seed GUAAACA),miR-199a-3p (and other miRNAs w/seed CAGUAGU),miR-103-3p (and other miRNAs w/seed GCAGCAU),miR-17-5p (and other miRNAs w/seed AAAGUGC),miR-148a-3p (and other miRNAs w/seed CAGUGCA)	5
Cancer, Organismal Injury and Abnormalities	malignant neoplasm of aerodigestive tract	malignant neoplasm of aerodigestive tract	5.43e-09	miR-203a-3p (and other miRNAs w/seed UGAAAUG),miR-140-5p (and other miRNAs w/seed AGUGGUU),miR-100-5p (and other miRNAs w/seed ACCCGUA),miR-199a-5p (and other miRNAs w/seed CCAGUGU),miR-23a-3p (and other miRNAs w/seed UCACAUU),miR-30c-5p (and other miRNAs w/seed GUAAACA),miR-125b-5p (and other miRNAs w/seed CCCUGAG),miR-17-5p (and other miRNAs w/seed AAAGUGC),miR-29b-3p (and other miRNAs w/seed A…	21
Cancer, Organismal Injury and Abnormalities, Reproductive System Disease	ductal breast cancer	ductal breast cancer	5.61e-09	miR-1268a (and other miRNAs w/seed GGGCGUG),let-7a-5p (and other miRNAs w/seed GAGGUAG),miR-103-3p (and other miRNAs w/seed GCAGCAU),miR-17-5p (and other miRNAs w/seed AAAGUGC),miR-29b-3p (and other miRNAs w/seed AGCACCA),miR-1915-3p (and other miRNAs w/seed CCCAGGG),miR-1202 (and other miRNAs w/seed UGCCAGC),miR-16-5p (and other miRNAs w/seed AGCAGCA),miR-183-5p (miRNAs w/seed AUGGCAC),miR-200b-…	13
Endocrine System Disorders, Gastrointestinal Disease, Hepatic System Disease, Metabolic Disease, Organismal Injury and Abnormalities	nonalcoholic fatty liver disease	nonalcoholic fatty liver disease	7.4e-09	miR-451a (and other miRNAs w/seed AACCGUU),miR-34a-5p (and other miRNAs w/seed GGCAGUG),miR-194-5p (miRNAs w/seed GUAACAG),miR-103-3p (and other miRNAs w/seed GCAGCAU),miR-335-5p (and other miRNAs w/seed CAAGAGC),miR-29b-3p (and other miRNAs w/seed AGCACCA),miR-141-3p (and other miRNAs w/seed AACACUG)	7
Cancer, Hematological Disease, Immunological Disease, Organismal Injury and Abnormalities	non-Hodgkin's disease	non-Hodgkin's disease	7.86e-09	miR-140-5p (and other miRNAs w/seed AGUGGUU),miR-194-5p (miRNAs w/seed GUAACAG),miR-30c-5p (and other miRNAs w/seed GUAAACA),miR-17-5p (and other miRNAs w/seed AAAGUGC),miR-148a-3p (and other miRNAs w/seed CAGUGCA),miR-92a-3p (and other miRNAs w/seed AUUGCAC),miR-140-3p (and other miRNAs w/seed ACCACAG),miR-142-3p (and other miRNAs w/seed GUAGUGU),miR-10a-5p (and other miRNAs w/seed ACCCUGU),miR-…	21
Cancer, Gastrointestinal Disease, Organismal Injury and Abnormalities, Respiratory Disease	nasopharyngeal carcinoma	nasopharyngeal carcinoma	9.12e-09	miR-23a-3p (and other miRNAs w/seed UCACAUU),miR-27a-3p (and other miRNAs w/seed UCACAGU),miR-17-5p (and other miRNAs w/seed AAAGUGC),miR-16-5p (and other miRNAs w/seed AGCAGCA),miR-320b (and other miRNAs w/seed AAAGCUG),miR-26a-5p (and other miRNAs w/seed UCAAGUA),miR-200b-3p (and other miRNAs w/seed AAUACUG)	7
Organismal Injury and Abnormalities, Reproductive System Disease	endometriosis	endometriosis	1.36e-08	miR-100-5p (and other miRNAs w/seed ACCCGUA),miR-194-5p (miRNAs w/seed GUAACAG),miR-125b-5p (and other miRNAs w/seed CCCUGAG),miR-29b-3p (and other miRNAs w/seed AGCACCA),miR-17-5p (and other miRNAs w/seed AAAGUGC),miR-200b-3p (and other miRNAs w/seed AAUACUG),miR-223-3p (miRNAs w/seed GUCAGUU),miR-142-3p (and other miRNAs w/seed GUAGUGU),miR-34a-5p (and other miRNAs w/seed GGCAGUG),miR-365-3p (a…	14
Cancer, Organismal Injury and Abnormalities, Respiratory Disease	respiratory system tumor	respiratory system tumor	1.39e-08	miR-100-5p (and other miRNAs w/seed ACCCGUA),miR-146a-5p (and other miRNAs w/seed GAGAACU),miR-23a-3p (and other miRNAs w/seed UCACAUU),miR-125b-5p (and other miRNAs w/seed CCCUGAG),miR-218-5p (and other miRNAs w/seed UGUGCUU),miR-200b-3p (and other miRNAs w/seed AAUACUG),miR-92a-3p (and other miRNAs w/seed AUUGCAC),miR-210-3p (miRNAs w/seed UGUGCGU),miR-320b (and other miRNAs w/seed AAAGCUG),miR…	31
Cancer, Hematological Disease, Immunological Disease, Organismal Injury and Abnormalities	lymphocytic cancer	lymphocytic cancer	1.87e-08	miR-140-5p (and other miRNAs w/seed AGUGGUU),miR-194-5p (miRNAs w/seed GUAACAG),miR-30c-5p (and other miRNAs w/seed GUAAACA),miR-17-5p (and other miRNAs w/seed AAAGUGC),miR-148a-3p (and other miRNAs w/seed CAGUGCA),miR-92a-3p (and other miRNAs w/seed AUUGCAC),miR-140-3p (and other miRNAs w/seed ACCACAG),miR-142-3p (and other miRNAs w/seed GUAGUGU),miR-10a-5p (and other miRNAs w/seed ACCCUGU),miR-…	23
Cancer, Hematological Disease, Organismal Injury and Abnormalities	lymphocytic neoplasm	lymphocytic neoplasm	3.43e-08	miR-194-5p (miRNAs w/seed GUAACAG),miR-125b-5p (and other miRNAs w/seed CCCUGAG),miR-148a-3p (and other miRNAs w/seed CAGUGCA),miR-92a-3p (and other miRNAs w/seed AUUGCAC),miR-142-3p (and other miRNAs w/seed GUAGUGU),miR-340-5p (miRNAs w/seed UAUAAAG),miR-210-3p (miRNAs w/seed UGUGCGU),miR-338-3p (miRNAs w/seed CCAGCAU),miR-26a-5p (and other miRNAs w/seed UCAAGUA),miR-18a-5p (and other miRNAs w/s…	27
Cancer, Organismal Injury and Abnormalities, Respiratory Disease	squamous cell lung cancer	squamous cell lung cancer	8.54e-08	miR-203a-3p (and other miRNAs w/seed UGAAAUG),miR-10a-5p (and other miRNAs w/seed ACCCUGU),miR-34a-5p (and other miRNAs w/seed GGCAGUG),miR-100-5p (and other miRNAs w/seed ACCCGUA),miR-210-3p (miRNAs w/seed UGUGCGU),let-7a-5p (and other miRNAs w/seed GAGGUAG),miR-182-5p (and other miRNAs w/seed UUGGCAA),miR-142-5p (and other miRNAs w/seed AUAAAGU),miR-17-5p (and other miRNAs w/seed AAAGUGC),miR-1…	13
Cardiovascular Disease, Organismal Injury and Abnormalities, Reproductive System Disease	late-onset preeclampsia	severe late-onset preeclampsia	1.02e-07	miR-335-5p (and other miRNAs w/seed CAAGAGC),miR-29b-3p (and other miRNAs w/seed AGCACCA),miR-16-5p (and other miRNAs w/seed AGCAGCA),miR-26a-5p (and other miRNAs w/seed UCAAGUA)	4
Cancer	atypical hyperplasia	atypical hyperplasia	1.03e-07	miR-1275 (and other miRNAs w/seed UGGGGGA),miR-30c-5p (and other miRNAs w/seed GUAAACA),miR-16-5p (and other miRNAs w/seed AGCAGCA),miR-200b-3p (and other miRNAs w/seed AAUACUG),miR-183-5p (miRNAs w/seed AUGGCAC)	5
Developmental Disorder, Hereditary Disorder, Organismal Injury and Abnormalities, Skeletal and Muscular Disorders	LMNA-related congenital muscular dystrophy	LMNA-related congenital muscular dystrophy	1.45e-07	miR-100-5p (and other miRNAs w/seed ACCCGUA),miR-335-5p (and other miRNAs w/seed CAAGAGC),miR-197-3p (and other miRNAs w/seed UCACCAC),miR-148a-3p (and other miRNAs w/seed CAGUGCA),miR-19b-3p (and other miRNAs w/seed GUGCAAA)	5
Cancer, Organismal Injury and Abnormalities, Reproductive System Disease	uterine tumor	uterine tumor	1.92e-07	miR-135a-5p (and other miRNAs w/seed AUGGCUU),miR-95-3p (miRNAs w/seed UCAACGG),miR-146a-5p (and other miRNAs w/seed GAGAACU),miR-194-5p (miRNAs w/seed GUAACAG),miR-23a-3p (and other miRNAs w/seed UCACAUU),miR-103-3p (and other miRNAs w/seed GCAGCAU),miR-148a-3p (and other miRNAs w/seed CAGUGCA),miR-218-5p (and other miRNAs w/seed UGUGCUU),miR-200b-3p (and other miRNAs w/seed AAUACUG),miR-92a-3p …	39
Infectious Diseases, Organismal Development	growth	growth of Murine herpesvirus 4	2.05e-07	miR-30c-5p (and other miRNAs w/seed GUAAACA),miR-199a-3p (and other miRNAs w/seed CAGUAGU),miR-103-3p (and other miRNAs w/seed GCAGCAU),miR-17-5p (and other miRNAs w/seed AAAGUGC)	4
Cancer, Organismal Injury and Abnormalities	breast or colorectal cancer	breast or colorectal cancer	2.75e-07	miR-135a-5p (and other miRNAs w/seed AUGGCUU),miR-100-5p (and other miRNAs w/seed ACCCGUA),miR-146a-5p (and other miRNAs w/seed GAGAACU),miR-96-5p (and other miRNAs w/seed UUGGCAC),miR-329-3p (and other miRNAs w/seed ACACACC),miR-125b-5p (and other miRNAs w/seed CCCUGAG),miR-148a-3p (and other miRNAs w/seed CAGUGCA),miR-218-5p (and other miRNAs w/seed UGUGCUU),miR-200b-3p (and other miRNAs w/seed…	59
Cancer, Gastrointestinal Disease, Organismal Injury and Abnormalities	colorectal cancer	stage 1 colorectal cancer	2.79e-07	miR-34a-5p (and other miRNAs w/seed GGCAGUG),miR-125b-5p (and other miRNAs w/seed CCCUGAG),miR-17-5p (and other miRNAs w/seed AAAGUGC),miR-200b-3p (and other miRNAs w/seed AAUACUG)	4
Cellular Development	maturation	maturation of chondrocyte cell lines	3.71e-07	miR-135a-5p (and other miRNAs w/seed AUGGCUU),miR-34a-5p (and other miRNAs w/seed GGCAGUG),miR-23a-3p (and other miRNAs w/seed UCACAUU),miR-30c-5p (and other miRNAs w/seed GUAAACA)	4
Connective Tissue Disorders, Inflammatory Disease, Inflammatory Response, Organismal Injury and Abnormalities, Respiratory Disease	idiopathic pulmonary fibrosis	rapidly progressive idiopathic pulmonary fibrosis	4.62e-07	miR-142-3p (and other miRNAs w/seed GUAGUGU),miR-140-5p (and other miRNAs w/seed AGUGGUU),miR-125b-5p (and other miRNAs w/seed CCCUGAG),miR-142-5p (and other miRNAs w/seed AUAAAGU),miR-140-3p (and other miRNAs w/seed ACCACAG)	5
Neurological Disease	progressive motor neuropathy	progressive motor neuropathy	6.31e-07	miR-146a-5p (and other miRNAs w/seed GAGAACU),miR-34a-5p (and other miRNAs w/seed GGCAGUG),miR-199a-5p (and other miRNAs w/seed CCAGUGU),miR-96-5p (and other miRNAs w/seed UUGGCAC),miR-708-5p (and other miRNAs w/seed AGGAGCU),miR-125b-5p (and other miRNAs w/seed CCCUGAG),miR-17-5p (and other miRNAs w/seed AAAGUGC),miR-29b-3p (and other miRNAs w/seed AGCACCA),miR-151-5p (and other miRNAs w/seed CG…	14
Cancer, Gastrointestinal Disease, Organismal Injury and Abnormalities	colorectal cancer	advanced Dukes' stage colorectal cancer	7.83e-07	miR-203a-3p (and other miRNAs w/seed UGAAAUG),miR-125b-5p (and other miRNAs w/seed CCCUGAG),miR-16-5p (and other miRNAs w/seed AGCAGCA),miR-92a-3p (and other miRNAs w/seed AUUGCAC)	4
Cellular Development, Cellular Growth and Proliferation	proliferation	proliferation of thyroid tumor cell lines	1.05e-06	miR-197-3p (and other miRNAs w/seed UCACCAC),miR-17-5p (and other miRNAs w/seed AAAGUGC),miR-17-3p (and other miRNAs w/seed CUGCAGU),miR-18a-5p (and other miRNAs w/seed AAGGUGC),miR-19b-3p (and other miRNAs w/seed GUGCAAA)	5
Cellular Development, Cellular Growth and Proliferation	cell proliferation	cell proliferation of carcinoma cell lines	1.15e-06	miR-203a-3p (and other miRNAs w/seed UGAAAUG),miR-100-5p (and other miRNAs w/seed ACCCGUA),let-7a-5p (and other miRNAs w/seed GAGGUAG),miR-197-3p (and other miRNAs w/seed UCACCAC),miR-17-5p (and other miRNAs w/seed AAAGUGC),miR-218-5p (and other miRNAs w/seed UGUGCUU),miR-26a-5p (and other miRNAs w/seed UCAAGUA),miR-200b-3p (and other miRNAs w/seed AAUACUG),miR-183-5p (miRNAs w/seed AUGGCAC),miR-…	12
Developmental Disorder, Hereditary Disorder, Organismal Injury and Abnormalities, Skeletal and Muscular Disorders	dystrophy	dystrophy of muscle	1.49e-06	miR-100-5p (and other miRNAs w/seed ACCCGUA),miR-365-3p (and other miRNAs w/seed AAUGCCC),miR-199a-3p (and other miRNAs w/seed CAGUAGU),miR-103-3p (and other miRNAs w/seed GCAGCAU),miR-335-5p (and other miRNAs w/seed CAAGAGC),miR-197-3p (and other miRNAs w/seed UCACCAC),miR-148a-3p (and other miRNAs w/seed CAGUGCA),miR-19b-3p (and other miRNAs w/seed GUGCAAA),miR-30a-3p (and other miRNAs w/seed U…	9
Cancer, Organismal Injury and Abnormalities, Reproductive System Disease	uterine cancer	uterine cancer	1.64e-06	miR-135a-5p (and other miRNAs w/seed AUGGCUU),miR-95-3p (miRNAs w/seed UCAACGG),miR-146a-5p (and other miRNAs w/seed GAGAACU),miR-194-5p (miRNAs w/seed GUAACAG),miR-23a-3p (and other miRNAs w/seed UCACAUU),miR-103-3p (and other miRNAs w/seed GCAGCAU),miR-148a-3p (and other miRNAs w/seed CAGUGCA),miR-218-5p (and other miRNAs w/seed UGUGCUU),miR-200b-3p (and other miRNAs w/seed AAUACUG),miR-92a-3p …	36
Cellular Movement	migration	migration of tumor cell lines	1.91e-06	miR-203a-3p (and other miRNAs w/seed UGAAAUG),miR-96-5p (and other miRNAs w/seed UUGGCAC),miR-125b-5p (and other miRNAs w/seed CCCUGAG),miR-17-5p (and other miRNAs w/seed AAAGUGC),miR-27a-3p (and other miRNAs w/seed UCACAGU),miR-193a-3p (and other miRNAs w/seed ACUGGCC),miR-218-5p (and other miRNAs w/seed UGUGCUU),miR-200b-3p (and other miRNAs w/seed AAUACUG),miR-10a-5p (and other miRNAs w/seed A…	16
Cellular Development, Cellular Growth and Proliferation	cell proliferation	cell proliferation of lymphoma cell lines	1.96e-06	miR-146a-5p (and other miRNAs w/seed GAGAACU),miR-23a-3p (and other miRNAs w/seed UCACAUU),miR-708-5p (and other miRNAs w/seed AGGAGCU),miR-17-5p (and other miRNAs w/seed AAAGUGC),miR-16-5p (and other miRNAs w/seed AGCAGCA),miR-26a-5p (and other miRNAs w/seed UCAAGUA),miR-101-3p (and other miRNAs w/seed ACAGUAC),miR-19b-3p (and other miRNAs w/seed GUGCAAA)	8
Cancer, Organismal Injury and Abnormalities, Reproductive System Disease	uterine carcinoma	uterine carcinoma	2.08e-06	miR-135a-5p (and other miRNAs w/seed AUGGCUU),miR-95-3p (miRNAs w/seed UCAACGG),miR-194-5p (miRNAs w/seed GUAACAG),miR-23a-3p (and other miRNAs w/seed UCACAUU),miR-103-3p (and other miRNAs w/seed GCAGCAU),miR-218-5p (and other miRNAs w/seed UGUGCUU),miR-200b-3p (and other miRNAs w/seed AAUACUG),miR-92a-3p (and other miRNAs w/seed AUUGCAC),miR-142-3p (and other miRNAs w/seed GUAGUGU),miR-340-5p (m…	34
Developmental Disorder, Hereditary Disorder, Organismal Injury and Abnormalities, Renal and Urological Disease	polycystic kidney disease	Polycystic Kidney Disease	2.54e-06	miR-203a-3p (and other miRNAs w/seed UGAAAUG),miR-34a-5p (and other miRNAs w/seed GGCAGUG),miR-100-5p (and other miRNAs w/seed ACCCGUA),miR-199a-5p (and other miRNAs w/seed CCAGUGU),miR-96-5p (and other miRNAs w/seed UUGGCAC),miR-30c-5p (and other miRNAs w/seed GUAAACA),miR-335-5p (and other miRNAs w/seed CAAGAGC),miR-17-5p (and other miRNAs w/seed AAAGUGC),miR-148a-3p (and other miRNAs w/seed CA…	9
Cancer, Gastrointestinal Disease, Organismal Injury and Abnormalities	upper gastrointestinal tract cancer	upper gastrointestinal tract cancer	2.6e-06	miR-135a-5p (and other miRNAs w/seed AUGGCUU),miR-100-5p (and other miRNAs w/seed ACCCGUA),miR-23a-3p (and other miRNAs w/seed UCACAUU),miR-125b-5p (and other miRNAs w/seed CCCUGAG),miR-103-3p (and other miRNAs w/seed GCAGCAU),miR-148a-3p (and other miRNAs w/seed CAGUGCA),miR-218-5p (and other miRNAs w/seed UGUGCUU),miR-200b-3p (and other miRNAs w/seed AAUACUG),miR-92a-3p (and other miRNAs w/seed…	28
Gastrointestinal Disease, Hepatic System Disease, Organismal Injury and Abnormalities	cirrhosis	cirrhosis of liver	2.93e-06	miR-135a-5p (and other miRNAs w/seed AUGGCUU),miR-100-5p (and other miRNAs w/seed ACCCGUA),miR-199a-5p (and other miRNAs w/seed CCAGUGU),miR-210-3p (miRNAs w/seed UGUGCGU),miR-27a-3p (and other miRNAs w/seed UCACAGU),miR-16-5p (and other miRNAs w/seed AGCAGCA),miR-130a-3p (and other miRNAs w/seed AGUGCAA),miR-1273h-5p (and other miRNAs w/seed UGGGAGG)	8
Cellular Development, Cellular Growth and Proliferation	cell proliferation	cell proliferation of hepatoma cell lines	4.15e-06	miR-203a-3p (and other miRNAs w/seed UGAAAUG),miR-100-5p (and other miRNAs w/seed ACCCGUA),let-7a-5p (and other miRNAs w/seed GAGGUAG),miR-199a-3p (and other miRNAs w/seed CAGUAGU),miR-193a-3p (and other miRNAs w/seed ACUGGCC),miR-29b-3p (and other miRNAs w/seed AGCACCA),miR-16-5p (and other miRNAs w/seed AGCAGCA),miR-223-3p (miRNAs w/seed GUCAGUU)	8
Cancer, Endocrine System Disorders, Organismal Injury and Abnormalities	papillary thyroid cancer	papillary thyroid cancer	4.44e-06	miR-34a-5p (and other miRNAs w/seed GGCAGUG),miR-30c-5p (and other miRNAs w/seed GUAAACA),miR-17-5p (and other miRNAs w/seed AAAGUGC),miR-218-5p (and other miRNAs w/seed UGUGCUU),miR-17-3p (and other miRNAs w/seed CUGCAGU),miR-130a-3p (and other miRNAs w/seed AGUGCAA),miR-223-3p (miRNAs w/seed GUCAGUU)	7
Cardiovascular Disease, Organismal Injury and Abnormalities	stenosis	stenosis of aorta	4.6e-06	miR-30c-5p (and other miRNAs w/seed GUAAACA),let-7a-5p (and other miRNAs w/seed GAGGUAG),miR-101-3p (and other miRNAs w/seed ACAGUAC),miR-19b-3p (and other miRNAs w/seed GUGCAAA),miR-140-3p (and other miRNAs w/seed ACCACAG)	5
Cell Cycle	cell cycle progression	arrest in cell cycle progression of tumor cell lines	5.57e-06	miR-203a-3p (and other miRNAs w/seed UGAAAUG),miR-137-3p (and other miRNAs w/seed UAUUGCU),miR-34a-5p (and other miRNAs w/seed GGCAGUG),miR-100-5p (and other miRNAs w/seed ACCCGUA),miR-199a-3p (and other miRNAs w/seed CAGUAGU),miR-193a-3p (and other miRNAs w/seed ACUGGCC),miR-16-5p (and other miRNAs w/seed AGCAGCA)	7
Inflammatory Disease, Neurological Disease, Skeletal and Muscular Disorders	multiple sclerosis	Multiple Sclerosis	6.88e-06	miR-146a-5p (and other miRNAs w/seed GAGAACU),miR-34a-5p (and other miRNAs w/seed GGCAGUG),miR-96-5p (and other miRNAs w/seed UUGGCAC),miR-125b-5p (and other miRNAs w/seed CCCUGAG),miR-17-5p (and other miRNAs w/seed AAAGUGC),miR-18a-5p (and other miRNAs w/seed AAGGUGC),miR-19b-3p (and other miRNAs w/seed GUGCAAA),miR-92a-3p (and other miRNAs w/seed AUUGCAC)	8
Cell Cycle, Connective Tissue Development and Function	G1/S phase transition	G1/S phase transition of fibroblast cell lines	7.94e-06	let-7a-5p (and other miRNAs w/seed GAGGUAG),miR-17-5p (and other miRNAs w/seed AAAGUGC),miR-16-5p (and other miRNAs w/seed AGCAGCA),miR-92a-3p (and other miRNAs w/seed AUUGCAC)	4
Cardiovascular Disease, Organismal Injury and Abnormalities, Skeletal and Muscular Disorders	dilated cardiomyopathy	dilated cardiomyopathy	1.1e-05	miR-30c-5p (and other miRNAs w/seed GUAAACA),let-7a-5p (and other miRNAs w/seed GAGGUAG),miR-199a-3p (and other miRNAs w/seed CAGUAGU),miR-17-5p (and other miRNAs w/seed AAAGUGC),miR-16-5p (and other miRNAs w/seed AGCAGCA),miR-101-3p (and other miRNAs w/seed ACAGUAC),miR-19b-3p (and other miRNAs w/seed GUGCAAA),miR-140-3p (and other miRNAs w/seed ACCACAG)	8
Cancer, Endocrine System Disorders, Organismal Injury and Abnormalities	malignant neoplasm of endocrine gland	malignant neoplasm of endocrine gland	1.11e-05	miR-34a-5p (and other miRNAs w/seed GGCAGUG),miR-30c-5p (and other miRNAs w/seed GUAAACA),miR-142-5p (and other miRNAs w/seed AUAAAGU),miR-17-5p (and other miRNAs w/seed AAAGUGC),miR-218-5p (and other miRNAs w/seed UGUGCUU),miR-17-3p (and other miRNAs w/seed CUGCAGU),miR-18a-5p (and other miRNAs w/seed AAGGUGC),miR-130a-3p (and other miRNAs w/seed AGUGCAA),miR-19b-3p (and other miRNAs w/seed GUGC…	11
Cancer, Hematological Disease, Organismal Injury and Abnormalities	lymphoid cancer	lymphoid cancer	1.16e-05	miR-95-3p (miRNAs w/seed UCAACGG),miR-100-5p (and other miRNAs w/seed ACCCGUA),miR-146a-5p (and other miRNAs w/seed GAGAACU),miR-194-5p (miRNAs w/seed GUAACAG),miR-125b-5p (and other miRNAs w/seed CCCUGAG),miR-148a-3p (and other miRNAs w/seed CAGUGCA),miR-92a-3p (and other miRNAs w/seed AUUGCAC),miR-142-3p (and other miRNAs w/seed GUAGUGU),miR-340-5p (miRNAs w/seed UAUAAAG),miR-210-3p (miRNAs w/s…	35
Cellular Movement	invasion	invasion of tumor cell lines	1.58e-05	miR-96-5p (and other miRNAs w/seed UUGGCAC),miR-125b-5p (and other miRNAs w/seed CCCUGAG),miR-199a-3p (and other miRNAs w/seed CAGUAGU),miR-17-5p (and other miRNAs w/seed AAAGUGC),miR-29b-3p (and other miRNAs w/seed AGCACCA),miR-193a-3p (and other miRNAs w/seed ACUGGCC),miR-218-5p (and other miRNAs w/seed UGUGCUU),miR-200b-3p (and other miRNAs w/seed AAUACUG),miR-10a-5p (and other miRNAs w/seed A…	14
Endocrine System Disorders, Hematological Disease, Metabolic Disease	hyperglycemia	hyperglycemia	1.6e-05	miR-451a (and other miRNAs w/seed AACCGUU),miR-34a-5p (and other miRNAs w/seed GGCAGUG),miR-194-5p (miRNAs w/seed GUAACAG),miR-103-3p (and other miRNAs w/seed GCAGCAU),miR-335-5p (and other miRNAs w/seed CAAGAGC),miR-29b-3p (and other miRNAs w/seed AGCACCA),miR-141-3p (and other miRNAs w/seed AACACUG)	7
Cancer, Organismal Injury and Abnormalities	cancer	cancer of cells	1.98e-05	miR-135a-5p (and other miRNAs w/seed AUGGCUU),miR-100-5p (and other miRNAs w/seed ACCCGUA),miR-194-5p (miRNAs w/seed GUAACAG),miR-125b-5p (and other miRNAs w/seed CCCUGAG),miR-148a-3p (and other miRNAs w/seed CAGUGCA),miR-218-5p (and other miRNAs w/seed UGUGCUU),miR-200b-3p (and other miRNAs w/seed AAUACUG),miR-92a-3p (and other miRNAs w/seed AUUGCAC),miR-142-3p (and other miRNAs w/seed GUAGUGU),…	40
Cell Cycle	cell cycle progression	arrest in cell cycle progression of hepatoma cell lines	1.99e-05	miR-100-5p (and other miRNAs w/seed ACCCGUA),miR-199a-3p (and other miRNAs w/seed CAGUAGU),miR-193a-3p (and other miRNAs w/seed ACUGGCC)	3
Cancer, Endocrine System Disorders, Organismal Injury and Abnormalities, Respiratory Disease	neuroendocrine lung cancer	neuroendocrine lung cancer	3.14e-05	miR-34a-5p (and other miRNAs w/seed GGCAGUG),miR-142-5p (and other miRNAs w/seed AUAAAGU),miR-17-5p (and other miRNAs w/seed AAAGUGC),miR-18a-5p (and other miRNAs w/seed AAGGUGC),miR-19b-3p (and other miRNAs w/seed GUGCAAA),miR-92a-3p (and other miRNAs w/seed AUUGCAC)	6
Cancer, Organismal Injury and Abnormalities, Respiratory Disease	lung cancer	lung cancer	3.36e-05	miR-203a-3p (and other miRNAs w/seed UGAAAUG),miR-146a-5p (and other miRNAs w/seed GAGAACU),miR-100-5p (and other miRNAs w/seed ACCCGUA),miR-23a-3p (and other miRNAs w/seed UCACAUU),miR-30c-5p (and other miRNAs w/seed GUAAACA),miR-125b-5p (and other miRNAs w/seed CCCUGAG),miR-182-5p (and other miRNAs w/seed UUGGCAA),miR-17-5p (and other miRNAs w/seed AAAGUGC),miR-27a-3p (and other miRNAs w/seed U…	24
Cancer, Endocrine System Disorders, Organismal Injury and Abnormalities	neuroendocrine tumor	neuroendocrine tumor	3.38e-05	miR-34a-5p (and other miRNAs w/seed GGCAGUG),let-7a-5p (and other miRNAs w/seed GAGGUAG),miR-142-5p (and other miRNAs w/seed AUAAAGU),miR-17-5p (and other miRNAs w/seed AAAGUGC),miR-16-5p (and other miRNAs w/seed AGCAGCA),miR-18a-5p (and other miRNAs w/seed AAGGUGC),miR-19b-3p (and other miRNAs w/seed GUGCAAA),miR-92a-3p (and other miRNAs w/seed AUUGCAC),miR-141-3p (and other miRNAs w/seed AACACU…	9
Cardiovascular Disease, Connective Tissue Disorders, Dermatological Diseases and Conditions, Immunological Disease, Inflammatory Disease, Organismal Injury and Abnormalities, Skeletal and Muscular Disorders	systemic sclerosis	systemic sclerosis	3.44e-05	miR-146a-5p (and other miRNAs w/seed GAGAACU),miR-210-3p (miRNAs w/seed UGUGCGU),let-7a-5p (and other miRNAs w/seed GAGGUAG),miR-125b-5p (and other miRNAs w/seed CCCUGAG),miR-142-5p (and other miRNAs w/seed AUAAAGU)	5
Cellular Growth and Proliferation	proliferation	proliferation of cells	3.64e-05	miR-146a-5p (and other miRNAs w/seed GAGAACU),miR-100-5p (and other miRNAs w/seed ACCCGUA),miR-23a-3p (and other miRNAs w/seed UCACAUU),miR-125b-5p (and other miRNAs w/seed CCCUGAG),miR-148a-3p (and other miRNAs w/seed CAGUGCA),miR-218-5p (and other miRNAs w/seed UGUGCUU),miR-17-3p (and other miRNAs w/seed CUGCAGU),miR-200b-3p (and other miRNAs w/seed AAUACUG),miR-92a-3p (and other miRNAs w/seed …	38
Cancer, Organismal Injury and Abnormalities, Reproductive System Disease, Skeletal and Muscular Disorders	uterine leiomyoma	uterine leiomyoma	3.75e-05	miR-144-3p (miRNAs w/seed ACAGUAU),miR-23a-3p (and other miRNAs w/seed UCACAUU),miR-30c-5p (and other miRNAs w/seed GUAAACA),let-7a-5p (and other miRNAs w/seed GAGGUAG),miR-197-3p (and other miRNAs w/seed UCACCAC),miR-27a-3p (and other miRNAs w/seed UCACAGU),miR-29b-3p (and other miRNAs w/seed AGCACCA),miR-92a-3p (and other miRNAs w/seed AUUGCAC)	8
Cell Cycle	cell cycle progression	arrest in cell cycle progression	4.14e-05	miR-203a-3p (and other miRNAs w/seed UGAAAUG),miR-137-3p (and other miRNAs w/seed UAUUGCU),miR-34a-5p (and other miRNAs w/seed GGCAGUG),miR-100-5p (and other miRNAs w/seed ACCCGUA),miR-199a-3p (and other miRNAs w/seed CAGUAGU),miR-193a-3p (and other miRNAs w/seed ACUGGCC),miR-17-5p (and other miRNAs w/seed AAAGUGC),miR-16-5p (and other miRNAs w/seed AGCAGCA),miR-26a-5p (and other miRNAs w/seed UC…	9
Connective Tissue Disorders, Hematological Disease, Immunological Disease, Organismal Injury and Abnormalities	immune thrombocytopenia	immune thrombocytopenia	4.84e-05	miR-1275 (and other miRNAs w/seed UGGGGGA),miR-1260a (and other miRNAs w/seed UCCCACC),miR-125b-5p (and other miRNAs w/seed CCCUGAG),miR-1207-5p (and other miRNAs w/seed GGCAGGG),miR-150-3p (miRNAs w/seed UGGUACA)	5
Cancer, Endocrine System Disorders, Organismal Injury and Abnormalities, Reproductive System Disease	corticotrophic adenoma	corticotrophic adenoma	5.23e-05	let-7a-5p (and other miRNAs w/seed GAGGUAG),miR-16-5p (and other miRNAs w/seed AGCAGCA),miR-141-3p (and other miRNAs w/seed AACACUG)	3
Cellular Movement	invasion	invasion of cells	7.86e-05	miR-96-5p (and other miRNAs w/seed UUGGCAC),miR-199a-3p (and other miRNAs w/seed CAGUAGU),miR-125b-5p (and other miRNAs w/seed CCCUGAG),miR-17-5p (and other miRNAs w/seed AAAGUGC),miR-29b-3p (and other miRNAs w/seed AGCACCA),miR-193a-3p (and other miRNAs w/seed ACUGGCC),miR-29c-5p (miRNAs w/seed GACCGAU),miR-218-5p (and other miRNAs w/seed UGUGCUU),miR-200b-3p (and other miRNAs w/seed AAUACUG),mi…	15
Cancer, Hematological Disease, Organismal Injury and Abnormalities	hematologic cancer	hematologic cancer	8.29e-05	miR-95-3p (miRNAs w/seed UCAACGG),miR-100-5p (and other miRNAs w/seed ACCCGUA),miR-146a-5p (and other miRNAs w/seed GAGAACU),miR-194-5p (miRNAs w/seed GUAACAG),miR-125b-5p (and other miRNAs w/seed CCCUGAG),miR-148a-3p (and other miRNAs w/seed CAGUGCA),miR-92a-3p (and other miRNAs w/seed AUUGCAC),miR-142-3p (and other miRNAs w/seed GUAGUGU),miR-340-5p (miRNAs w/seed UAUAAAG),miR-210-3p (miRNAs w/s…	34
Cancer, Hematological Disease, Immunological Disease, Organismal Injury and Abnormalities	chronic lymphocytic leukemia	aggressive chronic lymphocytic leukemia	8.89e-05	miR-125b-5p (and other miRNAs w/seed CCCUGAG),miR-29b-3p (and other miRNAs w/seed AGCACCA)	2
Cellular Development, Cellular Growth and Proliferation	growth	arrest in growth of breast cancer cell lines	9.45e-05	miR-27a-3p (and other miRNAs w/seed UCACAGU),miR-17-5p (and other miRNAs w/seed AAAGUGC),miR-19b-3p (and other miRNAs w/seed GUGCAAA)	3
Cell Death and Survival	cell death	cell death of hepatoma cell lines	0.000152	let-7a-5p (and other miRNAs w/seed GAGGUAG),miR-199a-3p (and other miRNAs w/seed CAGUAGU),miR-193a-3p (and other miRNAs w/seed ACUGGCC),miR-29b-3p (and other miRNAs w/seed AGCACCA),miR-16-5p (and other miRNAs w/seed AGCAGCA),miR-183-5p (miRNAs w/seed AUGGCAC)	6
Cardiovascular Disease, Organismal Injury and Abnormalities	fibrosis	fibrosis of heart	0.000164	miR-199a-5p (and other miRNAs w/seed CCAGUGU),miR-23a-3p (and other miRNAs w/seed UCACAUU),miR-30c-5p (and other miRNAs w/seed GUAAACA),miR-125b-5p (and other miRNAs w/seed CCCUGAG),miR-29b-3p (and other miRNAs w/seed AGCACCA),miR-16-5p (and other miRNAs w/seed AGCAGCA)	6
Cell Cycle	sub-G1 phase	arrest in sub-G1 phase	0.000172	miR-34a-5p (and other miRNAs w/seed GGCAGUG),miR-27a-3p (and other miRNAs w/seed UCACAGU),miR-16-5p (and other miRNAs w/seed AGCAGCA)	3
Cell Cycle, Cellular Movement	cytokinesis	cytokinesis of ventricular myocytes	0.000172	miR-23a-3p (and other miRNAs w/seed UCACAUU),miR-199a-3p (and other miRNAs w/seed CAGUAGU),miR-148a-3p (and other miRNAs w/seed CAGUGCA)	3
Endocrine System Disorders, Metabolic Disease, Organismal Injury and Abnormalities, Reproductive System Disease	pituitary ACTH hypersecretion	pituitary ACTH hypersecretion	0.000172	let-7a-5p (and other miRNAs w/seed GAGGUAG),miR-16-5p (and other miRNAs w/seed AGCAGCA),miR-141-3p (and other miRNAs w/seed AACACUG)	3
Cancer, Organismal Injury and Abnormalities, Reproductive System Disease	tumorigenesis	tumorigenesis of genital organ	0.000182	miR-135a-5p (and other miRNAs w/seed AUGGCUU),miR-95-3p (miRNAs w/seed UCAACGG),miR-100-5p (and other miRNAs w/seed ACCCGUA),miR-146a-5p (and other miRNAs w/seed GAGAACU),miR-194-5p (miRNAs w/seed GUAACAG),miR-23a-3p (and other miRNAs w/seed UCACAUU),miR-103-3p (and other miRNAs w/seed GCAGCAU),miR-125b-5p (and other miRNAs w/seed CCCUGAG),miR-148a-3p (and other miRNAs w/seed CAGUGCA),miR-218-5p …	43
Cancer, Organismal Injury and Abnormalities, Reproductive System Disease	genital tumor	genital tumor	0.000184	miR-135a-5p (and other miRNAs w/seed AUGGCUU),miR-95-3p (miRNAs w/seed UCAACGG),miR-100-5p (and other miRNAs w/seed ACCCGUA),miR-146a-5p (and other miRNAs w/seed GAGAACU),miR-194-5p (miRNAs w/seed GUAACAG),miR-23a-3p (and other miRNAs w/seed UCACAUU),miR-103-3p (and other miRNAs w/seed GCAGCAU),miR-125b-5p (and other miRNAs w/seed CCCUGAG),miR-148a-3p (and other miRNAs w/seed CAGUGCA),miR-218-5p …	43
Cancer, Organismal Injury and Abnormalities	EPCAM positive tumor	EPCAM positive tumor	0.000221	miR-17-5p (and other miRNAs w/seed AAAGUGC),miR-92a-3p (and other miRNAs w/seed AUUGCAC)	2
Connective Tissue Disorders, Inflammatory Disease, Inflammatory Response, Organismal Injury and Abnormalities, Respiratory Disease	idiopathic pulmonary fibrosis	slowly progressive idiopathic pulmonary fibrosis	0.000235	miR-142-3p (and other miRNAs w/seed GUAGUGU),miR-140-5p (and other miRNAs w/seed AGUGGUU),miR-142-5p (and other miRNAs w/seed AUAAAGU)	3
Cancer, Organismal Injury and Abnormalities	squamous-cell carcinoma	squamous-cell carcinoma	0.000268	miR-135a-5p (and other miRNAs w/seed AUGGCUU),miR-100-5p (and other miRNAs w/seed ACCCGUA),miR-194-5p (miRNAs w/seed GUAACAG),miR-125b-5p (and other miRNAs w/seed CCCUGAG),miR-218-5p (and other miRNAs w/seed UGUGCUU),miR-200b-3p (and other miRNAs w/seed AAUACUG),miR-92a-3p (and other miRNAs w/seed AUUGCAC),miR-142-3p (and other miRNAs w/seed GUAGUGU),miR-340-5p (miRNAs w/seed UAUAAAG),miR-210-3p …	35
Cancer, Gastrointestinal Disease, Organismal Injury and Abnormalities	advanced colorectal adenoma	advanced colorectal adenoma	0.000309	miR-29b-3p (and other miRNAs w/seed AGCACCA),miR-92a-3p (and other miRNAs w/seed AUUGCAC)	2
Cell Cycle	cell cycle progression	arrest in cell cycle progression of melanoma cell lines	0.000309	miR-203a-3p (and other miRNAs w/seed UGAAAUG),miR-137-3p (and other miRNAs w/seed UAUUGCU)	2
Metabolic Disease, Neurological Disease, Organismal Injury and Abnormalities, Psychological Disorders	nonfamilial Alzheimer's disease	nonfamilial Alzheimer's disease	0.000367	miR-34a-5p (and other miRNAs w/seed GGCAGUG),miR-17-5p (and other miRNAs w/seed AAAGUGC),miR-92a-3p (and other miRNAs w/seed AUUGCAC)	3
Cancer, Organismal Injury and Abnormalities	connective or soft tissue tumor	connective or soft tissue tumor	0.000378	miR-146a-5p (and other miRNAs w/seed GAGAACU),miR-144-3p (miRNAs w/seed ACAGUAU),miR-199a-5p (and other miRNAs w/seed CCAGUGU),miR-23a-3p (and other miRNAs w/seed UCACAUU),miR-30c-5p (and other miRNAs w/seed GUAAACA),miR-199a-3p (and other miRNAs w/seed CAGUAGU),miR-29b-3p (and other miRNAs w/seed AGCACCA),miR-27a-3p (and other miRNAs w/seed UCACAGU),miR-193a-3p (and other miRNAs w/seed ACUGGCC),…	20
Developmental Disorder, Hereditary Disorder, Organismal Injury and Abnormalities, Skeletal and Muscular Disorders	Miyoshi myopathy	Miyoshi myopathy	0.000432	miR-199a-3p (and other miRNAs w/seed CAGUAGU),miR-103-3p (and other miRNAs w/seed GCAGCAU),miR-30a-3p (and other miRNAs w/seed UUUCAGU)	3
Cellular Movement	migration	migration of hepatoma cell lines	0.000474	let-7a-5p (and other miRNAs w/seed GAGGUAG),miR-193a-3p (and other miRNAs w/seed ACUGGCC),miR-17-5p (and other miRNAs w/seed AAAGUGC),miR-200b-3p (and other miRNAs w/seed AAUACUG)	4
Neurological Disease, Psychological Disorders	schizophrenia	Schizophrenia	0.000502	miR-34a-5p (and other miRNAs w/seed GGCAGUG),miR-3118 (and other miRNAs w/seed GUGACUG),miR-30c-5p (and other miRNAs w/seed GUAAACA),miR-103-3p (and other miRNAs w/seed GCAGCAU),miR-29b-3p (and other miRNAs w/seed AGCACCA),miR-17-5p (and other miRNAs w/seed AAAGUGC),miR-16-5p (and other miRNAs w/seed AGCAGCA),miR-26a-5p (and other miRNAs w/seed UCAAGUA),miR-92a-3p (and other miRNAs w/seed AUUGCAC)	9
Developmental Disorder, Hereditary Disorder, Organismal Functions, Organismal Injury and Abnormalities, Skeletal and Muscular Disorders	limb girdle muscular dystrophy type 2a	limb girdle muscular dystrophy type 2a	0.000503	miR-199a-3p (and other miRNAs w/seed CAGUAGU),miR-103-3p (and other miRNAs w/seed GCAGCAU),miR-30a-3p (and other miRNAs w/seed UUUCAGU)	3
Developmental Disorder, Hereditary Disorder, Organismal Functions, Organismal Injury and Abnormalities, Skeletal and Muscular Disorders	limb girdle muscular dystrophy type 2B	limb girdle muscular dystrophy type 2B	0.000581	miR-199a-3p (and other miRNAs w/seed CAGUAGU),miR-103-3p (and other miRNAs w/seed GCAGCAU),miR-30a-3p (and other miRNAs w/seed UUUCAGU)	3
Cancer, Organismal Injury and Abnormalities	head and neck cancer	head and neck cancer	0.000599	miR-100-5p (and other miRNAs w/seed ACCCGUA),miR-23a-3p (and other miRNAs w/seed UCACAUU),miR-125b-5p (and other miRNAs w/seed CCCUGAG),miR-218-5p (and other miRNAs w/seed UGUGCUU),miR-17-3p (and other miRNAs w/seed CUGCAGU),miR-200b-3p (and other miRNAs w/seed AAUACUG),miR-320b (and other miRNAs w/seed AAAGCUG),miR-26a-5p (and other miRNAs w/seed UCAAGUA),miR-18a-5p (and other miRNAs w/seed AAGG…	25
Cellular Development, Connective Tissue Development and Function, Hematological System Development and Function, Hematopoiesis, Tissue Development	differentiation	differentiation of proerythroblasts	0.000657	miR-451a (and other miRNAs w/seed AACCGUU),miR-144-3p (miRNAs w/seed ACAGUAU)	2
Cell Death and Survival	apoptosis	apoptosis of hepatoma cell lines	0.000667	let-7a-5p (and other miRNAs w/seed GAGGUAG),miR-199a-3p (and other miRNAs w/seed CAGUAGU),miR-29b-3p (and other miRNAs w/seed AGCACCA),miR-16-5p (and other miRNAs w/seed AGCAGCA),miR-183-5p (miRNAs w/seed AUGGCAC)	5
Cellular Development, Embryonic Development	differentiation	differentiation of embryonic cell lines	0.000698	miR-135a-5p (and other miRNAs w/seed AUGGCUU),miR-34a-5p (and other miRNAs w/seed GGCAGUG),miR-30c-5p (and other miRNAs w/seed GUAAACA),miR-125b-5p (and other miRNAs w/seed CCCUGAG)	4
Cellular Movement	invasion	invasion of brain cancer cell lines	0.000777	miR-451a (and other miRNAs w/seed AACCGUU),miR-34a-5p (and other miRNAs w/seed GGCAGUG),miR-218-5p (and other miRNAs w/seed UGUGCUU),miR-26a-5p (and other miRNAs w/seed UCAAGUA)	4
Cellular Development, Hematological System Development and Function, Hematopoiesis	differentiation	differentiation of basophils	0.000801	miR-451a (and other miRNAs w/seed AACCGUU),miR-144-3p (miRNAs w/seed ACAGUAU)	2
Cancer, Hematological Disease, Immunological Disease, Organismal Injury and Abnormalities	lymphoproliferative malignancy	lymphoproliferative malignancy	0.000884	miR-194-5p (miRNAs w/seed GUAACAG),miR-125b-5p (and other miRNAs w/seed CCCUGAG),miR-148a-3p (and other miRNAs w/seed CAGUGCA),miR-92a-3p (and other miRNAs w/seed AUUGCAC),miR-142-3p (and other miRNAs w/seed GUAGUGU),miR-340-5p (miRNAs w/seed UAUAAAG),miR-210-3p (miRNAs w/seed UGUGCGU),miR-338-3p (miRNAs w/seed CCAGCAU),miR-320b (and other miRNAs w/seed AAAGCUG),miR-26a-5p (and other miRNAs w/see…	30
Cancer, Hematological Disease, Immunological Disease, Organismal Injury and Abnormalities	multiple myeloma	multiple myeloma	0.000932	miR-192-5p (and other miRNAs w/seed UGACCUA),miR-194-5p (miRNAs w/seed GUAACAG),miR-17-5p (and other miRNAs w/seed AAAGUGC),miR-16-5p (and other miRNAs w/seed AGCAGCA),miR-19b-3p (and other miRNAs w/seed GUGCAAA),miR-92a-3p (and other miRNAs w/seed AUUGCAC)	6
Hematological Disease, Immunological Disease, Infectious Diseases	infection	infection of monocyte-derived dendritic cells	0.000959	miR-17-5p (and other miRNAs w/seed AAAGUGC),miR-16-5p (and other miRNAs w/seed AGCAGCA)	2
Cancer, Organismal Injury and Abnormalities	spindle cell carcinoma	spindle cell carcinoma	0.000959	miR-200b-3p (and other miRNAs w/seed AAUACUG),miR-141-3p (and other miRNAs w/seed AACACUG)	2
Developmental Disorder, Skeletal and Muscular Disorders	nemaline myopathy	nemaline myopathy	0.00097	miR-199a-3p (and other miRNAs w/seed CAGUAGU),miR-103-3p (and other miRNAs w/seed GCAGCAU),miR-30a-3p (and other miRNAs w/seed UUUCAGU)	3
Cancer, Organismal Injury and Abnormalities, Reproductive System Disease	genital tract cancer	genital tract cancer	0.000981	miR-135a-5p (and other miRNAs w/seed AUGGCUU),miR-95-3p (miRNAs w/seed UCAACGG),miR-100-5p (and other miRNAs w/seed ACCCGUA),miR-146a-5p (and other miRNAs w/seed GAGAACU),miR-194-5p (miRNAs w/seed GUAACAG),miR-23a-3p (and other miRNAs w/seed UCACAUU),miR-103-3p (and other miRNAs w/seed GCAGCAU),miR-125b-5p (and other miRNAs w/seed CCCUGAG),miR-148a-3p (and other miRNAs w/seed CAGUGCA),miR-218-5p …	40
Endocrine System Disorders, Organismal Injury and Abnormalities, Reproductive System Disease	ovarian endometriosis	ovarian endometriosis	0.00103	miR-365-3p (and other miRNAs w/seed AAUGCCC),miR-17-5p (and other miRNAs w/seed AAAGUGC),miR-30a-3p (and other miRNAs w/seed UUUCAGU)	3
Dermatological Diseases and Conditions, Organismal Injury and Abnormalities	androgenic alopecia	androgenic alopecia	0.00113	miR-125b-5p (and other miRNAs w/seed CCCUGAG),miR-17-5p (and other miRNAs w/seed AAAGUGC)	2
Cellular Development, Cellular Growth and Proliferation	proliferation	proliferation of cholangiocarcinoma cell lines	0.00113	miR-26a-5p (and other miRNAs w/seed UCAAGUA),miR-200b-3p (and other miRNAs w/seed AAUACUG)	2
Cancer, Endocrine System Disorders, Organismal Injury and Abnormalities, Reproductive System Disease	recurrent ovarian cancer	recurrent ovarian cancer	0.00113	miR-200b-3p (and other miRNAs w/seed AAUACUG),miR-141-3p (and other miRNAs w/seed AACACUG)	2
Cellular Movement	migration	migration of melanoma cell lines	0.0012	miR-34a-5p (and other miRNAs w/seed GGCAGUG),let-7a-5p (and other miRNAs w/seed GAGGUAG),miR-125b-5p (and other miRNAs w/seed CCCUGAG),miR-200b-3p (and other miRNAs w/seed AAUACUG)	4
Cellular Development	epithelial-mesenchymal transition	epithelial-mesenchymal transition of pancreatic cancer cell lines	0.00132	miR-200b-3p (and other miRNAs w/seed AAUACUG),miR-141-3p (and other miRNAs w/seed AACACUG)	2
Cancer, Endocrine System Disorders, Organismal Injury and Abnormalities, Respiratory Disease	small cell lung cancer	small cell lung cancer	0.00166	miR-17-5p (and other miRNAs w/seed AAAGUGC),miR-18a-5p (and other miRNAs w/seed AAGGUGC),miR-19b-3p (and other miRNAs w/seed GUGCAAA),miR-92a-3p (and other miRNAs w/seed AUUGCAC)	4
Cellular Development, Cellular Growth and Proliferation	proliferation	arrest in proliferation of tumor cell lines	0.0019	miR-197-3p (and other miRNAs w/seed UCACCAC),miR-27a-3p (and other miRNAs w/seed UCACAGU),miR-17-5p (and other miRNAs w/seed AAAGUGC),miR-19b-3p (and other miRNAs w/seed GUGCAAA)	4
Cancer, Organismal Injury and Abnormalities	pelvic tumor	pelvic tumor	0.0021	miR-135a-5p (and other miRNAs w/seed AUGGCUU),miR-95-3p (miRNAs w/seed UCAACGG),miR-100-5p (and other miRNAs w/seed ACCCGUA),miR-146a-5p (and other miRNAs w/seed GAGAACU),miR-194-5p (miRNAs w/seed GUAACAG),miR-23a-3p (and other miRNAs w/seed UCACAUU),miR-103-3p (and other miRNAs w/seed GCAGCAU),miR-125b-5p (and other miRNAs w/seed CCCUGAG),miR-148a-3p (and other miRNAs w/seed CAGUGCA),miR-218-5p …	41
Cancer, Organismal Injury and Abnormalities	metastasis	metastasis of tumor cell lines	0.00219	let-7a-5p (and other miRNAs w/seed GAGGUAG),miR-182-5p (and other miRNAs w/seed UUGGCAA),miR-17-5p (and other miRNAs w/seed AAAGUGC),miR-149-5p (miRNAs w/seed CUGGCUC),miR-141-3p (and other miRNAs w/seed AACACUG)	5
Cancer, Neurological Disease, Organismal Injury and Abnormalities	anaplastic astrocytoma	anaplastic astrocytoma	0.00219	miR-10a-5p (and other miRNAs w/seed ACCCUGU),miR-26a-5p (and other miRNAs w/seed UCAAGUA)	2
Cancer, Cell Cycle, Organismal Injury and Abnormalities	cell cycle progression	arrest in cell cycle progression of cancer cells	0.00219	miR-17-5p (and other miRNAs w/seed AAAGUGC),miR-26a-5p (and other miRNAs w/seed UCAAGUA)	2
Inflammatory Disease, Neurological Disease, Skeletal and Muscular Disorders	relapsing-remitting multiple sclerosis	relapsing-remitting multiple sclerosis	0.00226	miR-17-5p (and other miRNAs w/seed AAAGUGC),miR-19b-3p (and other miRNAs w/seed GUGCAAA),miR-92a-3p (and other miRNAs w/seed AUUGCAC)	3
Developmental Disorder, Hereditary Disorder, Organismal Injury and Abnormalities, Skeletal and Muscular Disorders	facioscapulohumeral muscular dystrophy	facioscapulohumeral muscular dystrophy	0.00236	miR-365-3p (and other miRNAs w/seed AAUGCCC),miR-199a-3p (and other miRNAs w/seed CAGUAGU),miR-103-3p (and other miRNAs w/seed GCAGCAU)	3
Cellular Development, Cellular Growth and Proliferation	proliferation	proliferation of stomach cancer cell lines	0.00236	miR-192-5p (and other miRNAs w/seed UGACCUA),miR-23a-3p (and other miRNAs w/seed UCACAUU),miR-148a-3p (and other miRNAs w/seed CAGUGCA)	3
Cell Cycle	sub-G1 phase	arrest in sub-G1 phase of tumor cell lines	0.00244	miR-34a-5p (and other miRNAs w/seed GGCAGUG),miR-16-5p (and other miRNAs w/seed AGCAGCA)	2
Cell Death and Survival	apoptosis	apoptosis of tumor cell lines	0.00285	miR-203a-3p (and other miRNAs w/seed UGAAAUG),miR-146a-5p (and other miRNAs w/seed GAGAACU),miR-96-5p (and other miRNAs w/seed UUGGCAC),miR-199a-3p (and other miRNAs w/seed CAGUAGU),miR-17-5p (and other miRNAs w/seed AAAGUGC),miR-29b-3p (and other miRNAs w/seed AGCACCA),miR-17-3p (and other miRNAs w/seed CUGCAGU),miR-183-5p (miRNAs w/seed AUGGCAC),miR-200b-3p (and other miRNAs w/seed AAUACUG),miR…	15
Cancer, Hematological Disease, Immunological Disease, Organismal Injury and Abnormalities	ALK fusion positive anaplastic large cell lymphoma	ALK fusion positive anaplastic large cell lymphoma	0.00298	miR-17-5p (and other miRNAs w/seed AAAGUGC),miR-101-3p (and other miRNAs w/seed ACAGUAC)	2
Cell Cycle	cell cycle progression	arrest in cell cycle progression of prostate cancer cell lines	0.00298	miR-203a-3p (and other miRNAs w/seed UGAAAUG),miR-34a-5p (and other miRNAs w/seed GGCAGUG)	2
Neurological Disease, Skeletal and Muscular Disorders	neuromuscular disease	neuromuscular disease	0.00326	miR-146a-5p (and other miRNAs w/seed GAGAACU),miR-34a-5p (and other miRNAs w/seed GGCAGUG),miR-199a-5p (and other miRNAs w/seed CCAGUGU),miR-96-5p (and other miRNAs w/seed UUGGCAC),miR-708-5p (and other miRNAs w/seed AGGAGCU),miR-125b-5p (and other miRNAs w/seed CCCUGAG),miR-151-5p (and other miRNAs w/seed CGAGGAG),miR-17-5p (and other miRNAs w/seed AAAGUGC),miR-18a-5p (and other miRNAs w/seed AA…	12
Cancer, Cell Death and Survival, Organismal Injury and Abnormalities, Tumor Morphology	apoptosis	apoptosis of neuroblastoma cells	0.00327	miR-125b-5p (and other miRNAs w/seed CCCUGAG),miR-17-5p (and other miRNAs w/seed AAAGUGC)	2
Cancer, Neurological Disease, Organismal Injury and Abnormalities	medulloblastoma	medulloblastoma	0.00336	miR-30c-5p (and other miRNAs w/seed GUAAACA),miR-17-5p (and other miRNAs w/seed AAAGUGC),miR-218-5p (and other miRNAs w/seed UGUGCUU),miR-19b-3p (and other miRNAs w/seed GUGCAAA)	4
Cancer, Neurological Disease, Organismal Injury and Abnormalities	primitive neuroectodermal tumor	primitive neuroectodermal tumor	0.0035	miR-30c-5p (and other miRNAs w/seed GUAAACA),miR-17-5p (and other miRNAs w/seed AAAGUGC),miR-218-5p (and other miRNAs w/seed UGUGCUU),miR-19b-3p (and other miRNAs w/seed GUGCAAA),miR-92a-3p (and other miRNAs w/seed AUUGCAC)	5
Cancer, Organismal Injury and Abnormalities	malignant mesothelioma	malignant mesothelioma	0.00374	miR-203a-3p (and other miRNAs w/seed UGAAAUG),miR-1273h-5p (and other miRNAs w/seed UGGGAGG),miR-32-3p (miRNAs w/seed AAUUUAG)	3
Cancer, Hematological Disease, Immunological Disease, Organismal Injury and Abnormalities	B-cell leukemia	B-cell leukemia	0.00375	miR-142-3p (and other miRNAs w/seed GUAGUGU),miR-451a (and other miRNAs w/seed AACCGUU),miR-29b-3p (and other miRNAs w/seed AGCACCA),miR-16-5p (and other miRNAs w/seed AGCAGCA)	4
Cancer, Organismal Injury and Abnormalities	pelvic cancer	pelvic cancer	0.00376	miR-135a-5p (and other miRNAs w/seed AUGGCUU),miR-95-3p (miRNAs w/seed UCAACGG),miR-100-5p (and other miRNAs w/seed ACCCGUA),miR-146a-5p (and other miRNAs w/seed GAGAACU),miR-194-5p (miRNAs w/seed GUAACAG),miR-23a-3p (and other miRNAs w/seed UCACAUU),miR-103-3p (and other miRNAs w/seed GCAGCAU),miR-125b-5p (and other miRNAs w/seed CCCUGAG),miR-148a-3p (and other miRNAs w/seed CAGUGCA),miR-218-5p …	40
Hereditary Disorder, Metabolic Disease, Organismal Injury and Abnormalities, Renal and Urological Disease	Dent's disease	Dent's disease	0.00422	miR-362-5p (and other miRNAs w/seed AUCCUUG),miR-329-3p (and other miRNAs w/seed ACACACC)	2
Cancer, Organismal Injury and Abnormalities	urogenital cancer	urogenital cancer	0.00437	miR-135a-5p (and other miRNAs w/seed AUGGCUU),miR-95-3p (miRNAs w/seed UCAACGG),miR-100-5p (and other miRNAs w/seed ACCCGUA),miR-146a-5p (and other miRNAs w/seed GAGAACU),miR-194-5p (miRNAs w/seed GUAACAG),miR-23a-3p (and other miRNAs w/seed UCACAUU),miR-103-3p (and other miRNAs w/seed GCAGCAU),miR-125b-5p (and other miRNAs w/seed CCCUGAG),miR-148a-3p (and other miRNAs w/seed CAGUGCA),miR-218-5p …	42
Cardiovascular Disease, Organismal Injury and Abnormalities, Skeletal and Muscular Disorders	ischemic cardiomyopathy	ischemic cardiomyopathy	0.00473	let-7a-5p (and other miRNAs w/seed GAGGUAG),miR-199a-3p (and other miRNAs w/seed CAGUAGU),miR-140-3p (and other miRNAs w/seed ACCACAG)	3
Cancer, Gastrointestinal Disease, Hepatic System Disease, Organismal Injury and Abnormalities	cancer	liver cancer	0.00477	miR-135a-5p (and other miRNAs w/seed AUGGCUU),miR-100-5p (and other miRNAs w/seed ACCCGUA),miR-146a-5p (and other miRNAs w/seed GAGAACU),miR-23a-3p (and other miRNAs w/seed UCACAUU),miR-103-3p (and other miRNAs w/seed GCAGCAU),miR-125b-5p (and other miRNAs w/seed CCCUGAG),miR-148a-3p (and other miRNAs w/seed CAGUGCA),miR-200b-3p (and other miRNAs w/seed AAUACUG),miR-92a-3p (and other miRNAs w/see…	37
Connective Tissue Development and Function, Hematological System Development and Function, Hematopoiesis, Organismal Development, Tissue Morphology	quantity	quantity of erythroblasts	0.00491	miR-451a (and other miRNAs w/seed AACCGUU),miR-144-3p (miRNAs w/seed ACAGUAU)	2
Cell Cycle	senescence	senescence of tumor cell lines	0.0052	miR-203a-3p (and other miRNAs w/seed UGAAAUG),miR-34a-5p (and other miRNAs w/seed GGCAGUG),miR-17-5p (and other miRNAs w/seed AAAGUGC)	3
Cellular Development, Hematological System Development and Function, Hematopoiesis	maturation	maturation of monocytes	0.00527	miR-17-5p (and other miRNAs w/seed AAAGUGC),miR-16-5p (and other miRNAs w/seed AGCAGCA)	2
Developmental Disorder, Hereditary Disorder, Organismal Injury and Abnormalities, Skeletal and Muscular Disorders	muscular dystrophy	progressive muscular dystrophy	0.00565	miR-365-3p (and other miRNAs w/seed AAUGCCC),miR-199a-3p (and other miRNAs w/seed CAGUAGU),miR-103-3p (and other miRNAs w/seed GCAGCAU),miR-30a-3p (and other miRNAs w/seed UUUCAGU)	4
Cancer, Organismal Injury and Abnormalities	neoplasia	neoplasia of tumor cell lines	0.00574	let-7a-5p (and other miRNAs w/seed GAGGUAG),miR-182-5p (and other miRNAs w/seed UUGGCAA),miR-17-5p (and other miRNAs w/seed AAAGUGC),miR-148a-3p (and other miRNAs w/seed CAGUGCA),miR-149-5p (miRNAs w/seed CUGGCUC),miR-141-3p (and other miRNAs w/seed AACACUG)	6
Cancer, Organismal Injury and Abnormalities	malignant connective or soft tissue neoplasm	malignant connective or soft tissue neoplasm	0.00597	miR-146a-5p (and other miRNAs w/seed GAGAACU),miR-144-3p (miRNAs w/seed ACAGUAU),miR-199a-5p (and other miRNAs w/seed CCAGUGU),miR-199a-3p (and other miRNAs w/seed CAGUAGU),miR-29b-3p (and other miRNAs w/seed AGCACCA),miR-193a-3p (and other miRNAs w/seed ACUGGCC),miR-218-5p (and other miRNAs w/seed UGUGCUU),miR-223-3p (miRNAs w/seed GUCAGUU),miR-34a-5p (and other miRNAs w/seed GGCAGUG),miR-451a (…	15
Gastrointestinal Disease, Hepatic System Disease, Organismal Injury and Abnormalities	liver lesion	liver lesion	0.00598	miR-135a-5p (and other miRNAs w/seed AUGGCUU),miR-100-5p (and other miRNAs w/seed ACCCGUA),miR-146a-5p (and other miRNAs w/seed GAGAACU),miR-194-5p (miRNAs w/seed GUAACAG),miR-23a-3p (and other miRNAs w/seed UCACAUU),miR-103-3p (and other miRNAs w/seed GCAGCAU),miR-125b-5p (and other miRNAs w/seed CCCUGAG),miR-148a-3p (and other miRNAs w/seed CAGUGCA),miR-200b-3p (and other miRNAs w/seed AAUACUG)…	38
DNA Replication, Recombination, and Repair	chromosomal aberration	chromosomal aberration	0.0062	let-7a-5p (and other miRNAs w/seed GAGGUAG),miR-708-5p (and other miRNAs w/seed AGGAGCU),miR-125b-5p (and other miRNAs w/seed CCCUGAG),miR-130a-3p (and other miRNAs w/seed AGUGCAA)	4
Inflammatory Disease	chronic inflammatory disorder	chronic inflammatory disorder	0.00634	miR-135a-5p (and other miRNAs w/seed AUGGCUU),miR-100-5p (and other miRNAs w/seed ACCCGUA),miR-199a-5p (and other miRNAs w/seed CCAGUGU),miR-188-5p (and other miRNAs w/seed AUCCCUU),miR-27a-3p (and other miRNAs w/seed UCACAGU),miR-17-5p (and other miRNAs w/seed AAAGUGC),miR-140-3p (and other miRNAs w/seed ACCACAG),miR-362-5p (and other miRNAs w/seed AUCCUUG),miR-210-3p (miRNAs w/seed UGUGCGU),miR…	13
Cancer, Organismal Injury and Abnormalities, Reproductive System Disease	prostate cancer	prostate cancer	0.00681	miR-100-5p (and other miRNAs w/seed ACCCGUA),miR-30c-5p (and other miRNAs w/seed GUAAACA),miR-125b-5p (and other miRNAs w/seed CCCUGAG),miR-17-5p (and other miRNAs w/seed AAAGUGC),miR-29b-3p (and other miRNAs w/seed AGCACCA),miR-200b-3p (and other miRNAs w/seed AAUACUG),miR-1207-5p (and other miRNAs w/seed GGCAGGG),miR-92a-3p (and other miRNAs w/seed AUUGCAC),miR-34a-5p (and other miRNAs w/seed G…	15
Cell Cycle	interphase	arrest in interphase of brain cancer cell lines	0.00685	miR-451a (and other miRNAs w/seed AACCGUU),miR-34a-5p (and other miRNAs w/seed GGCAGUG)	2
Infectious Diseases	replication	replication of hepatitis B virus	0.00771	miR-210-3p (miRNAs w/seed UGUGCGU),miR-199a-3p (and other miRNAs w/seed CAGUAGU)	2
Cell Morphology, Hematological System Development and Function, Inflammatory Response	M1 polarization	M1 polarization of M2 macrophages	0.00775	miR-125b-5p (and other miRNAs w/seed CCCUGAG)	1
Cancer, Gastrointestinal Disease, Organismal Injury and Abnormalities	colorectal cancer	advanced pT stage colorectal cancer	0.00775	miR-148a-3p (and other miRNAs w/seed CAGUGCA)	1
Cancer, Gastrointestinal Disease, Organismal Injury and Abnormalities	gastric cancer	advanced pT stage gastric cancer	0.00775	miR-148a-3p (and other miRNAs w/seed CAGUGCA)	1
Cancer, Hematological Disease, Immunological Disease, Organismal Injury and Abnormalities	chronic B-cell leukemia	aggressive chronic B-cell leukemia	0.00775	miR-29b-3p (and other miRNAs w/seed AGCACCA)	1
Cell Cycle	sub-G1 phase	arrest in sub-G1 phase of brain cancer cell lines	0.00775	miR-34a-5p (and other miRNAs w/seed GGCAGUG)	1
Organismal Injury and Abnormalities, Skeletal and Muscular Disorders	atrophy	atrophy of plantaris muscle	0.00775	miR-23a-3p (and other miRNAs w/seed UCACAUU)	1
Behavior, Nervous System Development and Function	auditory fear memory retrieval	auditory fear memory retrieval	0.00775	miR-182-5p (and other miRNAs w/seed UUGGCAA)	1
Cell Morphology, Cellular Function and Maintenance	autophagy	autophagy of bone marrow cell lines	0.00775	miR-125b-5p (and other miRNAs w/seed CCCUGAG)	1
Cell Morphology, Cellular Function and Maintenance	autophagy	autophagy of leukocyte cell lines	0.00775	miR-125b-5p (and other miRNAs w/seed CCCUGAG)	1
Cell Cycle, Cellular Development, Respiratory System Development and Function	replicative senescence	delay in initiation of replicative senescence of lung cell lines	0.00775	miR-34a-5p (and other miRNAs w/seed GGCAGUG)	1
Cancer, Cellular Development, Organismal Injury and Abnormalities, Tumor Morphology	differentiation	differentiation of colorectal carcinoma cells	0.00775	miR-200b-3p (and other miRNAs w/seed AAUACUG)	1
Cardiovascular Disease, Cellular Compromise, Organismal Injury and Abnormalities, Skeletal and Muscular Disorders, Tissue Morphology	disorganization	disorganization of cardiomyocytes	0.00775	miR-16-5p (and other miRNAs w/seed AGCAGCA)	1
Cell-To-Cell Signaling and Interaction, Hematological System Development and Function, Immune Cell Trafficking, Inflammatory Response	hyperactivation	hyperactivation of granulocytes	0.00775	miR-223-3p (miRNAs w/seed GUCAGUU)	1
Cellular Movement	invasion	invasion by mesothelioma cells	0.00775	miR-29c-5p (miRNAs w/seed GACCGAU)	1
Auditory Disease, Hereditary Disorder, Neurological Disease, Organismal Injury and Abnormalities	nonsyndromic autosomal dominant 50 deafness	nonsyndromic autosomal dominant 50 deafness	0.00775	miR-96-5p (and other miRNAs w/seed UUGGCAC)	1
Cell-To-Cell Signaling and Interaction	response	response of endothelial cell lines	0.00775	miR-199a-5p (and other miRNAs w/seed CCAGUGU)	1
Cell Cycle, DNA Replication, Recombination, and Repair	spindle checkpoint	spindle checkpoint of kidney cancer cell lines	0.00775	miR-708-5p (and other miRNAs w/seed AGGAGCU)	1
Cancer, Organismal Injury and Abnormalities	connective tissue tumor	connective tissue tumor	0.00797	miR-146a-5p (and other miRNAs w/seed GAGAACU),miR-144-3p (miRNAs w/seed ACAGUAU),miR-199a-5p (and other miRNAs w/seed CCAGUGU),miR-199a-3p (and other miRNAs w/seed CAGUAGU),miR-29b-3p (and other miRNAs w/seed AGCACCA),miR-193a-3p (and other miRNAs w/seed ACUGGCC),miR-218-5p (and other miRNAs w/seed UGUGCUU),miR-223-3p (miRNAs w/seed GUCAGUU),miR-34a-5p (and other miRNAs w/seed GGCAGUG),miR-451a (…	15
Cancer, Organismal Injury and Abnormalities, Reproductive System Disease	recurrent prostate cancer	recurrent prostate cancer	0.00816	miR-100-5p (and other miRNAs w/seed ACCCGUA),let-7a-5p (and other miRNAs w/seed GAGGUAG)	2
Cellular Growth and Proliferation	colony formation	colony formation	0.00824	miR-203a-3p (and other miRNAs w/seed UGAAAUG),let-7a-5p (and other miRNAs w/seed GAGGUAG),miR-125b-5p (and other miRNAs w/seed CCCUGAG),miR-193a-3p (and other miRNAs w/seed ACUGGCC),miR-27a-3p (and other miRNAs w/seed UCACAGU),miR-29c-5p (miRNAs w/seed GACCGAU),miR-218-5p (and other miRNAs w/seed UGUGCUU),miR-26a-5p (and other miRNAs w/seed UCAAGUA)	8
Cancer, Cell Death and Survival, Organismal Injury and Abnormalities, Tumor Morphology	cell death	cell death of acute leukemia cells	0.00862	miR-29b-3p (and other miRNAs w/seed AGCACCA),miR-16-5p (and other miRNAs w/seed AGCAGCA)	2
Cellular Movement	invasion	invasion of breast cancer cell lines	0.00882	miR-29b-3p (and other miRNAs w/seed AGCACCA),miR-17-5p (and other miRNAs w/seed AAAGUGC),miR-149-5p (miRNAs w/seed CUGGCUC),miR-200b-3p (and other miRNAs w/seed AAUACUG),miR-141-3p (and other miRNAs w/seed AACACUG)	5
Cancer, Organismal Injury and Abnormalities	recurrent cancer	recurrent cancer	0.00924	miR-100-5p (and other miRNAs w/seed ACCCGUA),let-7a-5p (and other miRNAs w/seed GAGGUAG),miR-200b-3p (and other miRNAs w/seed AAUACUG),miR-141-3p (and other miRNAs w/seed AACACUG)	4
Cancer, Organismal Injury and Abnormalities, Respiratory Disease	carcinoma	carcinoma in lung	0.00927	miR-203a-3p (and other miRNAs w/seed UGAAAUG),miR-100-5p (and other miRNAs w/seed ACCCGUA),miR-182-5p (and other miRNAs w/seed UUGGCAA),miR-17-5p (and other miRNAs w/seed AAAGUGC),miR-183-5p (miRNAs w/seed AUGGCAC),miR-200b-3p (and other miRNAs w/seed AAUACUG),miR-92a-3p (and other miRNAs w/seed AUUGCAC),miR-223-3p (miRNAs w/seed GUCAGUU),miR-10a-5p (and other miRNAs w/seed ACCCUGU),miR-34a-5p (a…	17
Cellular Development, Nervous System Development and Function	differentiation	differentiation of nervous tissue cell lines	0.00957	miR-146a-5p (and other miRNAs w/seed GAGAACU),miR-218-5p (and other miRNAs w/seed UGUGCUU)	2
Cancer, Organismal Injury and Abnormalities, Reproductive System Disease	progesterone receptor positive breast carcinoma	progesterone receptor positive breast carcinoma	0.0101	miR-30c-5p (and other miRNAs w/seed GUAAACA),miR-142-5p (and other miRNAs w/seed AUAAAGU)	2
Cancer, Organismal Injury and Abnormalities	head and neck carcinoma	head and neck carcinoma	0.0104	miR-203a-3p (and other miRNAs w/seed UGAAAUG),miR-140-5p (and other miRNAs w/seed AGUGGUU),miR-100-5p (and other miRNAs w/seed ACCCGUA),miR-30c-5p (and other miRNAs w/seed GUAAACA),miR-125b-5p (and other miRNAs w/seed CCCUGAG),miR-17-5p (and other miRNAs w/seed AAAGUGC),miR-29b-3p (and other miRNAs w/seed AGCACCA),miR-218-5p (and other miRNAs w/seed UGUGCUU),miR-17-3p (and other miRNAs w/seed CUG…	20
Cell Death and Survival	cell death	cell death of tumor cell lines	0.0106	miR-203a-3p (and other miRNAs w/seed UGAAAUG),miR-146a-5p (and other miRNAs w/seed GAGAACU),miR-96-5p (and other miRNAs w/seed UUGGCAC),miR-199a-3p (and other miRNAs w/seed CAGUAGU),miR-17-5p (and other miRNAs w/seed AAAGUGC),miR-29b-3p (and other miRNAs w/seed AGCACCA),miR-193a-3p (and other miRNAs w/seed ACUGGCC),miR-17-3p (and other miRNAs w/seed CUGCAGU),miR-183-5p (miRNAs w/seed AUGGCAC),miR…	16
Cellular Movement	migration	migration of carcinoma cell lines	0.0112	miR-125b-5p (and other miRNAs w/seed CCCUGAG),miR-17-5p (and other miRNAs w/seed AAAGUGC),miR-16-5p (and other miRNAs w/seed AGCAGCA),miR-200b-3p (and other miRNAs w/seed AAUACUG)	4
Cancer, Neurological Disease, Organismal Injury and Abnormalities	central nervous system cancer	central nervous system cancer	0.0116	miR-10a-5p (and other miRNAs w/seed ACCCUGU),miR-30c-5p (and other miRNAs w/seed GUAAACA),miR-17-5p (and other miRNAs w/seed AAAGUGC),miR-153-3p (miRNAs w/seed UGCAUAG),miR-218-5p (and other miRNAs w/seed UGUGCUU),miR-26a-5p (and other miRNAs w/seed UCAAGUA),miR-19b-3p (and other miRNAs w/seed GUGCAAA),miR-92a-3p (and other miRNAs w/seed AUUGCAC)	8
Cardiovascular System Development and Function, Cellular Movement	migration	migration of microvascular endothelial cells	0.0116	miR-125b-5p (and other miRNAs w/seed CCCUGAG),miR-320b (and other miRNAs w/seed AAAGCUG)	2
Cell-To-Cell Signaling and Interaction, Hematological System Development and Function, Immune Cell Trafficking, Inflammatory Response	activation	activation of GM-CSF-dependent bone marrow-derived macrophage	0.0116	miR-125b-5p (and other miRNAs w/seed CCCUGAG)	1
Cancer, Cell Death and Survival, Organismal Injury and Abnormalities, Tumor Morphology	apoptosis	apoptosis of colorectal carcinoma cells	0.0116	miR-16-5p (and other miRNAs w/seed AGCAGCA)	1
Cancer, Cell Cycle, Organismal Injury and Abnormalities	cell cycle progression	arrest in cell cycle progression of gastric cancer cells	0.0116	miR-17-5p (and other miRNAs w/seed AAAGUGC)	1
Cell Cycle	sub-G1 phase	arrest in sub-G1 phase of carcinoma cell lines	0.0116	miR-16-5p (and other miRNAs w/seed AGCAGCA)	1
Cell Cycle	sub-G1 phase	arrest in sub-G1 phase of epithelial cell lines	0.0116	miR-27a-3p (and other miRNAs w/seed UCACAGU)	1
Cell Cycle	sub-G1 phase	arrest in sub-G1 phase of lung cancer cell lines	0.0116	miR-16-5p (and other miRNAs w/seed AGCAGCA)	1
Cell Morphology	cell spreading	cell spreading of prostate cell lines	0.0116	miR-17-5p (and other miRNAs w/seed AAAGUGC)	1
Cancer, Cellular Response to Therapeutics, Organismal Injury and Abnormalities	chemotherapy resistance	chemotherapy resistance of colorectal cancer cell lines	0.0116	miR-17-5p (and other miRNAs w/seed AAAGUGC)	1
Cellular Growth and Proliferation	colony formation	colony formation of cholangiocarcinoma cell lines	0.0116	miR-26a-5p (and other miRNAs w/seed UCAAGUA)	1
Cancer, Cellular Development, Cellular Growth and Proliferation, Organismal Injury and Abnormalities, Tumor Morphology	colony formation	colony formation of mesothelioma cells	0.0116	miR-29c-5p (miRNAs w/seed GACCGAU)	1
Cell Cycle, Cell-To-Cell Signaling and Interaction, Cellular Growth and Proliferation	contact growth inhibition	contact growth inhibition of brain cancer cell lines	0.0116	miR-34a-5p (and other miRNAs w/seed GGCAGUG)	1
Cancer, Cellular Development, Organismal Injury and Abnormalities, Tumor Morphology	differentiation	differentiation of pancreatic cancer cells	0.0116	miR-200b-3p (and other miRNAs w/seed AAUACUG)	1
Cancer, Neurological Disease, Organismal Injury and Abnormalities	mesenchymal glioblastoma multiforme	mesenchymal glioblastoma multiforme	0.0116	miR-218-5p (and other miRNAs w/seed UGUGCUU)	1
Cell-To-Cell Signaling and Interaction, Cellular Function and Maintenance, Hematological System Development and Function, Inflammatory Response	phagocytic capacity	phagocytic capacity of GM-CSF-dependent bone marrow-derived macrophage	0.0116	miR-125b-5p (and other miRNAs w/seed CCCUGAG)	1
Cell Morphology, Cell-To-Cell Signaling and Interaction, Nervous System Development and Function	plasticity	plasticity of collateral synapses	0.0116	miR-3118 (and other miRNAs w/seed GUGACUG)	1
Cellular Development, Hematological System Development and Function, Hematopoiesis	differentiation	differentiation of granulocytes	0.0125	miR-451a (and other miRNAs w/seed AACCGUU),miR-144-3p (miRNAs w/seed ACAGUAU),miR-125b-5p (and other miRNAs w/seed CCCUGAG)	3
Gastrointestinal Disease, Inflammatory Disease, Inflammatory Response, Organismal Injury and Abnormalities	ulcerative colitis	ulcerative colitis	0.0126	miR-362-5p (and other miRNAs w/seed AUCCUUG),miR-188-5p (and other miRNAs w/seed AUCCCUU),miR-150-3p (miRNAs w/seed UGGUACA),miR-140-3p (and other miRNAs w/seed ACCACAG)	4
Cellular Movement	migration	migration of ovarian cancer cell lines	0.0132	miR-200b-3p (and other miRNAs w/seed AAUACUG),miR-141-3p (and other miRNAs w/seed AACACUG)	2
Cancer, Organismal Injury and Abnormalities	metastasis	metastasis of melanoma cell lines	0.0138	let-7a-5p (and other miRNAs w/seed GAGGUAG),miR-182-5p (and other miRNAs w/seed UUGGCAA)	2
Cell Cycle	G1 phase	G1 phase	0.0144	miR-34a-5p (and other miRNAs w/seed GGCAGUG),let-7a-5p (and other miRNAs w/seed GAGGUAG),miR-17-5p (and other miRNAs w/seed AAAGUGC),miR-16-5p (and other miRNAs w/seed AGCAGCA),miR-26a-5p (and other miRNAs w/seed UCAAGUA),miR-92a-3p (and other miRNAs w/seed AUUGCAC)	6
Cancer, Organismal Injury and Abnormalities, Reproductive System Disease	carcinoma	carcinoma in breast	0.0145	miR-30c-5p (and other miRNAs w/seed GUAAACA),miR-103-3p (and other miRNAs w/seed GCAGCAU),miR-1915-3p (and other miRNAs w/seed CCCAGGG),miR-17-5p (and other miRNAs w/seed AAAGUGC),miR-29b-3p (and other miRNAs w/seed AGCACCA),miR-183-5p (miRNAs w/seed AUGGCAC),miR-200b-3p (and other miRNAs w/seed AAUACUG),miR-1207-5p (and other miRNAs w/seed GGCAGGG),miR-1268a (and other miRNAs w/seed GGGCGUG),let…	15
DNA Replication, Recombination, and Repair	damage	DNA damage	0.0153	let-7a-5p (and other miRNAs w/seed GAGGUAG),miR-17-5p (and other miRNAs w/seed AAAGUGC),miR-16-5p (and other miRNAs w/seed AGCAGCA),miR-92a-3p (and other miRNAs w/seed AUUGCAC)	4
Cellular Development	epithelial-mesenchymal transition	epithelial-mesenchymal transition of tumor cell lines	0.0154	miR-17-5p (and other miRNAs w/seed AAAGUGC),miR-200b-3p (and other miRNAs w/seed AAUACUG),miR-141-3p (and other miRNAs w/seed AACACUG)	3
Cellular Movement	migration	migration of brain cancer cell lines	0.0154	miR-34a-5p (and other miRNAs w/seed GGCAGUG),miR-218-5p (and other miRNAs w/seed UGUGCUU),miR-26a-5p (and other miRNAs w/seed UCAAGUA)	3
Cancer, Cell Death and Survival, Organismal Injury and Abnormalities, Tumor Morphology	apoptosis	apoptosis of acute myeloid leukemia blast cells	0.0154	miR-29b-3p (and other miRNAs w/seed AGCACCA)	1
Cellular Compromise, Organismal Injury and Abnormalities	atrophy	atrophy of muscle cell lines	0.0154	miR-23a-3p (and other miRNAs w/seed UCACAUU)	1
Cell Death and Survival	cell death	cell death of TREG cells	0.0154	miR-142-3p (and other miRNAs w/seed GUAGUGU)	1
Cancer, Cell Death and Survival, Organismal Injury and Abnormalities, Tumor Morphology	cell viability	cell viability of colorectal carcinoma cells	0.0154	miR-16-5p (and other miRNAs w/seed AGCAGCA)	1
Cell Morphology	contraction	contraction of uterine cell lines	0.0154	miR-199a-3p (and other miRNAs w/seed CAGUAGU)	1
Cellular Compromise	degeneration	degeneration of neuroblastoma cell lines	0.0154	miR-17-5p (and other miRNAs w/seed AAAGUGC)	1
Cell Morphology	elongation	elongation of breast cancer cell lines	0.0154	miR-200b-3p (and other miRNAs w/seed AAUACUG)	1
Cell Cycle, Nervous System Development and Function	cell cycle progression	entry into cell cycle progression of cortical neurons	0.0154	miR-26a-5p (and other miRNAs w/seed UCAAGUA)	1
Cellular Development, Cellular Growth and Proliferation	expansion	expansion of breast cancer cell lines	0.0154	miR-29b-3p (and other miRNAs w/seed AGCACCA)	1
Infectious Diseases, Organismal Development	growth	growth of Human cytomegalovirus	0.0154	miR-199a-3p (and other miRNAs w/seed CAGUAGU)	1
Cellular Development	maturation	maturation of fibroblast cell lines	0.0154	miR-30c-5p (and other miRNAs w/seed GUAAACA)	1
Cellular Development, Hematological System Development and Function, Hematopoiesis	monocytopoiesis	monocytopoiesis	0.0154	miR-17-5p (and other miRNAs w/seed AAAGUGC)	1
Cancer, Hematological Disease, Immunological Disease, Organismal Injury and Abnormalities	development	onset of development of B-cell lymphoma	0.0154	miR-17-5p (and other miRNAs w/seed AAAGUGC)	1
Cellular Assembly and Organization, Nervous System Development and Function, Tissue Morphology	quantity	quantity of mushroom spine	0.0154	miR-29b-3p (and other miRNAs w/seed AGCACCA)	1
Cell Cycle	senescence	senescence of thyroid tumor cell lines	0.0154	miR-17-5p (and other miRNAs w/seed AAAGUGC)	1
Cancer, Organismal Injury and Abnormalities	genitourinary carcinoma	genitourinary carcinoma	0.0164	miR-135a-5p (and other miRNAs w/seed AUGGCUU),miR-95-3p (miRNAs w/seed UCAACGG),miR-194-5p (miRNAs w/seed GUAACAG),miR-23a-3p (and other miRNAs w/seed UCACAUU),miR-103-3p (and other miRNAs w/seed GCAGCAU),miR-218-5p (and other miRNAs w/seed UGUGCUU),miR-200b-3p (and other miRNAs w/seed AAUACUG),miR-92a-3p (and other miRNAs w/seed AUUGCAC),miR-142-3p (and other miRNAs w/seed GUAGUGU),miR-340-5p (m…	37
Cancer, Endocrine System Disorders, Organismal Injury and Abnormalities, Respiratory Disease	large cell lung cancer	large cell lung cancer	0.0168	miR-34a-5p (and other miRNAs w/seed GGCAGUG),miR-142-5p (and other miRNAs w/seed AUAAAGU)	2
Cellular Movement	migration	migration of pancreatic cancer cell lines	0.0168	miR-96-5p (and other miRNAs w/seed UUGGCAC),miR-27a-3p (and other miRNAs w/seed UCACAGU)	2
Cancer, Gastrointestinal Disease, Organismal Injury and Abnormalities	colorectal cancer	colorectal cancer	0.017	miR-135a-5p (and other miRNAs w/seed AUGGCUU),miR-95-3p (miRNAs w/seed UCAACGG),miR-146a-5p (and other miRNAs w/seed GAGAACU),miR-96-5p (and other miRNAs w/seed UUGGCAC),miR-23a-3p (and other miRNAs w/seed UCACAUU),miR-1234-3p (and other miRNAs w/seed CGGCCUG),miR-329-3p (and other miRNAs w/seed ACACACC),miR-103-3p (and other miRNAs w/seed GCAGCAU),miR-125b-5p (and other miRNAs w/seed CCCUGAG),mi…	42
Cancer, Cell Death and Survival, Organismal Injury and Abnormalities, Tumor Morphology	apoptosis	apoptosis of cancer cells	0.0177	miR-125b-5p (and other miRNAs w/seed CCCUGAG),miR-29b-3p (and other miRNAs w/seed AGCACCA),miR-17-5p (and other miRNAs w/seed AAAGUGC),miR-16-5p (and other miRNAs w/seed AGCAGCA)	4
Cancer, Organismal Injury and Abnormalities	cancer	cancer of secretory structure	0.0177	miR-95-3p (miRNAs w/seed UCAACGG),miR-100-5p (and other miRNAs w/seed ACCCGUA),miR-146a-5p (and other miRNAs w/seed GAGAACU),miR-96-5p (and other miRNAs w/seed UUGGCAC),miR-125b-5p (and other miRNAs w/seed CCCUGAG),miR-103-3p (and other miRNAs w/seed GCAGCAU),miR-148a-3p (and other miRNAs w/seed CAGUGCA),miR-218-5p (and other miRNAs w/seed UGUGCUU),miR-17-3p (and other miRNAs w/seed CUGCAGU),miR-…	28
Cancer, Hematological Disease, Immunological Disease, Organismal Injury and Abnormalities	lymphocytic leukemia	lymphocytic leukemia	0.0192	miR-142-3p (and other miRNAs w/seed GUAGUGU),miR-451a (and other miRNAs w/seed AACCGUU),let-7a-5p (and other miRNAs w/seed GAGGUAG),miR-125b-5p (and other miRNAs w/seed CCCUGAG),miR-29b-3p (and other miRNAs w/seed AGCACCA),miR-16-5p (and other miRNAs w/seed AGCAGCA),miR-130a-3p (and other miRNAs w/seed AGUGCAA),miR-92a-3p (and other miRNAs w/seed AUUGCAC)	8
Cancer, Cell Death and Survival, Organismal Injury and Abnormalities, Tumor Morphology	apoptosis	apoptosis of B cell acute lymphoblastic leukemia cells	0.0193	miR-16-5p (and other miRNAs w/seed AGCAGCA)	1
Cell Cycle	G2/M phase	arrest in G2/M phase of pancreatic cancer cell lines	0.0193	miR-34a-5p (and other miRNAs w/seed GGCAGUG)	1
Cell Morphology, Cellular Function and Maintenance	autophagy	autophagy of bone marrow-derived macrophages	0.0193	miR-125b-5p (and other miRNAs w/seed CCCUGAG)	1
Cellular Development	differentiation	differentiation of tooth cell lines	0.0193	miR-141-3p (and other miRNAs w/seed AACACUG)	1
Cellular Development	epithelial-mesenchymal transition	epithelial-mesenchymal transition of endometrial cancer cell lines	0.0193	miR-200b-3p (and other miRNAs w/seed AAUACUG)	1
Gene Expression	repression	repression of mRNA	0.0193	let-7a-5p (and other miRNAs w/seed GAGGUAG)	1
Cell Death and Survival, Cellular Development, Cellular Function and Maintenance	self-renewal	self-renewal of breast cancer cell lines	0.0193	miR-29b-3p (and other miRNAs w/seed AGCACCA)	1
Organ Morphology, Organismal Injury and Abnormalities, Respiratory Disease, Respiratory System Development and Function	thickening	thickening of interalveolar septa	0.0193	let-7a-5p (and other miRNAs w/seed GAGGUAG)	1
Cellular Development	epithelial-mesenchymal transition	epithelial-mesenchymal transition	0.0195	miR-203a-3p (and other miRNAs w/seed UGAAAUG),miR-17-5p (and other miRNAs w/seed AAAGUGC),miR-200b-3p (and other miRNAs w/seed AAUACUG),miR-141-3p (and other miRNAs w/seed AACACUG)	4
Cancer, Neurological Disease, Organismal Injury and Abnormalities	central nervous system tumor	primary central nervous system tumor	0.02	miR-30c-5p (and other miRNAs w/seed GUAAACA),miR-19b-3p (and other miRNAs w/seed GUGCAAA),miR-92a-3p (and other miRNAs w/seed AUUGCAC)	3
Cell Cycle	interphase	arrest in interphase of carcinoma cell lines	0.02	miR-16-5p (and other miRNAs w/seed AGCAGCA),miR-26a-5p (and other miRNAs w/seed UCAAGUA)	2
Cancer, Endocrine System Disorders, Gastrointestinal Disease, Organismal Injury and Abnormalities	pancreatic cancer	pancreatic cancer	0.0204	miR-203a-3p (and other miRNAs w/seed UGAAAUG),miR-95-3p (miRNAs w/seed UCAACGG),miR-146a-5p (and other miRNAs w/seed GAGAACU),miR-100-5p (and other miRNAs w/seed ACCCGUA),miR-96-5p (and other miRNAs w/seed UUGGCAC),miR-30c-5p (and other miRNAs w/seed GUAAACA),miR-103-3p (and other miRNAs w/seed GCAGCAU),miR-17-5p (and other miRNAs w/seed AAAGUGC),miR-29b-3p (and other miRNAs w/seed AGCACCA),miR-2…	21
Cell Cycle	interphase	arrest in interphase of lung cancer cell lines	0.0207	miR-34a-5p (and other miRNAs w/seed GGCAGUG),miR-16-5p (and other miRNAs w/seed AGCAGCA)	2
Cellular Development, Embryonic Development, Organismal Development, Tissue Development	differentiation	differentiation of neural stem cells	0.0207	miR-146a-5p (and other miRNAs w/seed GAGAACU),miR-223-3p (miRNAs w/seed GUCAGUU)	2
Cellular Development, Hematological System Development and Function, Hematopoiesis	differentiation	differentiation of myeloid cells	0.0215	miR-451a (and other miRNAs w/seed AACCGUU),miR-144-3p (miRNAs w/seed ACAGUAU),miR-125b-5p (and other miRNAs w/seed CCCUGAG),miR-17-5p (and other miRNAs w/seed AAAGUGC),miR-16-5p (and other miRNAs w/seed AGCAGCA)	5
Cancer, Cellular Development, Organismal Injury and Abnormalities, Tumor Morphology	differentiation	differentiation of cancer cells	0.0221	miR-34a-5p (and other miRNAs w/seed GGCAGUG),miR-200b-3p (and other miRNAs w/seed AAUACUG)	2
Cancer, Organismal Injury and Abnormalities	ductal carcinoma	ductal carcinoma	0.0224	miR-203a-3p (and other miRNAs w/seed UGAAAUG),miR-146a-5p (and other miRNAs w/seed GAGAACU),miR-96-5p (and other miRNAs w/seed UUGGCAC),miR-103-3p (and other miRNAs w/seed GCAGCAU),miR-1915-3p (and other miRNAs w/seed CCCAGGG),miR-17-5p (and other miRNAs w/seed AAAGUGC),miR-29b-3p (and other miRNAs w/seed AGCACCA),miR-148a-3p (and other miRNAs w/seed CAGUGCA),miR-1207-5p (and other miRNAs w/seed …	21
Gastrointestinal Disease, Hepatic System Disease, Organismal Injury and Abnormalities	fibrosis	fibrosis of liver	0.0229	miR-194-5p (miRNAs w/seed GUAACAG),miR-27a-3p (and other miRNAs w/seed UCACAGU),miR-16-5p (and other miRNAs w/seed AGCAGCA)	3
Cell-To-Cell Signaling and Interaction	adhesion	adhesion of macrophage cancer cell lines	0.0231	miR-103-3p (and other miRNAs w/seed GCAGCAU)	1
Cancer, Cell Death and Survival, Organismal Injury and Abnormalities, Tumor Morphology	apoptosis	apoptosis of gastric cancer cells	0.0231	miR-17-5p (and other miRNAs w/seed AAAGUGC)	1
Cell-mediated Immune Response, Cellular Development, Cellular Function and Maintenance, Cellular Growth and Proliferation, Embryonic Development, Hematological System Development and Function, Hematopoiesis, Lymphoid Tissue Structure and Development, Organ Development, Organismal Development, Tissue Development	development	arrest in development of double-negative T lymphocyte	0.0231	miR-34a-5p (and other miRNAs w/seed GGCAGUG)	1
Cancer, Cell-To-Cell Signaling and Interaction, Inflammatory Response, Organismal Injury and Abnormalities, Tumor Morphology	cytotoxic reaction	cytotoxic reaction of cancer cells	0.0231	miR-29b-3p (and other miRNAs w/seed AGCACCA)	1
Cancer, Cellular Development, Organismal Injury and Abnormalities, Reproductive System Disease, Tumor Morphology	differentiation	differentiation of mammary tumor cells	0.0231	miR-200b-3p (and other miRNAs w/seed AAUACUG)	1
Cellular Compromise, Skeletal and Muscular Disorders, Tissue Morphology	disarray	disarray of muscle cells	0.0231	miR-16-5p (and other miRNAs w/seed AGCAGCA)	1
Small Molecule Biochemistry	efficacy	efficacy of methotrexate	0.0231	miR-192-5p (and other miRNAs w/seed UGACCUA)	1
Cancer, Cellular Development, Cellular Growth and Proliferation, Organismal Injury and Abnormalities, Tumor Morphology	proliferation	proliferation of mesothelioma cells	0.0231	miR-29c-5p (miRNAs w/seed GACCGAU)	1
Cellular Response to Therapeutics	sensitivity	sensitivity of colorectal cancer cell lines	0.0231	miR-17-5p (and other miRNAs w/seed AAAGUGC)	1
Cell Cycle	interphase	interphase	0.0234	miR-451a (and other miRNAs w/seed AACCGUU),miR-34a-5p (and other miRNAs w/seed GGCAGUG),let-7a-5p (and other miRNAs w/seed GAGGUAG),miR-27a-3p (and other miRNAs w/seed UCACAGU),miR-17-5p (and other miRNAs w/seed AAAGUGC),miR-16-5p (and other miRNAs w/seed AGCAGCA),miR-26a-5p (and other miRNAs w/seed UCAAGUA),miR-92a-3p (and other miRNAs w/seed AUUGCAC)	8
Cancer, Hematological Disease, Immunological Disease, Organismal Injury and Abnormalities	precursor B-cell acute lymphoblastic leukemia	precursor B-cell acute lymphoblastic leukemia	0.025	miR-142-3p (and other miRNAs w/seed GUAGUGU),miR-451a (and other miRNAs w/seed AACCGUU)	2
Cellular Development	maturation	maturation of cells	0.0259	miR-135a-5p (and other miRNAs w/seed AUGGCUU),miR-34a-5p (and other miRNAs w/seed GGCAGUG),miR-23a-3p (and other miRNAs w/seed UCACAUU),miR-30c-5p (and other miRNAs w/seed GUAAACA),miR-17-5p (and other miRNAs w/seed AAAGUGC),miR-16-5p (and other miRNAs w/seed AGCAGCA)	6
Cancer, Gastrointestinal Disease, Organismal Injury and Abnormalities	gastroesophageal cancer	gastroesophageal cancer	0.0259	miR-135a-5p (and other miRNAs w/seed AUGGCUU),miR-203a-3p (and other miRNAs w/seed UGAAAUG),miR-100-5p (and other miRNAs w/seed ACCCGUA),miR-199a-5p (and other miRNAs w/seed CCAGUGU),miR-23a-3p (and other miRNAs w/seed UCACAUU),miR-103-3p (and other miRNAs w/seed GCAGCAU),miR-27a-3p (and other miRNAs w/seed UCACAGU),miR-17-5p (and other miRNAs w/seed AAAGUGC),miR-148a-3p (and other miRNAs w/seed …	17
Cell Death and Survival	activation-induced cell death	activation-induced cell death of CD4+ T-lymphocytes	0.0269	miR-17-5p (and other miRNAs w/seed AAAGUGC)	1
RNA Post-Transcriptional Modification	deadenylation	deadenylation of mRNA	0.0269	let-7a-5p (and other miRNAs w/seed GAGGUAG)	1
Cancer, Cellular Development, Organismal Injury and Abnormalities, Tumor Morphology	differentiation	differentiation of acute myeloid leukemia blast cells	0.0269	miR-34a-5p (and other miRNAs w/seed GGCAGUG)	1
Cancer, Organismal Injury and Abnormalities, Respiratory Disease	lung metastasis	lung metastasis of melanoma cell lines	0.0269	let-7a-5p (and other miRNAs w/seed GAGGUAG)	1
Cancer, Neurological Disease, Organismal Injury and Abnormalities	primary brain tumor	primary brain tumor	0.0269	miR-30c-5p (and other miRNAs w/seed GUAAACA)	1
Cellular Development, Cellular Growth and Proliferation, Organ Development, Reproductive System Development and Function, Tissue Development	proliferation	proliferation of ovarian surface epithelial cells	0.0269	miR-34a-5p (and other miRNAs w/seed GGCAGUG)	1
Cellular Assembly and Organization, Cellular Function and Maintenance	quantity	quantity of filopodia-like projection	0.0269	miR-29b-3p (and other miRNAs w/seed AGCACCA)	1
Cellular Response to Therapeutics	radiosensitivity	radiosensitivity of brain cancer cell lines	0.0269	miR-101-3p (and other miRNAs w/seed ACAGUAC)	1
Cellular Response to Therapeutics	radiosensitivity	radiosensitivity of lung cancer cell lines	0.0269	miR-101-3p (and other miRNAs w/seed ACAGUAC)	1
Cardiovascular System Development and Function	vasoconstriction	vasoconstriction of aorta	0.0269	miR-199a-5p (and other miRNAs w/seed CCAGUGU)	1
Cellular Development, Cellular Growth and Proliferation	cell proliferation	cell proliferation of breast cancer cell lines	0.0286	miR-27a-3p (and other miRNAs w/seed UCACAGU),miR-29b-3p (and other miRNAs w/seed AGCACCA),miR-17-5p (and other miRNAs w/seed AAAGUGC),miR-26a-5p (and other miRNAs w/seed UCAAGUA),miR-101-3p (and other miRNAs w/seed ACAGUAC),miR-19b-3p (and other miRNAs w/seed GUGCAAA)	6
Cellular Development, Cellular Growth and Proliferation, Skeletal and Muscular System Development and Function	proliferation	proliferation of muscle cell lines	0.0288	miR-100-5p (and other miRNAs w/seed ACCCGUA),miR-192-5p (and other miRNAs w/seed UGACCUA)	2
Cancer, Cardiovascular System Development and Function, Organismal Injury and Abnormalities, Tumor Morphology	vascularization	vascularization of tumor	0.0288	miR-17-5p (and other miRNAs w/seed AAAGUGC),miR-18a-5p (and other miRNAs w/seed AAGGUGC)	2
Cancer, Gastrointestinal Disease, Organismal Injury and Abnormalities	stomach tumor	stomach tumor	0.029	miR-135a-5p (and other miRNAs w/seed AUGGCUU),miR-451a (and other miRNAs w/seed AACCGUU),miR-23a-3p (and other miRNAs w/seed UCACAUU),let-7a-5p (and other miRNAs w/seed GAGGUAG),miR-103-3p (and other miRNAs w/seed GCAGCAU),miR-27a-3p (and other miRNAs w/seed UCACAGU),miR-17-5p (and other miRNAs w/seed AAAGUGC),miR-16-5p (and other miRNAs w/seed AGCAGCA),miR-148a-3p (and other miRNAs w/seed CAGUGC…	14
Cancer, Organismal Injury and Abnormalities	growth	growth of tumor	0.0305	miR-203a-3p (and other miRNAs w/seed UGAAAUG),miR-34a-5p (and other miRNAs w/seed GGCAGUG),miR-100-5p (and other miRNAs w/seed ACCCGUA),miR-96-5p (and other miRNAs w/seed UUGGCAC),miR-125b-5p (and other miRNAs w/seed CCCUGAG),miR-142-5p (and other miRNAs w/seed AUAAAGU),miR-29b-3p (and other miRNAs w/seed AGCACCA),miR-17-5p (and other miRNAs w/seed AAAGUGC),miR-29c-5p (miRNAs w/seed GACCGAU)	9
Cell Cycle	G0/G1 phase transition	arrest in G0/G1 phase transition of brain cancer cell lines	0.0307	miR-451a (and other miRNAs w/seed AACCGUU)	1
Cell Cycle	G1 phase	arrest in G1 phase of pancreatic cancer cell lines	0.0307	miR-34a-5p (and other miRNAs w/seed GGCAGUG)	1
Cardiovascular Disease, Organismal Injury and Abnormalities	arteriosclerosis of the extremities	arteriosclerosis of the extremities	0.0307	miR-210-3p (miRNAs w/seed UGUGCGU)	1
Cell-To-Cell Signaling and Interaction	cell-cell adhesion	cell-cell adhesion of squamous cell carcinoma cell lines	0.0307	miR-16-5p (and other miRNAs w/seed AGCAGCA)	1
Cancer, Organismal Injury and Abnormalities	metastasis	metastasis of hepatoma cell lines	0.0307	miR-17-5p (and other miRNAs w/seed AAAGUGC)	1
Cellular Movement, Reproductive System Development and Function	migration	migration of prostate cell lines	0.0307	miR-17-5p (and other miRNAs w/seed AAAGUGC)	1
Cancer, Cellular Development, Cellular Growth and Proliferation, Hematological Disease, Organismal Injury and Abnormalities, Tumor Morphology	proliferation	proliferation of acute myeloid leukemia blast cells	0.0307	miR-29b-3p (and other miRNAs w/seed AGCACCA)	1
Cancer, Cellular Development, Cellular Growth and Proliferation, Organismal Injury and Abnormalities, Respiratory Disease, Tumor Morphology	proliferation	proliferation of lung adenocarcinoma cells	0.0307	miR-142-5p (and other miRNAs w/seed AUAAAGU)	1
Cardiovascular System Development and Function, Cell Cycle, Skeletal and Muscular System Development and Function	cell cycle progression	re-entry into cell cycle progression of ventricular myocytes	0.0307	miR-199a-3p (and other miRNAs w/seed CAGUAGU)	1
Cancer, Organismal Injury and Abnormalities, Respiratory Disease	non-small cell lung cancer	non-small cell lung cancer	0.0314	miR-203a-3p (and other miRNAs w/seed UGAAAUG),miR-100-5p (and other miRNAs w/seed ACCCGUA),miR-182-5p (and other miRNAs w/seed UUGGCAA),miR-17-5p (and other miRNAs w/seed AAAGUGC),miR-183-5p (miRNAs w/seed AUGGCAC),miR-200b-3p (and other miRNAs w/seed AAUACUG),miR-92a-3p (and other miRNAs w/seed AUUGCAC),miR-223-3p (miRNAs w/seed GUCAGUU),miR-10a-5p (and other miRNAs w/seed ACCCUGU),miR-34a-5p (a…	15
Cellular Development, Embryonic Development, Organismal Development, Tissue Development	differentiation	differentiation of embryonic tissue	0.0323	miR-146a-5p (and other miRNAs w/seed GAGAACU),miR-17-5p (and other miRNAs w/seed AAAGUGC),miR-141-3p (and other miRNAs w/seed AACACUG),miR-223-3p (miRNAs w/seed GUCAGUU)	4
Cancer, Organismal Injury and Abnormalities	benign neoplasia	benign neoplasia	0.0337	miR-135a-5p (and other miRNAs w/seed AUGGCUU),miR-144-3p (miRNAs w/seed ACAGUAU),miR-23a-3p (and other miRNAs w/seed UCACAUU),miR-30c-5p (and other miRNAs w/seed GUAAACA),let-7a-5p (and other miRNAs w/seed GAGGUAG),miR-197-3p (and other miRNAs w/seed UCACCAC),miR-27a-3p (and other miRNAs w/seed UCACAGU),miR-29b-3p (and other miRNAs w/seed AGCACCA),miR-16-5p (and other miRNAs w/seed AGCAGCA),miR-9…	11
Cancer, Organismal Injury and Abnormalities	head and neck neoplasia	head and neck neoplasia	0.0339	miR-100-5p (and other miRNAs w/seed ACCCGUA),miR-23a-3p (and other miRNAs w/seed UCACAUU),miR-125b-5p (and other miRNAs w/seed CCCUGAG),miR-218-5p (and other miRNAs w/seed UGUGCUU),miR-17-3p (and other miRNAs w/seed CUGCAGU),miR-200b-3p (and other miRNAs w/seed AAUACUG),miR-320b (and other miRNAs w/seed AAAGCUG),miR-26a-5p (and other miRNAs w/seed UCAAGUA),miR-18a-5p (and other miRNAs w/seed AAGG…	26
Cancer, Organismal Injury and Abnormalities	cancer	cancer	0.034	miR-135a-5p (and other miRNAs w/seed AUGGCUU),miR-100-5p (and other miRNAs w/seed ACCCGUA),miR-146a-5p (and other miRNAs w/seed GAGAACU),miR-96-5p (and other miRNAs w/seed UUGGCAC),miR-329-3p (and other miRNAs w/seed ACACACC),miR-125b-5p (and other miRNAs w/seed CCCUGAG),miR-148a-3p (and other miRNAs w/seed CAGUGCA),miR-218-5p (and other miRNAs w/seed UGUGCUU),miR-200b-3p (and other miRNAs w/seed…	73
Cell-To-Cell Signaling and Interaction, Hematological System Development and Function, Immune Cell Trafficking, Inflammatory Response	activation	activation of myeloid-derived suppressor cells	0.0344	miR-17-5p (and other miRNAs w/seed AAAGUGC)	1
Cancer, Neurological Disease, Organismal Injury and Abnormalities	anaplastic oligodendroglioma	anaplastic oligodendroglioma	0.0344	miR-10a-5p (and other miRNAs w/seed ACCCUGU)	1
Cancer, Cell Morphology, Cellular Function and Maintenance, Organismal Injury and Abnormalities	autophagy	autophagy of cancer cells	0.0344	miR-130a-3p (and other miRNAs w/seed AGUGCAA)	1
Cellular Growth and Proliferation	colony formation	colony formation of bladder cancer cell lines	0.0344	miR-125b-5p (and other miRNAs w/seed CCCUGAG)	1
Cardiovascular Disease, Cardiovascular System Development and Function, Organ Morphology, Organismal Development, Organismal Injury and Abnormalities	enlargement	enlargement of heart	0.0344	miR-199a-5p (and other miRNAs w/seed CCAGUGU)	1
Cell Death and Survival	killing	killing of brain cancer cell lines	0.0344	miR-16-5p (and other miRNAs w/seed AGCAGCA)	1
Cell-To-Cell Signaling and Interaction, Cellular Function and Maintenance, Inflammatory Response	phagocytosis	phagocytosis by dendritic cells	0.0344	miR-142-3p (and other miRNAs w/seed GUAGUGU)	1
Cancer, Neurological Disease, Organismal Injury and Abnormalities	primary neuroectodermal tumor	primary neuroectodermal tumor	0.0344	miR-30c-5p (and other miRNAs w/seed GUAAACA)	1
Tissue Morphology	quantity	quantity of pancreatic cancer cell lines	0.0344	miR-34a-5p (and other miRNAs w/seed GGCAGUG)	1
Cell Cycle	senescence	senescence of melanoma cell lines	0.0344	miR-203a-3p (and other miRNAs w/seed UGAAAUG)	1
Cellular Movement	migration	migration of cells	0.0345	miR-203a-3p (and other miRNAs w/seed UGAAAUG),miR-96-5p (and other miRNAs w/seed UUGGCAC),miR-125b-5p (and other miRNAs w/seed CCCUGAG),miR-17-5p (and other miRNAs w/seed AAAGUGC),miR-27a-3p (and other miRNAs w/seed UCACAGU),miR-193a-3p (and other miRNAs w/seed ACUGGCC),miR-218-5p (and other miRNAs w/seed UGUGCUU),miR-200b-3p (and other miRNAs w/seed AAUACUG),miR-10a-5p (and other miRNAs w/seed A…	17
Cellular Development	differentiation	differentiation of stem cells	0.0368	miR-146a-5p (and other miRNAs w/seed GAGAACU),miR-17-5p (and other miRNAs w/seed AAAGUGC),miR-1913 (and other miRNAs w/seed CUGCCCC),miR-223-3p (miRNAs w/seed GUCAGUU)	4
Cancer, Endocrine System Disorders, Organismal Injury and Abnormalities	endocrine gland tumor	endocrine gland tumor	0.037	miR-100-5p (and other miRNAs w/seed ACCCGUA),miR-30c-5p (and other miRNAs w/seed GUAAACA),miR-17-5p (and other miRNAs w/seed AAAGUGC),miR-218-5p (and other miRNAs w/seed UGUGCUU),miR-17-3p (and other miRNAs w/seed CUGCAGU),miR-92a-3p (and other miRNAs w/seed AUUGCAC),miR-223-3p (miRNAs w/seed GUCAGUU),miR-34a-5p (and other miRNAs w/seed GGCAGUG),let-7a-5p (and other miRNAs w/seed GAGGUAG),miR-142…	15
Neurological Disease, Organismal Injury and Abnormalities, Psychological Disorders, Skeletal and Muscular Disorders	Parkinson's disease	Parkinson's disease	0.0375	miR-199a-5p (and other miRNAs w/seed CCAGUGU),miR-708-5p (and other miRNAs w/seed AGGAGCU),miR-151-5p (and other miRNAs w/seed CGAGGAG),miR-151-3p (and other miRNAs w/seed UAGACUG)	4
Cell Cycle	cell cycle progression	arrest in cell cycle progression of pancreatic cancer cell lines	0.0382	miR-34a-5p (and other miRNAs w/seed GGCAGUG)	1
Cellular Development, Cellular Growth and Proliferation	growth	arrest in growth of thyroid tumor cell lines	0.0382	miR-197-3p (and other miRNAs w/seed UCACCAC)	1
Cell Morphology, Cellular Function and Maintenance	autophagy	autophagy of leukemia cell lines	0.0382	miR-130a-3p (and other miRNAs w/seed AGUGCAA)	1
Cell Death and Survival	cytolysis	cytolysis of lung cancer cell lines	0.0382	miR-210-3p (miRNAs w/seed UGUGCGU)	1
Cell Death and Survival	cytolysis	cytolysis of melanoma cell lines	0.0382	miR-210-3p (miRNAs w/seed UGUGCGU)	1
Cancer, Organismal Injury and Abnormalities	tumorigenesis	tumorigenesis of stomach cancer cell lines	0.0382	miR-148a-3p (and other miRNAs w/seed CAGUGCA)	1
Cancer, Gastrointestinal Disease, Organismal Injury and Abnormalities	metastatic colorectal cancer	metastatic colorectal cancer	0.0389	miR-329-3p (and other miRNAs w/seed ACACACC),miR-142-5p (and other miRNAs w/seed AUAAAGU),miR-218-5p (and other miRNAs w/seed UGUGCUU),miR-17-3p (and other miRNAs w/seed CUGCAGU)	4
Cancer, Organismal Injury and Abnormalities	malignant solid tumor	malignant solid tumor	0.0389	miR-135a-5p (and other miRNAs w/seed AUGGCUU),miR-100-5p (and other miRNAs w/seed ACCCGUA),miR-146a-5p (and other miRNAs w/seed GAGAACU),miR-96-5p (and other miRNAs w/seed UUGGCAC),miR-329-3p (and other miRNAs w/seed ACACACC),miR-125b-5p (and other miRNAs w/seed CCCUGAG),miR-148a-3p (and other miRNAs w/seed CAGUGCA),miR-218-5p (and other miRNAs w/seed UGUGCUU),miR-200b-3p (and other miRNAs w/seed…	72
Cancer, Organismal Injury and Abnormalities, Reproductive System Disease	HER2 negative hormone receptor negative breast cancer	HER2 negative hormone receptor negative breast cancer	0.0394	miR-125b-5p (and other miRNAs w/seed CCCUGAG),miR-16-5p (and other miRNAs w/seed AGCAGCA),miR-361-5p (miRNAs w/seed UAUCAGA)	3
Cellular Development, Cellular Growth and Proliferation	cell proliferation	cell proliferation of melanoma cell lines	0.0404	miR-34a-5p (and other miRNAs w/seed GGCAGUG),let-7a-5p (and other miRNAs w/seed GAGGUAG),miR-125b-5p (and other miRNAs w/seed CCCUGAG)	3
DNA Replication, Recombination, and Repair, Developmental Disorder, Hereditary Disorder, Organismal Injury and Abnormalities	Down's syndrome	Down's syndrome	0.0405	let-7a-5p (and other miRNAs w/seed GAGGUAG),miR-125b-5p (and other miRNAs w/seed CCCUGAG)	2
Cellular Movement	invasion	invasion of melanoma cell lines	0.0405	miR-200b-3p (and other miRNAs w/seed AAUACUG),miR-141-3p (and other miRNAs w/seed AACACUG)	2
Cancer, Organismal Injury and Abnormalities, Reproductive System Disease	metastasis	metastasis of breast cancer cell lines	0.0414	miR-149-5p (miRNAs w/seed CUGGCUC),miR-141-3p (and other miRNAs w/seed AACACUG)	2
Organismal Injury and Abnormalities, Skeletal and Muscular Disorders	atrophy	atrophy of anterior tibial muscle	0.0419	miR-23a-3p (and other miRNAs w/seed UCACAUU)	1
Cancer, Cellular Development, Cellular Growth and Proliferation, Neurological Disease, Organismal Injury and Abnormalities, Tumor Morphology	proliferation	proliferation of neuroblastoma cells	0.0419	miR-17-5p (and other miRNAs w/seed AAAGUGC)	1
Organ Morphology	regeneration	regeneration of heart	0.0419	miR-199a-3p (and other miRNAs w/seed CAGUAGU)	1
Cell Cycle	senescence	senescence of prostate cancer cell lines	0.0419	miR-34a-5p (and other miRNAs w/seed GGCAGUG)	1
Cell Cycle	G1 phase	arrest in G1 phase of tumor cell lines	0.0419	miR-34a-5p (and other miRNAs w/seed GGCAGUG),miR-16-5p (and other miRNAs w/seed AGCAGCA),miR-26a-5p (and other miRNAs w/seed UCAAGUA)	3
Cellular Development, Connective Tissue Development and Function	differentiation	differentiation of fibroblast cell lines	0.0425	miR-135a-5p (and other miRNAs w/seed AUGGCUU),miR-34a-5p (and other miRNAs w/seed GGCAGUG),miR-30c-5p (and other miRNAs w/seed GUAAACA)	3
Cell Cycle	interphase	arrest in interphase of tumor cell lines	0.043	miR-451a (and other miRNAs w/seed AACCGUU),miR-34a-5p (and other miRNAs w/seed GGCAGUG),miR-16-5p (and other miRNAs w/seed AGCAGCA),miR-26a-5p (and other miRNAs w/seed UCAAGUA)	4
Cancer, Cell Death and Survival, Organismal Injury and Abnormalities, Tumor Morphology	apoptosis	apoptosis of leukemia cells	0.0441	miR-29b-3p (and other miRNAs w/seed AGCACCA),miR-16-5p (and other miRNAs w/seed AGCAGCA)	2
Cancer, Organismal Injury and Abnormalities	cancer	aggressive cancer	0.0446	miR-210-3p (miRNAs w/seed UGUGCGU),miR-125b-5p (and other miRNAs w/seed CCCUGAG),miR-29b-3p (and other miRNAs w/seed AGCACCA),miR-16-5p (and other miRNAs w/seed AGCAGCA)	4
Cellular Development, Cellular Growth and Proliferation	cell proliferation	cell proliferation of colorectal cancer cell lines	0.045	miR-34a-5p (and other miRNAs w/seed GGCAGUG),miR-17-5p (and other miRNAs w/seed AAAGUGC),miR-130a-3p (and other miRNAs w/seed AGUGCAA),miR-30a-3p (and other miRNAs w/seed UUUCAGU)	4
Cell Cycle, Cell-To-Cell Signaling and Interaction, Cellular Growth and Proliferation	contact growth inhibition	contact growth inhibition of leukemia cell lines	0.0456	miR-16-5p (and other miRNAs w/seed AGCAGCA)	1
Cardiovascular System Development and Function, Cellular Development, Cellular Growth and Proliferation, Embryonic Development, Organ Development, Organismal Development, Skeletal and Muscular System Development and Function, Tissue Development	proliferation	proliferation of ventricular myocytes	0.0456	miR-199a-3p (and other miRNAs w/seed CAGUAGU)	1
Cell Cycle	senescence	senescence of vascular endothelial cells	0.0456	miR-34a-5p (and other miRNAs w/seed GGCAGUG)	1
Cardiovascular System Development and Function, Cellular Development, Cellular Growth and Proliferation, Embryonic Development, Organ Development, Organismal Development, Skeletal and Muscular System Development and Function, Tissue Development	proliferation	proliferation of cardiomyocytes	0.0469	miR-199a-3p (and other miRNAs w/seed CAGUAGU),miR-16-5p (and other miRNAs w/seed AGCAGCA)	2
Organismal Injury and Abnormalities, Renal and Urological Disease	fibrosis	fibrosis of kidney	0.0479	miR-192-5p (and other miRNAs w/seed UGACCUA),miR-29b-3p (and other miRNAs w/seed AGCACCA)	2
Cell Death and Survival	cytolysis	cytolysis of carcinoma cell lines	0.0493	miR-210-3p (miRNAs w/seed UGUGCGU)	1
Cancer, Neurological Disease, Organismal Injury and Abnormalities	pilocytic astrocytoma	pilocytic astrocytoma	0.0493	miR-26a-5p (and other miRNAs w/seed UCAAGUA)	1
Cardiovascular Disease, Organismal Injury and Abnormalities, Reproductive System Disease	preeclampsia	preeclampsia	0.0494	miR-210-3p (miRNAs w/seed UGUGCGU),miR-335-5p (and other miRNAs w/seed CAAGAGC),miR-29b-3p (and other miRNAs w/seed AGCACCA),miR-16-5p (and other miRNAs w/seed AGCAGCA),miR-26a-5p (and other miRNAs w/seed UCAAGUA)	5
Cancer, Hematological Disease, Immunological Disease, Organismal Injury and Abnormalities	chronic B-cell leukemia	chronic B-cell leukemia	0.0498	miR-29b-3p (and other miRNAs w/seed AGCACCA),miR-16-5p (and other miRNAs w/seed AGCAGCA)	2
Tox Functions for My Projects->Noushin->313 pre - 2016-11-17 01:18 PM
Categories	Functions	Diseases or Functions Annotation	p-Value	Molecules	# Molecules
Renal Inflammation, Renal Nephritis	lupus nephritis	class II lupus nephritis	9.7e-21	miR-100-5p (and other miRNAs w/seed ACCCGUA),miR-30c-5p (and other miRNAs w/seed GUAAACA),miR-23a-3p (and other miRNAs w/seed UCACAUU),miR-1913 (and other miRNAs w/seed CUGCCCC),miR-200b-3p (and other miRNAs w/seed AAUACUG),miR-92a-3p (and other miRNAs w/seed AUUGCAC),miR-223-3p (miRNAs w/seed GUCAGUU),miR-365-3p (and other miRNAs w/seed AAUGCCC),miR-3118 (and other miRNAs w/seed GUGACUG),miR-210…	16
Liver Damage, Liver Inflammation/Hepatitis	chronic hepatitis B	chronic hepatitis B	1.45e-11	miR-135a-5p (and other miRNAs w/seed AUGGCUU),miR-100-5p (and other miRNAs w/seed ACCCGUA),miR-199a-5p (and other miRNAs w/seed CCAGUGU),miR-210-3p (miRNAs w/seed UGUGCGU),miR-27a-3p (and other miRNAs w/seed UCACAGU),miR-16-5p (and other miRNAs w/seed AGCAGCA),miR-130a-3p (and other miRNAs w/seed AGUGCAA),miR-1273h-5p (and other miRNAs w/seed UGGGAGG)	8
Hepatocellular Carcinoma, Liver Hyperplasia/Hyperproliferation	hepatocellular carcinoma	hepatocellular carcinoma	2.31e-11	miR-135a-5p (and other miRNAs w/seed AUGGCUU),miR-146a-5p (and other miRNAs w/seed GAGAACU),miR-100-5p (and other miRNAs w/seed ACCCGUA),miR-199a-5p (and other miRNAs w/seed CCAGUGU),miR-23a-3p (and other miRNAs w/seed UCACAUU),miR-30c-5p (and other miRNAs w/seed GUAAACA),miR-199a-3p (and other miRNAs w/seed CAGUAGU),miR-103-3p (and other miRNAs w/seed GCAGCAU),miR-17-5p (and other miRNAs w/seed …	22
Liver Steatosis	nonalcoholic fatty liver disease	nonalcoholic fatty liver disease	7.4e-09	miR-451a (and other miRNAs w/seed AACCGUU),miR-34a-5p (and other miRNAs w/seed GGCAGUG),miR-194-5p (miRNAs w/seed GUAACAG),miR-103-3p (and other miRNAs w/seed GCAGCAU),miR-335-5p (and other miRNAs w/seed CAAGAGC),miR-29b-3p (and other miRNAs w/seed AGCACCA),miR-141-3p (and other miRNAs w/seed AACACUG)	7
Liver Cirrhosis	cirrhosis	cirrhosis of liver	2.93e-06	miR-135a-5p (and other miRNAs w/seed AUGGCUU),miR-100-5p (and other miRNAs w/seed ACCCGUA),miR-199a-5p (and other miRNAs w/seed CCAGUGU),miR-210-3p (miRNAs w/seed UGUGCGU),miR-27a-3p (and other miRNAs w/seed UCACAGU),miR-16-5p (and other miRNAs w/seed AGCAGCA),miR-130a-3p (and other miRNAs w/seed AGUGCAA),miR-1273h-5p (and other miRNAs w/seed UGGGAGG)	8
Cardiac Fibrosis	fibrosis	fibrosis of heart	0.000164	miR-199a-5p (and other miRNAs w/seed CCAGUGU),miR-23a-3p (and other miRNAs w/seed UCACAUU),miR-30c-5p (and other miRNAs w/seed GUAAACA),miR-125b-5p (and other miRNAs w/seed CCCUGAG),miR-29b-3p (and other miRNAs w/seed AGCACCA),miR-16-5p (and other miRNAs w/seed AGCAGCA)	6
Liver Hyperplasia/Hyperproliferation	cancer	liver cancer	0.00477	miR-135a-5p (and other miRNAs w/seed AUGGCUU),miR-100-5p (and other miRNAs w/seed ACCCGUA),miR-146a-5p (and other miRNAs w/seed GAGAACU),miR-23a-3p (and other miRNAs w/seed UCACAUU),miR-103-3p (and other miRNAs w/seed GCAGCAU),miR-125b-5p (and other miRNAs w/seed CCCUGAG),miR-148a-3p (and other miRNAs w/seed CAGUGCA),miR-200b-3p (and other miRNAs w/seed AAUACUG),miR-92a-3p (and other miRNAs w/see…	37
Liver Fibrosis	fibrosis	fibrosis of liver	0.0229	miR-194-5p (miRNAs w/seed GUAACAG),miR-27a-3p (and other miRNAs w/seed UCACAGU),miR-16-5p (and other miRNAs w/seed AGCAGCA)	3
Cardiac Enlargement	enlargement	enlargement of heart	0.0344	miR-199a-5p (and other miRNAs w/seed CCAGUGU)	1
Cardiac Regeneration	regeneration	regeneration of heart	0.0419	miR-199a-3p (and other miRNAs w/seed CAGUAGU)	1
Cardiac Proliferation	proliferation	proliferation of ventricular myocytes	0.0456	miR-199a-3p (and other miRNAs w/seed CAGUAGU)	1
Cardiac Proliferation	proliferation	proliferation of cardiomyocytes	0.0469	miR-199a-3p (and other miRNAs w/seed CAGUAGU),miR-16-5p (and other miRNAs w/seed AGCAGCA)	2
Glomerular Injury, Renal Fibrosis	fibrosis	fibrosis of kidney	0.0479	miR-192-5p (and other miRNAs w/seed UGACCUA),miR-29b-3p (and other miRNAs w/seed AGCACCA)	2
Cardiac Infarction	acute myocardial infarction	acute myocardial infarction	0.064	miR-146a-5p (and other miRNAs w/seed GAGAACU),miR-210-3p (miRNAs w/seed UGUGCGU)	2
Congenital Heart Anomaly	DiGeorge syndrome	DiGeorge syndrome	0.0713	miR-130a-3p (and other miRNAs w/seed AGUGCAA)	1
Cardiac Fibrosis	interstitial fibrosis	interstitial fibrosis of heart	0.0998	miR-199a-5p (and other miRNAs w/seed CCAGUGU)	1
Cardiac Infarction	infarction	infarction of heart	0.1	miR-146a-5p (and other miRNAs w/seed GAGAACU),miR-210-3p (miRNAs w/seed UGUGCGU),miR-320b (and other miRNAs w/seed AAAGCUG)	3
Liver Hyperplasia/Hyperproliferation	liver metastasis	liver metastasis	0.183	miR-92a-3p (and other miRNAs w/seed AUUGCAC)	1
Cardiac Necrosis/Cell Death	apoptosis	apoptosis of heart cells	0.21	miR-16-5p (and other miRNAs w/seed AGCAGCA),miR-320b (and other miRNAs w/seed AAAGCUG)	2
Cardiac Hypertrophy	hypertrophy	hypertrophy of heart	0.228	miR-199a-5p (and other miRNAs w/seed CCAGUGU),miR-23a-3p (and other miRNAs w/seed UCACAUU),miR-16-5p (and other miRNAs w/seed AGCAGCA)	3
Heart Failure	failure	failure of heart	0.338	miR-199a-5p (and other miRNAs w/seed CCAGUGU),miR-16-5p (and other miRNAs w/seed AGCAGCA)	2
Cardiac Hypertrophy	hypertrophy	hypertrophy of cardiomyocytes	0.441	miR-16-5p (and other miRNAs w/seed AGCAGCA)	1
Cardiac Necrosis/Cell Death	apoptosis	apoptosis of cardiomyocytes	0.567	miR-320b (and other miRNAs w/seed AAAGCUG)	1
Renal Necrosis/Cell Death	apoptosis	apoptosis of kidney cell lines	1	miR-34a-5p (and other miRNAs w/seed GGCAGUG)	1
Regulator Effects for My Projects->Noushin->313 pre - 2016-11-17 01:18 PM
Networks for My Projects->Noushin->313 pre - 2016-11-17 01:18 PM
ID	Analysis	Molecules in Network	Score
1	313 pre - 2016-11-17 01:18 PM	Akt,Cg,ERK,FSH,Insulin,MAP2K1/2,Ras,Rb,Smad2/3,let-7a-5p (and other miRNAs w/seed GAGGUAG),miR-101-3p (and other miRNAs w/seed ACAGUAC),miR-103-3p (and other miRNAs w/seed GCAGCAU),miR-125a-3p (miRNAs w/seed CAGGUGA),miR-130a-3p (and other miRNAs w/seed AGUGCAA),miR-141-3p (and other miRNAs w/seed AACACUG),miR-146a-5p (and other miRNAs w/seed GAGAACU),miR-148a-3p (and other miRNAs w/seed CAGUGCA)…	54
2	313 pre - 2016-11-17 01:18 PM	ARIH2OS,CKLF-CMTM1,CMTM1,CNTN6,DPPA5,GPR137,IL10,LARGE2,LCN8,LYZL6,MAMSTR,MROH7,NRG1,PTK2B,SLC34A3,TM4SF19,TMEM175,VNN2,WDR13,WDR88,miR-1207-5p (and other miRNAs w/seed GGCAGGG),miR-1224-5p (and other miRNAs w/seed UGAGGAC),miR-1234-3p (and other miRNAs w/seed CGGCCUG),miR-1258 (miRNAs w/seed GUUAGGA),miR-16-5p (and other miRNAs w/seed AGCAGCA),miR-1913 (and other miRNAs w/seed CUGCCCC),miR-194-5…	26
3	313 pre - 2016-11-17 01:18 PM	BRS3,CROCC,CXCL12,EDNRB,EGFR,EGFR ligand,FJX1,Fcr,GPR137,GPR182,GPR75,IL1RAPL1,LRRC73,PXK,RAC1,RAG2,SLC22A20,SMIM6,TCP11,ZNF843,miR-100-5p (and other miRNAs w/seed ACCCGUA),miR-1202 (and other miRNAs w/seed UGCCAGC),miR-1225-5p (miRNAs w/seed UGGGUAC),miR-1260a (and other miRNAs w/seed UCCCACC),miR-1281 (miRNAs w/seed CGCCUCC),miR-1288-3p (miRNAs w/seed GGACUGC),miR-142-5p (and other miRNAs w/see…	26
4	313 pre - 2016-11-17 01:18 PM	AGO2,ARMCX2,C6orf47,CDH9,CFAP157,DTD1,GTPBP8,HOTAIR,LRRC17,MANBAL,MIRLET7,MTRNR2L7,OARD1,SPINK13,UBQLN3,let-7,let-7f-2-3p (and other miRNAs w/seed UAUACAG),miR-10a-5p (and other miRNAs w/seed ACCCUGU),miR-140-5p (and other miRNAs w/seed AGUGGUU),miR-141-5p (and other miRNAs w/seed AUCUUCC),miR-142-3p (and other miRNAs w/seed GUAGUGU),miR-151-3p (and other miRNAs w/seed UAGACUG),miR-17-3p (and oth…	24
5	313 pre - 2016-11-17 01:18 PM	ARHGEF35,C10orf131,C11orf42,C20orf85,EEF1AKMT1,ERCC3,FAM216A,GPR22,GXYLT2,IGF1R,KLHDC9,LINGO3,PHLDA2,PRSS55,RNF208,STMND1,TMEM145,WDR38,ZNF385D,ZNF777,ZPBP,miR-1275 (and other miRNAs w/seed UGGGGGA),miR-1343-5p (and other miRNAs w/seed GGGGAGC),miR-153-3p (miRNAs w/seed UGCAUAG),miR-182-5p (and other miRNAs w/seed UUGGCAA),miR-186-5p (miRNAs w/seed AAAGAAU),miR-188-5p (and other miRNAs w/seed AUC…	24
6	313 pre - 2016-11-17 01:18 PM	ABHD1,ADAM20,BEX5,BRIX1,C19orf81,CLEC2A,FAM150A,GALNT5,GSK3B,KRTAP1-1,LIPT2,MOSPD3,NACAD,PIGZ,PRM1,PTK2,SDR39U1,SPATA16,SULT2A1,TMEM202,ZNF267,miR-1246 (miRNAs w/seed AUGGAUU),miR-1305 (miRNAs w/seed UUUCAAC),miR-135a-5p (and other miRNAs w/seed AUGGCUU),miR-137-3p (and other miRNAs w/seed UAUUGCU),miR-144-3p (miRNAs w/seed ACAGUAU),miR-199a-5p (and other miRNAs w/seed CCAGUGU),miR-2392 (miRNAs w…	24
7	313 pre - 2016-11-17 01:18 PM	AKT1,C11orf80,C2orf57,CCL2,COQ8B,HPDL,IDNK,IKBKB,Immunoglobulin Lambda Light Chain,KRTAP4-3,LILRA4,MILR1,MOAP1,MPP4,NR3C1,OCM,PRR7,SCGB1C1/SCGB1C2,TLR7,TMEM121,ZAP70,ZNF777,miR-1228-3p (miRNAs w/seed CACACCU),miR-1268a (and other miRNAs w/seed GGGCGUG),miR-1273h-5p (and other miRNAs w/seed UGGGAGG),miR-140-3p (and other miRNAs w/seed ACCACAG),miR-183-5p (miRNAs w/seed AUGGCAC),miR-18a-5p (and oth…	22
8	313 pre - 2016-11-17 01:18 PM	ACSBG2,ADGRG5,ADGRV1,CCND1,CD248,EPHB6,GPALPP1,GPR160,GPR78,Gli,HCRTR2,HEATR6,MS4A6A,MYEOV,OR13A1,P2RY6,PGC,PITPNC1,PTHLH,RHEBL1,SLC26A6,SLC52A2,SSR2,TBCCD1,TEX19,miR-125b-5p (and other miRNAs w/seed CCCUGAG),miR-3198 (and other miRNAs w/seed UGGAGUC),miR-32-3p (miRNAs w/seed AAUUUAG),miR-3547 (and other miRNAs w/seed GAGCACC),miR-362-5p (and other miRNAs w/seed AUCCUUG),miR-365-3p (and other miR…	10
9	313 pre - 2016-11-17 01:18 PM	miR-181c-3p (miRNAs w/seed ACCAUCG),mir-181	2
10	313 pre - 2016-11-17 01:18 PM	miR-150-3p (miRNAs w/seed UGGUACA),mir-150	2
11	313 pre - 2016-11-17 01:18 PM	miR-205-3p (miRNAs w/seed AUUUCAG),mir-205	2
12	313 pre - 2016-11-17 01:18 PM	miR-1227-5p (miRNAs w/seed UGGGGCC),mir-1227	2
13	313 pre - 2016-11-17 01:18 PM	MIR1229,miR-1229-5p (miRNAs w/seed UGGGUAG)	2
14	313 pre - 2016-11-17 01:18 PM	miR-211-3p (miRNAs w/seed CAGGGAC),mir-204	2
15	313 pre - 2016-11-17 01:18 PM	miR-1273g-3p (miRNAs w/seed CCACUGC),mir-1273	2
16	313 pre - 2016-11-17 01:18 PM	miR-937-5p (miRNAs w/seed UGAGUCA),mir-937	2
17	313 pre - 2016-11-17 01:18 PM	miR-1236-5p (miRNAs w/seed GAGUGAC),mir-1236	2
18	313 pre - 2016-11-17 01:18 PM	miR-1537-5p (miRNAs w/seed GCUGUAA),mir-1537	2
19	313 pre - 2016-11-17 01:18 PM	MIR5194,MIR6738,miR-1914-3p (and other miRNAs w/seed GAGGGGU),mir-1914	2
My Lists for My Projects->Noushin->313 pre - 2016-11-17 01:18 PM
My Lists	-log(p-value)	Ratio	Molecules
New My List 1	72.2	0.0967	miR-135a-5p (and other miRNAs w/seed AUGGCUU),miR-137-3p (and other miRNAs w/seed UAUUGCU),miR-96-5p (and other miRNAs w/seed UUGGCAC),miR-329-3p (and other miRNAs w/seed ACACACC),miR-125b-5p (and other miRNAs w/seed CCCUGAG),miR-218-5p (and other miRNAs w/seed UGUGCUU),miR-148a-3p (and other miRNAs w/seed CAGUGCA),miR-200b-3p (and other miRNAs w/seed AAUACUG),miR-362-5p (and other miRNAs w/seed …
Tox Lists for My Projects->Noushin->313 pre - 2016-11-17 01:18 PM
Ingenuity Toxicity Lists	-log(p-value)	Ratio	Molecules
Renal Ischemia-Reperfusion Injury MicroRNA Biomarker Panel (Mouse)	10.4	0.625	miR-146a-5p (and other miRNAs w/seed GAGAACU),miR-192-5p (and other miRNAs w/seed UGACCUA),miR-194-5p (miRNAs w/seed GUAACAG),miR-199a-3p (and other miRNAs w/seed CAGUAGU),miR-17-5p (and other miRNAs w/seed AAAGUGC)
Decreases Transmembrane Potential of Mitochondria and Mitochondrial Membrane	0.422	0.0082	miR-16-5p (and other miRNAs w/seed AGCAGCA)
My Pathways for My Projects->Noushin->313 pre - 2016-11-17 01:18 PM
My Pathways	-log(p-value)	Ratio	Molecules
Beltran-PearsonCluster-T20SN	0.424	0.00826	miR-29b-3p (and other miRNAs w/seed AGCACCA)
P54KD_FC2	0.298	0.00462	miR-103-3p (and other miRNAs w/seed GCAGCAU),miR-16-5p (and other miRNAs w/seed AGCAGCA)
RESTInteractors_OptDisB-AIC	0.227	0.00435	miR-29b-3p (and other miRNAs w/seed AGCACCA)
Analysis Ready Molecules for My Projects->Noushin->313 pre - 2016-11-17 01:18 PM
ID	Symbol
hsa-miR-98-5p	let-7a-5p (and other miRNAs w/seed GAGGUAG)
hsa-miR-1185-2-3p	let-7f-2-3p (and other miRNAs w/seed UAUACAG)
hsa-miR-99b-5p	miR-100-5p (and other miRNAs w/seed ACCCGUA)
hsa-miR-101-3p	miR-101-3p (and other miRNAs w/seed ACAGUAC)
hsa-miR-107	miR-103-3p (and other miRNAs w/seed GCAGCAU)
hsa-miR-10b-5p	miR-10a-5p (and other miRNAs w/seed ACCCUGU)
hsa-miR-1202	miR-1202 (and other miRNAs w/seed UGCCAGC)
hsa-miR-1207-5p	miR-1207-5p (and other miRNAs w/seed GGCAGGG)
hsa-miR-1224-5p	miR-1224-5p (and other miRNAs w/seed UGAGGAC)
hsa-miR-1225-5p	miR-1225-5p (miRNAs w/seed UGGGUAC)
hsa-miR-1227-5p	miR-1227-5p (miRNAs w/seed UGGGGCC)
hsa-miR-1228-3p	miR-1228-3p (miRNAs w/seed CACACCU)
hsa-miR-1229-5p	miR-1229-5p (miRNAs w/seed UGGGUAG)
hsa-miR-1234-3p	miR-1234-3p (and other miRNAs w/seed CGGCCUG)
hsa-miR-1236-5p	miR-1236-5p (miRNAs w/seed GAGUGAC)
hsa-miR-1246	miR-1246 (miRNAs w/seed AUGGAUU)
hsa-miR-1258	miR-1258 (miRNAs w/seed GUUAGGA)
hsa-miR-125a-3p	miR-125a-3p (miRNAs w/seed CAGGUGA)
hsa-miR-125a-5p	miR-125b-5p (and other miRNAs w/seed CCCUGAG)
hsa-miR-1260b	miR-1260a (and other miRNAs w/seed UCCCACC)
hsa-miR-1268b	miR-1268a (and other miRNAs w/seed GGGCGUG)
hsa-miR-1273g-3p	miR-1273g-3p (miRNAs w/seed CCACUGC)
hsa-miR-30b-3p	miR-1273h-5p (and other miRNAs w/seed UGGGAGG)
hsa-miR-1275	miR-1275 (and other miRNAs w/seed UGGGGGA)
hsa-miR-1281	miR-1281 (miRNAs w/seed CGCCUCC)
hsa-miR-1288-3p	miR-1288-3p (miRNAs w/seed GGACUGC)
hsa-miR-1305	miR-1305 (miRNAs w/seed UUUCAAC)
hsa-miR-301a-3p	miR-130a-3p (and other miRNAs w/seed AGUGCAA)
hsa-miR-939-5p	miR-1343-5p (and other miRNAs w/seed GGGGAGC)
hsa-miR-135a-5p	miR-135a-5p (and other miRNAs w/seed AUGGCUU)
hsa-miR-137	miR-137-3p (and other miRNAs w/seed UAUUGCU)
hsa-miR-140-3p	miR-140-3p (and other miRNAs w/seed ACCACAG)
hsa-miR-140-5p	miR-140-5p (and other miRNAs w/seed AGUGGUU)
hsa-miR-200a-3p	miR-141-3p (and other miRNAs w/seed AACACUG)
hsa-miR-141-5p	miR-141-5p (and other miRNAs w/seed AUCUUCC)
hsa-miR-142-3p	miR-142-3p (and other miRNAs w/seed GUAGUGU)
hsa-miR-142-5p	miR-142-5p (and other miRNAs w/seed AUAAAGU)
hsa-miR-144-3p	miR-144-3p (miRNAs w/seed ACAGUAU)
hsa-miR-146b-5p	miR-146a-5p (and other miRNAs w/seed GAGAACU)
hsa-miR-152-3p	miR-148a-3p (and other miRNAs w/seed CAGUGCA)
hsa-miR-149-5p	miR-149-5p (miRNAs w/seed CUGGCUC)
hsa-miR-150-3p	miR-150-3p (miRNAs w/seed UGGUACA)
hsa-miR-151a-3p	miR-151-3p (and other miRNAs w/seed UAGACUG)
hsa-miR-151b	miR-151-5p (and other miRNAs w/seed CGAGGAG)
hsa-miR-153-3p	miR-153-3p (miRNAs w/seed UGCAUAG)
hsa-miR-1537-5p	miR-1537-5p (miRNAs w/seed GCUGUAA)
hsa-miR-195-5p	miR-16-5p (and other miRNAs w/seed AGCAGCA)
hsa-miR-17-3p	miR-17-3p (and other miRNAs w/seed CUGCAGU)
hsa-miR-20b-5p	miR-17-5p (and other miRNAs w/seed AAAGUGC)
hsa-miR-181c-3p	miR-181c-3p (miRNAs w/seed ACCAUCG)
hsa-miR-182-5p	miR-182-5p (and other miRNAs w/seed UUGGCAA)
hsa-miR-183-5p	miR-183-5p (miRNAs w/seed AUGGCAC)
hsa-miR-186-5p	miR-186-5p (miRNAs w/seed AAAGAAU)
hsa-miR-188-5p	miR-188-5p (and other miRNAs w/seed AUCCCUU)
hsa-miR-18b-5p	miR-18a-5p (and other miRNAs w/seed AAGGUGC)
hsa-miR-324-3p	miR-1913 (and other miRNAs w/seed CUGCCCC)
hsa-miR-1914-3p	miR-1914-3p (and other miRNAs w/seed GAGGGGU)
hsa-miR-1915-3p	miR-1915-3p (and other miRNAs w/seed CCCAGGG)
hsa-miR-215-5p	miR-192-5p (and other miRNAs w/seed UGACCUA)
hsa-miR-193b-3p	miR-193a-3p (and other miRNAs w/seed ACUGGCC)
hsa-miR-194-5p	miR-194-5p (miRNAs w/seed GUAACAG)
hsa-miR-3135b	miR-1964-5p (and other miRNAs w/seed GCUGGAG)
hsa-miR-197-3p	miR-197-3p (and other miRNAs w/seed UCACCAC)
hsa-miR-197-5p	miR-197-5p (and other miRNAs w/seed GGGUAGA)
hsa-miR-1973	miR-1973 (miRNAs w/seed CCGUGCA)
hsa-miR-199a-3p	miR-199a-3p (and other miRNAs w/seed CAGUAGU)
hsa-miR-199a-5p	miR-199a-5p (and other miRNAs w/seed CCAGUGU)
hsa-miR-19b-3p	miR-19b-3p (and other miRNAs w/seed GUGCAAA)
hsa-miR-200c-3p	miR-200b-3p (and other miRNAs w/seed AAUACUG)
hsa-miR-203a-3p	miR-203a-3p (and other miRNAs w/seed UGAAAUG)
hsa-miR-205-3p	miR-205-3p (miRNAs w/seed AUUUCAG)
hsa-miR-20a-3p	miR-20a-3p (miRNAs w/seed CUGCAUU)
hsa-miR-21-3p	miR-21-3p (and other miRNAs w/seed AACACCA)
hsa-miR-210-3p	miR-210-3p (miRNAs w/seed UGUGCGU)
hsa-miR-211-3p	miR-211-3p (miRNAs w/seed CAGGGAC)
hsa-miR-218-5p	miR-218-5p (and other miRNAs w/seed UGUGCUU)
hsa-miR-223-3p	miR-223-3p (miRNAs w/seed GUCAGUU)
hsa-miR-2392	miR-2392 (miRNAs w/seed AGGAUGG)
hsa-miR-23b-3p	miR-23a-3p (and other miRNAs w/seed UCACAUU)
hsa-miR-34b-5p	miR-2682-5p (and other miRNAs w/seed AGGCAGU)
hsa-miR-26b-5p	miR-26a-5p (and other miRNAs w/seed UCAAGUA)
hsa-miR-27b-3p	miR-27a-3p (and other miRNAs w/seed UCACAGU)
hsa-miR-2861	miR-2861 (and other miRNAs w/seed GGGCCUG)
hsa-miR-29c-3p	miR-29b-3p (and other miRNAs w/seed AGCACCA)
hsa-miR-29c-5p	miR-29c-5p (miRNAs w/seed GACCGAU)
hsa-miR-30e-3p	miR-30a-3p (and other miRNAs w/seed UUUCAGU)
hsa-miR-30e-5p	miR-30c-5p (and other miRNAs w/seed GUAAACA)
hsa-miR-134-5p	miR-3118 (and other miRNAs w/seed GUGACUG)
hsa-miR-3127-5p	miR-3127-5p (miRNAs w/seed UCAGGGC)
hsa-miR-3141	miR-3141 (miRNAs w/seed AGGGCGG)
hsa-miR-3145-3p	miR-3145-3p (miRNAs w/seed GAUAUUU)
hsa-miR-3149	miR-3149 (miRNAs w/seed UUGUAUG)
hsa-miR-3156-5p	miR-3156-5p (miRNAs w/seed AAGAUCU)
hsa-miR-3162-3p	miR-3162-3p (miRNAs w/seed CCCUACC)
hsa-miR-3162-5p	miR-3162-5p (miRNAs w/seed UAGGGAG)
hsa-miR-3196	miR-3180-3p (and other miRNAs w/seed GGGGCGG)
hsa-miR-3195	miR-3195 (miRNAs w/seed GCGCCGG)
hsa-miR-3198	miR-3198 (and other miRNAs w/seed UGGAGUC)
hsa-miR-32-3p	miR-32-3p (miRNAs w/seed AAUUUAG)
hsa-miR-320c	miR-320b (and other miRNAs w/seed AAAGCUG)
hsa-miR-362-3p	miR-329-3p (and other miRNAs w/seed ACACACC)
hsa-miR-33a-5p	miR-33-5p (and other miRNAs w/seed UGCAUUG)
hsa-miR-331-3p	miR-331-3p (miRNAs w/seed CCCCUGG)
hsa-miR-335-5p	miR-335-5p (and other miRNAs w/seed CAAGAGC)
hsa-miR-338-3p	miR-338-3p (miRNAs w/seed CCAGCAU)
hsa-miR-340-5p	miR-340-5p (miRNAs w/seed UAUAAAG)
hsa-miR-342-3p	miR-342-3p (miRNAs w/seed CUCACAC)
hsa-miR-3652	miR-3473b (and other miRNAs w/seed GGCUGGA)
hsa-miR-34a-5p	miR-34a-5p (and other miRNAs w/seed GGCAGUG)
hsa-miR-3663-3p	miR-3547 (and other miRNAs w/seed GAGCACC)
hsa-miR-3607-3p	miR-3607-3p (miRNAs w/seed CUGUAAA)
hsa-miR-361-5p	miR-361-5p (miRNAs w/seed UAUCAGA)
hsa-miR-362-5p	miR-362-5p (and other miRNAs w/seed AUCCUUG)
hsa-miR-3621	miR-3621 (miRNAs w/seed GCGGGUC)
hsa-miR-3648	miR-3648 (miRNAs w/seed GCCGCGG)
hsa-miR-365a-3p	miR-365-3p (and other miRNAs w/seed AAUGCCC)
hsa-miR-3651	miR-3651 (miRNAs w/seed AUAGCCC)
hsa-miR-3653-3p	miR-3653-3p (miRNAs w/seed UAAGAAG)
hsa-miR-3656	miR-3656 (and other miRNAs w/seed GCGGGUG)
hsa-miR-3665	miR-3665 (miRNAs w/seed GCAGGUG)
hsa-miR-451a	miR-451a (and other miRNAs w/seed AACCGUU)
hsa-miR-940	miR-6808-5p (and other miRNAs w/seed AGGCAGG)
hsa-miR-3125	miR-6859-5p (and other miRNAs w/seed AGAGGAA)
hsa-miR-28-5p	miR-708-5p (and other miRNAs w/seed AGGAGCU)
hsa-miR-3188	miR-879-5p (and other miRNAs w/seed GAGGCUU)
hsa-miR-363-3p	miR-92a-3p (and other miRNAs w/seed AUUGCAC)
hsa-miR-937-5p	miR-937-5p (miRNAs w/seed UGAGUCA)
hsa-miR-95-3p	miR-95-3p (miRNAs w/seed UCAACGG)
hsa-miR-96-5p	miR-96-5p (and other miRNAs w/seed UUGGCAC)

## Sheet: LTL-313B-post cx
Categories	Functions	Diseases or Functions Annotation	p-Value	Molecules	# Molecules
Cancer, Organismal Injury and Abnormalities, Reproductive System Disease	invasive cervical squamous cell carcinoma	early stage invasive cervical squamous cell carcinoma	1.07e-47	miR-214-3p (and other miRNAs w/seed CAGCAGG),miR-135a-5p (and other miRNAs w/seed AUGGCUU),miR-194-5p (miRNAs w/seed GUAACAG),miR-218-5p (and other miRNAs w/seed UGUGCUU),miR-92a-3p (and other miRNAs w/seed AUUGCAC),miR-142-3p (and other miRNAs w/seed GUAGUGU),miR-340-5p (miRNAs w/seed UAUAAAG),miR-26a-5p (and other miRNAs w/seed UCAAGUA),miR-181a-5p (and other miRNAs w/seed ACAUUCA),miR-130a-3p …	29
Cancer, Organismal Injury and Abnormalities	carcinoma	invasive carcinoma	5.81e-39	miR-214-3p (and other miRNAs w/seed CAGCAGG),miR-135a-5p (and other miRNAs w/seed AUGGCUU),miR-194-5p (miRNAs w/seed GUAACAG),miR-103-3p (and other miRNAs w/seed GCAGCAU),miR-1915-3p (and other miRNAs w/seed CCCAGGG),miR-218-5p (and other miRNAs w/seed UGUGCUU),miR-200b-3p (and other miRNAs w/seed AAUACUG),miR-92a-3p (and other miRNAs w/seed AUUGCAC),miR-142-3p (and other miRNAs w/seed GUAGUGU),m…	36
Cancer, Organismal Injury and Abnormalities	primary melanoma	primary melanoma	4.17e-36	miR-135a-5p (and other miRNAs w/seed AUGGCUU),miR-203a-3p (and other miRNAs w/seed UGAAAUG),miR-100-5p (and other miRNAs w/seed ACCCGUA),miR-146a-5p (and other miRNAs w/seed GAGAACU),miR-23a-3p (and other miRNAs w/seed UCACAUU),miR-196a-5p (and other miRNAs w/seed AGGUAGU),miR-199a-3p (and other miRNAs w/seed CAGUAGU),miR-125b-5p (and other miRNAs w/seed CCCUGAG),miR-29b-3p (and other miRNAs w/se…	22
Organismal Injury and Abnormalities, Reproductive System Disease	nonobstructive azoospermia	nonobstructive azoospermia	8e-36	miR-23a-3p (and other miRNAs w/seed UCACAUU),miR-126a-5p (and other miRNAs w/seed AUUAUUA),miR-153-3p (miRNAs w/seed UGCAUAG),miR-200b-3p (and other miRNAs w/seed AAUACUG),miR-92a-3p (and other miRNAs w/seed AUUGCAC),miR-33-5p (and other miRNAs w/seed UGCAUUG),miR-181a-5p (and other miRNAs w/seed ACAUUCA),miR-130a-3p (and other miRNAs w/seed AGUGCAA),miR-30a-3p (and other miRNAs w/seed UUUCAGU),m…	31
Cancer, Gastrointestinal Disease, Organismal Injury and Abnormalities, Respiratory Disease	pharyngeal carcinoma	pharyngeal carcinoma	1.61e-33	miR-203a-3p (and other miRNAs w/seed UGAAAUG),miR-140-5p (and other miRNAs w/seed AGUGGUU),miR-214-3p (and other miRNAs w/seed CAGCAGG),miR-100-5p (and other miRNAs w/seed ACCCGUA),miR-1-3p (and other miRNAs w/seed GGAAUGU),miR-30c-5p (and other miRNAs w/seed GUAAACA),miR-23a-3p (and other miRNAs w/seed UCACAUU),miR-204-5p (and other miRNAs w/seed UCCCUUU),miR-196a-5p (and other miRNAs w/seed AGG…	26
Cancer, Hematological Disease, Immunological Disease, Organismal Injury and Abnormalities	sinonasal natural killer/T-cell lymphoma	sinonasal natural killer/T-cell lymphoma	4.2e-31	miR-140-5p (and other miRNAs w/seed AGUGGUU),miR-194-5p (miRNAs w/seed GUAACAG),miR-30c-5p (and other miRNAs w/seed GUAAACA),miR-148a-3p (and other miRNAs w/seed CAGUGCA),miR-92a-3p (and other miRNAs w/seed AUUGCAC),miR-140-3p (and other miRNAs w/seed ACCACAG),miR-142-3p (and other miRNAs w/seed GUAGUGU),miR-10a-5p (and other miRNAs w/seed ACCCUGU),miR-340-5p (miRNAs w/seed UAUAAAG),miR-192-5p (a…	21
Cancer, Organismal Injury and Abnormalities, Reproductive System Disease	cervical squamous cell carcinoma	cervical squamous cell carcinoma	8.03e-31	miR-214-3p (and other miRNAs w/seed CAGCAGG),miR-135a-5p (and other miRNAs w/seed AUGGCUU),miR-194-5p (miRNAs w/seed GUAACAG),miR-218-5p (and other miRNAs w/seed UGUGCUU),miR-31-5p (and other miRNAs w/seed GGCAAGA),miR-92a-3p (and other miRNAs w/seed AUUGCAC),miR-142-3p (and other miRNAs w/seed GUAGUGU),miR-340-5p (miRNAs w/seed UAUAAAG),miR-26a-5p (and other miRNAs w/seed UCAAGUA),miR-130a-3p (a…	31
Cancer, Gastrointestinal Disease, Organismal Injury and Abnormalities, Respiratory Disease	squamous cell cancer of the hypopharynx	squamous cell cancer of the hypopharynx	3.57e-30	miR-140-5p (and other miRNAs w/seed AGUGGUU),miR-203a-3p (and other miRNAs w/seed UGAAAUG),miR-214-3p (and other miRNAs w/seed CAGCAGG),miR-100-5p (and other miRNAs w/seed ACCCGUA),miR-1-3p (and other miRNAs w/seed GGAAUGU),miR-30c-5p (and other miRNAs w/seed GUAAACA),miR-126a-5p (and other miRNAs w/seed AUUAUUA),miR-204-5p (and other miRNAs w/seed UCCCUUU),miR-196a-5p (and other miRNAs w/seed AG…	21
Cancer, Connective Tissue Disorders, Organismal Injury and Abnormalities	dedifferentiated liposarcoma	dedifferentiated liposarcoma	4.47e-28	miR-146a-5p (and other miRNAs w/seed GAGAACU),miR-144-3p (miRNAs w/seed ACAGUAU),miR-199a-5p (and other miRNAs w/seed CCAGUGU),miR-199a-3p (and other miRNAs w/seed CAGUAGU),miR-29b-3p (and other miRNAs w/seed AGCACCA),miR-193a-3p (and other miRNAs w/seed ACUGGCC),miR-136-5p (miRNAs w/seed CUCCAUU),miR-143-3p (and other miRNAs w/seed GAGAUGA),miR-223-3p (miRNAs w/seed GUCAGUU),miR-376a-3p (and oth…	18
Cancer, Connective Tissue Disorders, Organismal Injury and Abnormalities	liposarcoma	liposarcoma	3.69e-27	miR-146a-5p (and other miRNAs w/seed GAGAACU),miR-144-3p (miRNAs w/seed ACAGUAU),miR-199a-5p (and other miRNAs w/seed CCAGUGU),miR-199a-3p (and other miRNAs w/seed CAGUAGU),miR-29b-3p (and other miRNAs w/seed AGCACCA),miR-193a-3p (and other miRNAs w/seed ACUGGCC),miR-136-5p (miRNAs w/seed CUCCAUU),miR-143-3p (and other miRNAs w/seed GAGAUGA),miR-223-3p (miRNAs w/seed GUCAGUU),miR-376a-3p (and oth…	19
Inflammatory Response	inflammation	inflammation of absolute anatomical region	2.13e-25	miR-135a-5p (and other miRNAs w/seed AUGGCUU),miR-100-5p (and other miRNAs w/seed ACCCGUA),miR-194-5p (miRNAs w/seed GUAACAG),miR-23a-3p (and other miRNAs w/seed UCACAUU),miR-126a-5p (and other miRNAs w/seed AUUAUUA),miR-103-3p (and other miRNAs w/seed GCAGCAU),miR-125b-5p (and other miRNAs w/seed CCCUGAG),miR-143-3p (and other miRNAs w/seed GAGAUGA),miR-17-3p (and other miRNAs w/seed CUGCAGU),mi…	46
Cancer, Organismal Injury and Abnormalities	metastatic melanoma cancer	metastatic melanoma cancer	2.91e-25	miR-203a-3p (and other miRNAs w/seed UGAAAUG),miR-135a-5p (and other miRNAs w/seed AUGGCUU),miR-146a-5p (and other miRNAs w/seed GAGAACU),miR-1-3p (and other miRNAs w/seed GGAAUGU),miR-96-5p (and other miRNAs w/seed UUGGCAC),miR-23a-3p (and other miRNAs w/seed UCACAUU),miR-196a-5p (and other miRNAs w/seed AGGUAGU),miR-199a-3p (and other miRNAs w/seed CAGUAGU),miR-125b-5p (and other miRNAs w/seed …	20
Cancer, Endocrine System Disorders, Gastrointestinal Disease, Organismal Injury and Abnormalities	pancreatic ductal adenocarcinoma	pancreatic ductal adenocarcinoma	4.04e-23	miR-203a-3p (and other miRNAs w/seed UGAAAUG),miR-146a-5p (and other miRNAs w/seed GAGAACU),miR-96-5p (and other miRNAs w/seed UUGGCAC),miR-196a-5p (and other miRNAs w/seed AGGUAGU),miR-17-5p (and other miRNAs w/seed AAAGUGC),miR-29b-3p (and other miRNAs w/seed AGCACCA),miR-143-3p (and other miRNAs w/seed GAGAUGA),miR-148a-3p (and other miRNAs w/seed CAGUGCA),miR-31-5p (and other miRNAs w/seed GG…	18
Inflammatory Response, Organismal Injury and Abnormalities	inflammation	inflammation of organ	1.66e-22	miR-135a-5p (and other miRNAs w/seed AUGGCUU),miR-100-5p (and other miRNAs w/seed ACCCGUA),miR-194-5p (miRNAs w/seed GUAACAG),miR-23a-3p (and other miRNAs w/seed UCACAUU),miR-126a-5p (and other miRNAs w/seed AUUAUUA),miR-103-3p (and other miRNAs w/seed GCAGCAU),miR-125b-5p (and other miRNAs w/seed CCCUGAG),miR-143-3p (and other miRNAs w/seed GAGAUGA),miR-17-3p (and other miRNAs w/seed CUGCAGU),mi…	46
Cancer, Endocrine System Disorders, Gastrointestinal Disease, Organismal Injury and Abnormalities	pancreatic adenocarcinoma	pancreatic adenocarcinoma	1.4e-21	miR-203a-3p (and other miRNAs w/seed UGAAAUG),miR-146a-5p (and other miRNAs w/seed GAGAACU),miR-96-5p (and other miRNAs w/seed UUGGCAC),miR-196a-5p (and other miRNAs w/seed AGGUAGU),miR-17-5p (and other miRNAs w/seed AAAGUGC),miR-29b-3p (and other miRNAs w/seed AGCACCA),miR-27a-3p (and other miRNAs w/seed UCACAGU),miR-143-3p (and other miRNAs w/seed GAGAUGA),miR-31-5p (and other miRNAs w/seed GGC…	20
Connective Tissue Disorders, Inflammatory Disease, Inflammatory Response, Organismal Injury and Abnormalities, Respiratory Disease	idiopathic pulmonary fibrosis	idiopathic pulmonary fibrosis	3.86e-21	miR-140-5p (and other miRNAs w/seed AGUGGUU),miR-203a-3p (and other miRNAs w/seed UGAAAUG),miR-30c-5p (and other miRNAs w/seed GUAAACA),miR-125b-5p (and other miRNAs w/seed CCCUGAG),miR-17-5p (and other miRNAs w/seed AAAGUGC),miR-29b-3p (and other miRNAs w/seed AGCACCA),miR-17-3p (and other miRNAs w/seed CUGCAGU),miR-92a-3p (and other miRNAs w/seed AUUGCAC),miR-140-3p (and other miRNAs w/seed ACC…	18
Connective Tissue Disorders, Inflammatory Response, Organismal Injury and Abnormalities, Respiratory Disease	interstitial pneumonia	interstitial pneumonia	6.91e-21	miR-140-5p (and other miRNAs w/seed AGUGGUU),miR-203a-3p (and other miRNAs w/seed UGAAAUG),miR-30c-5p (and other miRNAs w/seed GUAAACA),miR-125b-5p (and other miRNAs w/seed CCCUGAG),miR-17-5p (and other miRNAs w/seed AAAGUGC),miR-29b-3p (and other miRNAs w/seed AGCACCA),miR-17-3p (and other miRNAs w/seed CUGCAGU),miR-92a-3p (and other miRNAs w/seed AUUGCAC),miR-140-3p (and other miRNAs w/seed ACC…	19
Inflammatory Disease, Inflammatory Response, Organismal Injury and Abnormalities, Renal and Urological Disease	lupus nephritis	class II lupus nephritis	6.93e-21	miR-100-5p (and other miRNAs w/seed ACCCGUA),miR-30c-5p (and other miRNAs w/seed GUAAACA),miR-23a-3p (and other miRNAs w/seed UCACAUU),miR-1913 (and other miRNAs w/seed CUGCCCC),miR-200b-3p (and other miRNAs w/seed AAUACUG),miR-92a-3p (and other miRNAs w/seed AUUGCAC),miR-223-3p (miRNAs w/seed GUCAGUU),miR-365-3p (and other miRNAs w/seed AAUGCCC),miR-3118 (and other miRNAs w/seed GUGACUG),miR-210…	17
Endocrine System Disorders, Gastrointestinal Disease, Metabolic Disease, Organismal Injury and Abnormalities	non-insulin-dependent diabetes mellitus	non-insulin-dependent diabetes mellitus	2.43e-20	miR-100-5p (and other miRNAs w/seed ACCCGUA),miR-23a-3p (and other miRNAs w/seed UCACAUU),miR-125b-5p (and other miRNAs w/seed CCCUGAG),miR-103-3p (and other miRNAs w/seed GCAGCAU),miR-143-3p (and other miRNAs w/seed GAGAUGA),miR-148a-3p (and other miRNAs w/seed CAGUGCA),miR-33-5p (and other miRNAs w/seed UGCAUUG),miR-335-5p (and other miRNAs w/seed CAAGAGC),miR-320b (and other miRNAs w/seed AAAG…	27
Cancer, Organismal Injury and Abnormalities	solid tumor	primary solid tumor	4.98e-20	miR-135a-5p (and other miRNAs w/seed AUGGCUU),miR-203a-3p (and other miRNAs w/seed UGAAAUG),miR-146a-5p (and other miRNAs w/seed GAGAACU),miR-100-5p (and other miRNAs w/seed ACCCGUA),miR-23a-3p (and other miRNAs w/seed UCACAUU),miR-30c-5p (and other miRNAs w/seed GUAAACA),miR-196a-5p (and other miRNAs w/seed AGGUAGU),miR-199a-3p (and other miRNAs w/seed CAGUAGU),miR-125b-5p (and other miRNAs w/se…	25
Cancer, Organismal Injury and Abnormalities	primary tumor	primary tumor	7.22e-20	miR-135a-5p (and other miRNAs w/seed AUGGCUU),miR-203a-3p (and other miRNAs w/seed UGAAAUG),miR-146a-5p (and other miRNAs w/seed GAGAACU),miR-100-5p (and other miRNAs w/seed ACCCGUA),miR-23a-3p (and other miRNAs w/seed UCACAUU),miR-30c-5p (and other miRNAs w/seed GUAAACA),miR-196a-5p (and other miRNAs w/seed AGGUAGU),miR-199a-3p (and other miRNAs w/seed CAGUAGU),miR-125b-5p (and other miRNAs w/se…	25
Endocrine System Disorders, Gastrointestinal Disease, Metabolic Disease, Organismal Injury and Abnormalities	diabetes mellitus	diabetes mellitus	4.04e-19	miR-135a-5p (and other miRNAs w/seed AUGGCUU),miR-214-3p (and other miRNAs w/seed CAGCAGG),miR-100-5p (and other miRNAs w/seed ACCCGUA),miR-146a-5p (and other miRNAs w/seed GAGAACU),miR-194-5p (miRNAs w/seed GUAACAG),miR-23a-3p (and other miRNAs w/seed UCACAUU),miR-126a-5p (and other miRNAs w/seed AUUAUUA),miR-329-3p (and other miRNAs w/seed ACACACC),miR-103-3p (and other miRNAs w/seed GCAGCAU),m…	39
Inflammatory Response	inflammation	inflammation of body cavity	2.48e-18	miR-135a-5p (and other miRNAs w/seed AUGGCUU),miR-100-5p (and other miRNAs w/seed ACCCGUA),miR-23a-3p (and other miRNAs w/seed UCACAUU),miR-125b-5p (and other miRNAs w/seed CCCUGAG),miR-143-3p (and other miRNAs w/seed GAGAUGA),miR-17-3p (and other miRNAs w/seed CUGCAGU),miR-200b-3p (and other miRNAs w/seed AAUACUG),miR-92a-3p (and other miRNAs w/seed AUUGCAC),miR-142-3p (and other miRNAs w/seed G…	36
Cancer, Hematological Disease, Hereditary Disorder, Organismal Injury and Abnormalities	myelodysplastic syndrome with 5q- syndrome	myelodysplastic syndrome with 5q- syndrome	5.8e-18	miR-95-3p (miRNAs w/seed UCAACGG),miR-10a-5p (and other miRNAs w/seed ACCCUGU),miR-146a-5p (and other miRNAs w/seed GAGAACU),miR-451a (and other miRNAs w/seed AACCGUU),miR-34a-5p (and other miRNAs w/seed GGCAGUG),miR-100-5p (and other miRNAs w/seed ACCCGUA),miR-125b-5p (and other miRNAs w/seed CCCUGAG),miR-335-5p (and other miRNAs w/seed CAAGAGC),miR-29b-3p (and other miRNAs w/seed AGCACCA),miR-1…	11
Cancer, Gastrointestinal Disease, Organismal Injury and Abnormalities	colorectal cancer	stage 1-3 colorectal cancer	1.18e-17	miR-34a-5p (and other miRNAs w/seed GGCAGUG),miR-145-5p (and other miRNAs w/seed UCCAGUU),let-7a-5p (and other miRNAs w/seed GAGGUAG),miR-125b-5p (and other miRNAs w/seed CCCUGAG),miR-17-5p (and other miRNAs w/seed AAAGUGC),miR-16-5p (and other miRNAs w/seed AGCAGCA),miR-31-5p (and other miRNAs w/seed GGCAAGA),miR-200b-3p (and other miRNAs w/seed AAUACUG),miR-181a-5p (and other miRNAs w/seed ACAU…	11
Immunological Disease, Inflammatory Disease, Inflammatory Response, Neurological Disease, Organismal Injury and Abnormalities	experimental autoimmune encephalomyelitis	experimental autoimmune encephalomyelitis	1.51e-17	miR-135a-5p (and other miRNAs w/seed AUGGCUU),miR-140-5p (and other miRNAs w/seed AGUGGUU),miR-203a-3p (and other miRNAs w/seed UGAAAUG),miR-194-5p (miRNAs w/seed GUAACAG),miR-30c-5p (and other miRNAs w/seed GUAAACA),miR-126a-5p (and other miRNAs w/seed AUUAUUA),miR-103-3p (and other miRNAs w/seed GCAGCAU),miR-17-5p (and other miRNAs w/seed AAAGUGC),miR-29b-3p (and other miRNAs w/seed AGCACCA),mi…	22
Cancer, Organismal Injury and Abnormalities	malignant solid tumor	advanced malignant solid tumor	3.84e-17	miR-203a-3p (and other miRNAs w/seed UGAAAUG),miR-135a-5p (and other miRNAs w/seed AUGGCUU),miR-146a-5p (and other miRNAs w/seed GAGAACU),miR-1-3p (and other miRNAs w/seed GGAAUGU),miR-96-5p (and other miRNAs w/seed UUGGCAC),miR-23a-3p (and other miRNAs w/seed UCACAUU),miR-196a-5p (and other miRNAs w/seed AGGUAGU),miR-126a-5p (and other miRNAs w/seed AUUAUUA),miR-329-3p (and other miRNAs w/seed A…	29
Cancer, Organismal Injury and Abnormalities	metastatic solid tumor	metastatic solid tumor	5.09e-17	miR-203a-3p (and other miRNAs w/seed UGAAAUG),miR-135a-5p (and other miRNAs w/seed AUGGCUU),miR-146a-5p (and other miRNAs w/seed GAGAACU),miR-1-3p (and other miRNAs w/seed GGAAUGU),miR-96-5p (and other miRNAs w/seed UUGGCAC),miR-23a-3p (and other miRNAs w/seed UCACAUU),miR-196a-5p (and other miRNAs w/seed AGGUAGU),miR-126a-5p (and other miRNAs w/seed AUUAUUA),miR-329-3p (and other miRNAs w/seed A…	27
Cancer, Organismal Injury and Abnormalities, Reproductive System Disease	mammary tumor	mammary tumor	9.16e-17	miR-100-5p (and other miRNAs w/seed ACCCGUA),miR-146a-5p (and other miRNAs w/seed GAGAACU),miR-96-5p (and other miRNAs w/seed UUGGCAC),miR-125b-5p (and other miRNAs w/seed CCCUGAG),miR-143-3p (and other miRNAs w/seed GAGAUGA),miR-218-5p (and other miRNAs w/seed UGUGCUU),miR-200b-3p (and other miRNAs w/seed AAUACUG),miR-335-5p (and other miRNAs w/seed CAAGAGC),miR-26a-5p (and other miRNAs w/seed U…	51
Cellular Development, Cellular Growth and Proliferation	cell proliferation	cell proliferation of tumor cell lines	1.48e-15	miR-214-3p (and other miRNAs w/seed CAGCAGG),miR-146a-5p (and other miRNAs w/seed GAGAACU),miR-100-5p (and other miRNAs w/seed ACCCGUA),miR-23a-3p (and other miRNAs w/seed UCACAUU),miR-126a-5p (and other miRNAs w/seed AUUAUUA),miR-125b-5p (and other miRNAs w/seed CCCUGAG),miR-143-3p (and other miRNAs w/seed GAGAUGA),miR-31-5p (and other miRNAs w/seed GGCAAGA),miR-148a-3p (and other miRNAs w/seed …	42
Cancer, Gastrointestinal Disease, Organismal Injury and Abnormalities	colorectal cancer	stage 2 colorectal cancer	3.62e-15	miR-34a-5p (and other miRNAs w/seed GGCAGUG),let-7a-5p (and other miRNAs w/seed GAGGUAG),miR-17-5p (and other miRNAs w/seed AAAGUGC),miR-16-5p (and other miRNAs w/seed AGCAGCA),miR-31-5p (and other miRNAs w/seed GGCAAGA),miR-200b-3p (and other miRNAs w/seed AAUACUG),miR-181a-5p (and other miRNAs w/seed ACAUUCA),miR-92a-3p (and other miRNAs w/seed AUUGCAC),miR-141-3p (and other miRNAs w/seed AACAC…	9
Organismal Injury and Abnormalities	fibrosis	Fibrosis	5.45e-15	miR-140-5p (and other miRNAs w/seed AGUGGUU),miR-203a-3p (and other miRNAs w/seed UGAAAUG),miR-199a-5p (and other miRNAs w/seed CCAGUGU),miR-194-5p (miRNAs w/seed GUAACAG),miR-30c-5p (and other miRNAs w/seed GUAAACA),miR-23a-3p (and other miRNAs w/seed UCACAUU),miR-125b-5p (and other miRNAs w/seed CCCUGAG),miR-17-5p (and other miRNAs w/seed AAAGUGC),miR-29b-3p (and other miRNAs w/seed AGCACCA),mi…	25
Cancer, Organismal Injury and Abnormalities, Reproductive System Disease	breast cancer	breast cancer	6.9e-15	miR-146a-5p (and other miRNAs w/seed GAGAACU),miR-100-5p (and other miRNAs w/seed ACCCGUA),miR-96-5p (and other miRNAs w/seed UUGGCAC),miR-126a-5p (and other miRNAs w/seed AUUAUUA),miR-103-3p (and other miRNAs w/seed GCAGCAU),miR-125b-5p (and other miRNAs w/seed CCCUGAG),miR-1915-3p (and other miRNAs w/seed CCCAGGG),miR-143-3p (and other miRNAs w/seed GAGAUGA),miR-218-5p (and other miRNAs w/seed …	47
Cancer, Organismal Injury and Abnormalities	advanced malignant tumor	advanced malignant tumor	1.55e-14	miR-135a-5p (and other miRNAs w/seed AUGGCUU),miR-146a-5p (and other miRNAs w/seed GAGAACU),miR-96-5p (and other miRNAs w/seed UUGGCAC),miR-23a-3p (and other miRNAs w/seed UCACAUU),miR-126a-5p (and other miRNAs w/seed AUUAUUA),miR-329-3p (and other miRNAs w/seed ACACACC),miR-125b-5p (and other miRNAs w/seed CCCUGAG),miR-148a-3p (and other miRNAs w/seed CAGUGCA),miR-218-5p (and other miRNAs w/seed…	31
Digestive System Development and Function, Gastrointestinal Disease, Hepatic System Development and Function, Hepatic System Disease, Infectious Diseases, Inflammatory Disease, Inflammatory Response, Organ Development, Organismal Injury and Abnormalities	chronic hepatitis B	chronic hepatitis B	2.52e-14	miR-135a-5p (and other miRNAs w/seed AUGGCUU),miR-100-5p (and other miRNAs w/seed ACCCGUA),miR-199a-5p (and other miRNAs w/seed CCAGUGU),miR-210-3p (miRNAs w/seed UGUGCGU),miR-27a-3p (and other miRNAs w/seed UCACAGU),miR-16-5p (and other miRNAs w/seed AGCAGCA),miR-143-3p (and other miRNAs w/seed GAGAUGA),miR-130a-3p (and other miRNAs w/seed AGUGCAA),miR-221-3p (and other miRNAs w/seed GCUACAU),mi…	10
Cancer, Organismal Injury and Abnormalities	upper aero-digestive squamous cell carcinoma	upper aero-digestive squamous cell carcinoma	3.49e-14	miR-140-5p (and other miRNAs w/seed AGUGGUU),miR-203a-3p (and other miRNAs w/seed UGAAAUG),miR-214-3p (and other miRNAs w/seed CAGCAGG),miR-100-5p (and other miRNAs w/seed ACCCGUA),miR-1-3p (and other miRNAs w/seed GGAAUGU),miR-30c-5p (and other miRNAs w/seed GUAAACA),miR-126a-5p (and other miRNAs w/seed AUUAUUA),miR-204-5p (and other miRNAs w/seed UCCCUUU),miR-196a-5p (and other miRNAs w/seed AG…	22
Cancer, Organismal Injury and Abnormalities	metastasis	metastasis	4.78e-14	miR-203a-3p (and other miRNAs w/seed UGAAAUG),miR-135a-5p (and other miRNAs w/seed AUGGCUU),miR-146a-5p (and other miRNAs w/seed GAGAACU),miR-1-3p (and other miRNAs w/seed GGAAUGU),miR-96-5p (and other miRNAs w/seed UUGGCAC),miR-23a-3p (and other miRNAs w/seed UCACAUU),miR-196a-5p (and other miRNAs w/seed AGGUAGU),miR-126a-5p (and other miRNAs w/seed AUUAUUA),miR-329-3p (and other miRNAs w/seed A…	29
Cancer, Organismal Injury and Abnormalities, Reproductive System Disease	ductal breast carcinoma	invasive ductal breast carcinoma	8.9e-14	miR-1268a (and other miRNAs w/seed GGGCGUG),let-7a-5p (and other miRNAs w/seed GAGGUAG),miR-103-3p (and other miRNAs w/seed GCAGCAU),miR-17-5p (and other miRNAs w/seed AAAGUGC),miR-29b-3p (and other miRNAs w/seed AGCACCA),miR-1915-3p (and other miRNAs w/seed CCCAGGG),miR-1202 (and other miRNAs w/seed UGCCAGC),miR-16-5p (and other miRNAs w/seed AGCAGCA),miR-129-1-3p (and other miRNAs w/seed AGCCCU…	13
Dermatological Diseases and Conditions, Organismal Injury and Abnormalities	psoriasis	psoriasis	1.25e-13	miR-203a-3p (and other miRNAs w/seed UGAAAUG),miR-146a-5p (and other miRNAs w/seed GAGAACU),miR-30c-5p (and other miRNAs w/seed GUAAACA),miR-199a-3p (and other miRNAs w/seed CAGUAGU),miR-103-3p (and other miRNAs w/seed GCAGCAU),miR-193a-3p (and other miRNAs w/seed ACUGGCC),miR-17-5p (and other miRNAs w/seed AAAGUGC),miR-29b-3p (and other miRNAs w/seed AGCACCA),miR-27a-3p (and other miRNAs w/seed …	24
Cancer, Organismal Injury and Abnormalities	malignant neoplasm of aerodigestive tract	malignant neoplasm of aerodigestive tract	1.49e-12	miR-214-3p (and other miRNAs w/seed CAGCAGG),miR-100-5p (and other miRNAs w/seed ACCCGUA),miR-23a-3p (and other miRNAs w/seed UCACAUU),miR-126a-5p (and other miRNAs w/seed AUUAUUA),miR-125b-5p (and other miRNAs w/seed CCCUGAG),miR-143-3p (and other miRNAs w/seed GAGAUGA),miR-218-5p (and other miRNAs w/seed UGUGCUU),miR-200b-3p (and other miRNAs w/seed AAUACUG),miR-320b (and other miRNAs w/seed AA…	28
Cancer, Organismal Injury and Abnormalities	upper aerodigestive tract carcinoma	upper aerodigestive tract carcinoma	1.56e-12	miR-214-3p (and other miRNAs w/seed CAGCAGG),miR-100-5p (and other miRNAs w/seed ACCCGUA),miR-23a-3p (and other miRNAs w/seed UCACAUU),miR-126a-5p (and other miRNAs w/seed AUUAUUA),miR-125b-5p (and other miRNAs w/seed CCCUGAG),miR-143-3p (and other miRNAs w/seed GAGAUGA),miR-218-5p (and other miRNAs w/seed UGUGCUU),miR-200b-3p (and other miRNAs w/seed AAUACUG),miR-320b (and other miRNAs w/seed AA…	27
Metabolic Disease, Neurological Disease, Organismal Injury and Abnormalities, Psychological Disorders	Alzheimer's disease	Alzheimer's disease	2.27e-12	miR-146a-5p (and other miRNAs w/seed GAGAACU),miR-100-5p (and other miRNAs w/seed ACCCGUA),miR-30c-5p (and other miRNAs w/seed GUAAACA),miR-204-5p (and other miRNAs w/seed UCCCUUU),miR-103-3p (and other miRNAs w/seed GCAGCAU),miR-125b-5p (and other miRNAs w/seed CCCUGAG),miR-17-5p (and other miRNAs w/seed AAAGUGC),miR-29b-3p (and other miRNAs w/seed AGCACCA),miR-27a-3p (and other miRNAs w/seed UC…	23
Organismal Injury and Abnormalities, Reproductive System Disease	endometriosis	endometriosis	4.87e-12	miR-100-5p (and other miRNAs w/seed ACCCGUA),miR-1-3p (and other miRNAs w/seed GGAAUGU),miR-194-5p (miRNAs w/seed GUAACAG),miR-196a-5p (and other miRNAs w/seed AGGUAGU),miR-125b-5p (and other miRNAs w/seed CCCUGAG),miR-17-5p (and other miRNAs w/seed AAAGUGC),miR-29b-3p (and other miRNAs w/seed AGCACCA),miR-143-3p (and other miRNAs w/seed GAGAUGA),miR-200b-3p (and other miRNAs w/seed AAUACUG),miR-…	19
Cancer, Gastrointestinal Disease, Hepatic System Disease, Organismal Injury and Abnormalities	hepatocellular carcinoma	hepatocellular carcinoma	5.63e-12	miR-135a-5p (and other miRNAs w/seed AUGGCUU),miR-146a-5p (and other miRNAs w/seed GAGAACU),miR-100-5p (and other miRNAs w/seed ACCCGUA),miR-199a-5p (and other miRNAs w/seed CCAGUGU),miR-23a-3p (and other miRNAs w/seed UCACAUU),miR-30c-5p (and other miRNAs w/seed GUAAACA),miR-199a-3p (and other miRNAs w/seed CAGUAGU),miR-103-3p (and other miRNAs w/seed GCAGCAU),miR-193a-3p (and other miRNAs w/see…	25
Cardiovascular Disease, Organismal Injury and Abnormalities, Reproductive System Disease	late-onset preeclampsia	severe late-onset preeclampsia	8.75e-12	miR-335-5p (and other miRNAs w/seed CAAGAGC),miR-29b-3p (and other miRNAs w/seed AGCACCA),miR-16-5p (and other miRNAs w/seed AGCAGCA),miR-26a-5p (and other miRNAs w/seed UCAAGUA),miR-181a-5p (and other miRNAs w/seed ACAUUCA),miR-221-3p (and other miRNAs w/seed GCUACAU)	6
Infectious Diseases, Organismal Development	growth	growth of Herpesviridae	9.95e-12	miR-214-3p (and other miRNAs w/seed CAGCAGG),miR-30c-5p (and other miRNAs w/seed GUAAACA),miR-199a-3p (and other miRNAs w/seed CAGUAGU),miR-103-3p (and other miRNAs w/seed GCAGCAU),miR-29b-3p (and other miRNAs w/seed AGCACCA),miR-17-5p (and other miRNAs w/seed AAAGUGC),miR-148a-3p (and other miRNAs w/seed CAGUGCA)	7
Developmental Disorder, Hereditary Disorder, Organismal Injury and Abnormalities, Renal and Urological Disease	polycystic kidney disease	Polycystic Kidney Disease	1.23e-11	miR-203a-3p (and other miRNAs w/seed UGAAAUG),miR-100-5p (and other miRNAs w/seed ACCCGUA),miR-199a-5p (and other miRNAs w/seed CCAGUGU),miR-96-5p (and other miRNAs w/seed UUGGCAC),miR-30c-5p (and other miRNAs w/seed GUAAACA),miR-126a-5p (and other miRNAs w/seed AUUAUUA),miR-196a-5p (and other miRNAs w/seed AGGUAGU),miR-17-5p (and other miRNAs w/seed AAAGUGC),miR-136-5p (miRNAs w/seed CUCCAUU),mi…	15
Cancer, Organismal Injury and Abnormalities, Respiratory Disease	respiratory system tumor	respiratory system tumor	1.47e-11	miR-214-3p (and other miRNAs w/seed CAGCAGG),miR-100-5p (and other miRNAs w/seed ACCCGUA),miR-146a-5p (and other miRNAs w/seed GAGAACU),miR-23a-3p (and other miRNAs w/seed UCACAUU),miR-126a-5p (and other miRNAs w/seed AUUAUUA),miR-125b-5p (and other miRNAs w/seed CCCUGAG),miR-143-3p (and other miRNAs w/seed GAGAUGA),miR-218-5p (and other miRNAs w/seed UGUGCUU),miR-200b-3p (and other miRNAs w/seed…	40
Endocrine System Disorders, Gastrointestinal Disease, Hepatic System Disease, Metabolic Disease, Organismal Injury and Abnormalities	nonalcoholic fatty liver disease	nonalcoholic fatty liver disease	2.83e-11	miR-451a (and other miRNAs w/seed AACCGUU),miR-34a-5p (and other miRNAs w/seed GGCAGUG),miR-194-5p (miRNAs w/seed GUAACAG),miR-103-3p (and other miRNAs w/seed GCAGCAU),miR-335-5p (and other miRNAs w/seed CAAGAGC),miR-29b-3p (and other miRNAs w/seed AGCACCA),miR-31-5p (and other miRNAs w/seed GGCAAGA),miR-221-3p (and other miRNAs w/seed GCUACAU),miR-141-3p (and other miRNAs w/seed AACACUG)	9
Infectious Diseases, Organismal Development	growth	growth of human herpesvirus 1	7.47e-11	miR-214-3p (and other miRNAs w/seed CAGCAGG),miR-30c-5p (and other miRNAs w/seed GUAAACA),miR-199a-3p (and other miRNAs w/seed CAGUAGU),miR-103-3p (and other miRNAs w/seed GCAGCAU),miR-29b-3p (and other miRNAs w/seed AGCACCA),miR-17-5p (and other miRNAs w/seed AAAGUGC)	6
Cellular Development	maturation	maturation of chondrocyte cell lines	7.47e-11	miR-135a-5p (and other miRNAs w/seed AUGGCUU),miR-34a-5p (and other miRNAs w/seed GGCAGUG),miR-205-5p (and other miRNAs w/seed CCUUCAU),miR-23a-3p (and other miRNAs w/seed UCACAUU),miR-30c-5p (and other miRNAs w/seed GUAAACA),miR-204-5p (and other miRNAs w/seed UCCCUUU)	6
Infectious Diseases, Organismal Development	growth	growth of Murine cytomegalovirus	1.15e-10	miR-214-3p (and other miRNAs w/seed CAGCAGG),miR-30c-5p (and other miRNAs w/seed GUAAACA),miR-199a-3p (and other miRNAs w/seed CAGUAGU),miR-103-3p (and other miRNAs w/seed GCAGCAU),miR-17-5p (and other miRNAs w/seed AAAGUGC),miR-148a-3p (and other miRNAs w/seed CAGUGCA)	6
Cancer, Endocrine System Disorders, Organismal Injury and Abnormalities	papillary thyroid cancer	papillary thyroid cancer	5.08e-10	miR-145-3p (miRNAs w/seed GAUUCCU),miR-34a-5p (and other miRNAs w/seed GGCAGUG),miR-30c-5p (and other miRNAs w/seed GUAAACA),miR-17-5p (and other miRNAs w/seed AAAGUGC),miR-31-5p (and other miRNAs w/seed GGCAAGA),miR-218-5p (and other miRNAs w/seed UGUGCUU),miR-17-3p (and other miRNAs w/seed CUGCAGU),miR-130a-3p (and other miRNAs w/seed AGUGCAA),miR-181a-5p (and other miRNAs w/seed ACAUUCA),miR-2…	11
Infectious Diseases, Organismal Development	growth	growth of Murine herpesvirus 4	4.17e-09	miR-214-3p (and other miRNAs w/seed CAGCAGG),miR-30c-5p (and other miRNAs w/seed GUAAACA),miR-199a-3p (and other miRNAs w/seed CAGUAGU),miR-103-3p (and other miRNAs w/seed GCAGCAU),miR-17-5p (and other miRNAs w/seed AAAGUGC)	5
Cancer, Gastrointestinal Disease, Organismal Injury and Abnormalities	upper gastrointestinal tract cancer	upper gastrointestinal tract cancer	5.84e-09	miR-135a-5p (and other miRNAs w/seed AUGGCUU),miR-214-3p (and other miRNAs w/seed CAGCAGG),miR-100-5p (and other miRNAs w/seed ACCCGUA),miR-23a-3p (and other miRNAs w/seed UCACAUU),miR-126a-5p (and other miRNAs w/seed AUUAUUA),miR-103-3p (and other miRNAs w/seed GCAGCAU),miR-125b-5p (and other miRNAs w/seed CCCUGAG),miR-143-3p (and other miRNAs w/seed GAGAUGA),miR-148a-3p (and other miRNAs w/seed…	37
Cancer, Gastrointestinal Disease, Organismal Injury and Abnormalities	colorectal cancer	stage 1 colorectal cancer	6.23e-09	miR-34a-5p (and other miRNAs w/seed GGCAGUG),miR-145-5p (and other miRNAs w/seed UCCAGUU),miR-125b-5p (and other miRNAs w/seed CCCUGAG),miR-17-5p (and other miRNAs w/seed AAAGUGC),miR-200b-3p (and other miRNAs w/seed AAUACUG)	5
Cancer, Organismal Injury and Abnormalities, Reproductive System Disease	ductal breast cancer	ductal breast cancer	7.68e-09	miR-1268a (and other miRNAs w/seed GGGCGUG),let-7a-5p (and other miRNAs w/seed GAGGUAG),miR-103-3p (and other miRNAs w/seed GCAGCAU),miR-17-5p (and other miRNAs w/seed AAAGUGC),miR-29b-3p (and other miRNAs w/seed AGCACCA),miR-1915-3p (and other miRNAs w/seed CCCAGGG),miR-1202 (and other miRNAs w/seed UGCCAGC),miR-16-5p (and other miRNAs w/seed AGCAGCA),miR-129-1-3p (and other miRNAs w/seed AGCCCU…	14
Cancer, Endocrine System Disorders, Organismal Injury and Abnormalities	malignant neoplasm of endocrine gland	malignant neoplasm of endocrine gland	8.99e-09	miR-214-3p (and other miRNAs w/seed CAGCAGG),miR-30c-5p (and other miRNAs w/seed GUAAACA),miR-17-5p (and other miRNAs w/seed AAAGUGC),miR-218-5p (and other miRNAs w/seed UGUGCUU),miR-31-5p (and other miRNAs w/seed GGCAAGA),miR-17-3p (and other miRNAs w/seed CUGCAGU),miR-92a-3p (and other miRNAs w/seed AUUGCAC),miR-223-3p (miRNAs w/seed GUCAGUU),miR-145-3p (miRNAs w/seed GAUUCCU),miR-34a-5p (and o…	16
Cancer, Hematological Disease, Immunological Disease, Organismal Injury and Abnormalities	non-Hodgkin's disease	non-Hodgkin's disease	1.43e-08	miR-140-5p (and other miRNAs w/seed AGUGGUU),miR-194-5p (miRNAs w/seed GUAACAG),miR-30c-5p (and other miRNAs w/seed GUAAACA),miR-17-5p (and other miRNAs w/seed AAAGUGC),miR-148a-3p (and other miRNAs w/seed CAGUGCA),miR-92a-3p (and other miRNAs w/seed AUUGCAC),miR-140-3p (and other miRNAs w/seed ACCACAG),miR-142-3p (and other miRNAs w/seed GUAGUGU),miR-10a-5p (and other miRNAs w/seed ACCCUGU),miR-…	23
Cancer, Hematological Disease, Organismal Injury and Abnormalities	lymphocytic neoplasm	lymphocytic neoplasm	1.71e-08	miR-194-5p (miRNAs w/seed GUAACAG),miR-125b-5p (and other miRNAs w/seed CCCUGAG),miR-143-3p (and other miRNAs w/seed GAGAUGA),miR-148a-3p (and other miRNAs w/seed CAGUGCA),miR-92a-3p (and other miRNAs w/seed AUUGCAC),miR-142-3p (and other miRNAs w/seed GUAGUGU),miR-340-5p (miRNAs w/seed UAUAAAG),miR-210-3p (miRNAs w/seed UGUGCGU),miR-338-3p (miRNAs w/seed CCAGCAU),miR-26a-5p (and other miRNAs w/s…	31
Cancer, Organismal Injury and Abnormalities, Respiratory Disease	squamous cell lung cancer	squamous cell lung cancer	1.88e-08	miR-203a-3p (and other miRNAs w/seed UGAAAUG),miR-100-5p (and other miRNAs w/seed ACCCGUA),miR-1-3p (and other miRNAs w/seed GGAAUGU),miR-182-5p (and other miRNAs w/seed UUGGCAA),miR-17-5p (and other miRNAs w/seed AAAGUGC),miR-183-5p (miRNAs w/seed AUGGCAC),miR-200b-3p (and other miRNAs w/seed AAUACUG),miR-379-5p (and other miRNAs w/seed GGUAGAC),miR-10a-5p (and other miRNAs w/seed ACCCUGU),miR-3…	15
Cardiovascular Disease, Organismal Injury and Abnormalities	stenosis	stenosis of aorta	1.92e-08	miR-1-3p (and other miRNAs w/seed GGAAUGU),miR-30c-5p (and other miRNAs w/seed GUAAACA),miR-126a-5p (and other miRNAs w/seed AUUAUUA),let-7a-5p (and other miRNAs w/seed GAGGUAG),miR-101-3p (and other miRNAs w/seed ACAGUAC),miR-19b-3p (and other miRNAs w/seed GUGCAAA),miR-140-3p (and other miRNAs w/seed ACCACAG)	7
Cancer, Gastrointestinal Disease, Organismal Injury and Abnormalities, Respiratory Disease	nasopharyngeal carcinoma	nasopharyngeal carcinoma	3.67e-08	miR-23a-3p (and other miRNAs w/seed UCACAUU),miR-27a-3p (and other miRNAs w/seed UCACAGU),miR-17-5p (and other miRNAs w/seed AAAGUGC),miR-16-5p (and other miRNAs w/seed AGCAGCA),miR-320b (and other miRNAs w/seed AAAGCUG),miR-26a-5p (and other miRNAs w/seed UCAAGUA),miR-200b-3p (and other miRNAs w/seed AAUACUG)	7
Cellular Development, Cellular Growth and Proliferation	cell proliferation	cell proliferation of carcinoma cell lines	3.8e-08	miR-203a-3p (and other miRNAs w/seed UGAAAUG),miR-100-5p (and other miRNAs w/seed ACCCGUA),miR-17-5p (and other miRNAs w/seed AAAGUGC),miR-143-3p (and other miRNAs w/seed GAGAUGA),miR-218-5p (and other miRNAs w/seed UGUGCUU),miR-17-3p (and other miRNAs w/seed CUGCAGU),miR-183-5p (miRNAs w/seed AUGGCAC),miR-200b-3p (and other miRNAs w/seed AAUACUG),miR-205-5p (and other miRNAs w/seed CCUUCAU),miR-…	15
Cancer, Hematological Disease, Immunological Disease, Organismal Injury and Abnormalities	lymphocytic cancer	lymphocytic cancer	5.71e-08	miR-140-5p (and other miRNAs w/seed AGUGGUU),miR-194-5p (miRNAs w/seed GUAACAG),miR-30c-5p (and other miRNAs w/seed GUAAACA),miR-17-5p (and other miRNAs w/seed AAAGUGC),miR-148a-3p (and other miRNAs w/seed CAGUGCA),miR-140-3p (and other miRNAs w/seed ACCACAG),miR-92a-3p (and other miRNAs w/seed AUUGCAC),miR-142-3p (and other miRNAs w/seed GUAGUGU),miR-10a-5p (and other miRNAs w/seed ACCCUGU),miR-…	25
Cellular Movement	cell movement	cell movement of tumor cell lines	5.92e-08	miR-203a-3p (and other miRNAs w/seed UGAAAUG),miR-96-5p (and other miRNAs w/seed UUGGCAC),miR-126a-5p (and other miRNAs w/seed AUUAUUA),miR-125b-5p (and other miRNAs w/seed CCCUGAG),miR-193a-3p (and other miRNAs w/seed ACUGGCC),miR-17-5p (and other miRNAs w/seed AAAGUGC),miR-27a-3p (and other miRNAs w/seed UCACAGU),miR-143-3p (and other miRNAs w/seed GAGAUGA),miR-218-5p (and other miRNAs w/seed U…	22
Cellular Movement	migration	migration of tumor cell lines	6.63e-08	miR-203a-3p (and other miRNAs w/seed UGAAAUG),miR-96-5p (and other miRNAs w/seed UUGGCAC),miR-125b-5p (and other miRNAs w/seed CCCUGAG),miR-193a-3p (and other miRNAs w/seed ACUGGCC),miR-17-5p (and other miRNAs w/seed AAAGUGC),miR-27a-3p (and other miRNAs w/seed UCACAGU),miR-143-3p (and other miRNAs w/seed GAGAUGA),miR-218-5p (and other miRNAs w/seed UGUGCUU),miR-31-5p (and other miRNAs w/seed GGC…	20
Cellular Movement	invasion	invasion of tumor cell lines	8.86e-08	miR-96-5p (and other miRNAs w/seed UUGGCAC),miR-126a-5p (and other miRNAs w/seed AUUAUUA),miR-199a-3p (and other miRNAs w/seed CAGUAGU),miR-125b-5p (and other miRNAs w/seed CCCUGAG),miR-193a-3p (and other miRNAs w/seed ACUGGCC),miR-17-5p (and other miRNAs w/seed AAAGUGC),miR-29b-3p (and other miRNAs w/seed AGCACCA),miR-218-5p (and other miRNAs w/seed UGUGCUU),miR-31-5p (and other miRNAs w/seed GG…	19
Cancer, Organismal Injury and Abnormalities	breast or colorectal cancer	breast or colorectal cancer	1.3e-07	miR-135a-5p (and other miRNAs w/seed AUGGCUU),miR-100-5p (and other miRNAs w/seed ACCCGUA),miR-146a-5p (and other miRNAs w/seed GAGAACU),miR-96-5p (and other miRNAs w/seed UUGGCAC),miR-329-3p (and other miRNAs w/seed ACACACC),miR-125b-5p (and other miRNAs w/seed CCCUGAG),miR-143-3p (and other miRNAs w/seed GAGAUGA),miR-148a-3p (and other miRNAs w/seed CAGUGCA),miR-218-5p (and other miRNAs w/seed …	70
Gastrointestinal Disease, Hepatic System Disease, Organismal Injury and Abnormalities	cirrhosis	cirrhosis of liver	1.31e-07	miR-135a-5p (and other miRNAs w/seed AUGGCUU),miR-100-5p (and other miRNAs w/seed ACCCGUA),miR-199a-5p (and other miRNAs w/seed CCAGUGU),miR-210-3p (miRNAs w/seed UGUGCGU),miR-27a-3p (and other miRNAs w/seed UCACAGU),miR-16-5p (and other miRNAs w/seed AGCAGCA),miR-143-3p (and other miRNAs w/seed GAGAUGA),miR-130a-3p (and other miRNAs w/seed AGUGCAA),miR-221-3p (and other miRNAs w/seed GCUACAU),mi…	10
Cell Cycle	cell cycle progression	arrest in cell cycle progression of tumor cell lines	1.57e-07	miR-203a-3p (and other miRNAs w/seed UGAAAUG),miR-137-3p (and other miRNAs w/seed UAUUGCU),miR-34a-5p (and other miRNAs w/seed GGCAGUG),miR-100-5p (and other miRNAs w/seed ACCCGUA),miR-205-5p (and other miRNAs w/seed CCUUCAU),miR-145-5p (and other miRNAs w/seed UCCAGUU),miR-199a-3p (and other miRNAs w/seed CAGUAGU),miR-193a-3p (and other miRNAs w/seed ACUGGCC),miR-16-5p (and other miRNAs w/seed A…	9
Cancer, Organismal Injury and Abnormalities, Reproductive System Disease	uterine tumor	uterine tumor	1.76e-07	miR-135a-5p (and other miRNAs w/seed AUGGCUU),miR-214-3p (and other miRNAs w/seed CAGCAGG),miR-95-3p (miRNAs w/seed UCAACGG),miR-146a-5p (and other miRNAs w/seed GAGAACU),miR-194-5p (miRNAs w/seed GUAACAG),miR-23a-3p (and other miRNAs w/seed UCACAUU),miR-103-3p (and other miRNAs w/seed GCAGCAU),miR-148a-3p (and other miRNAs w/seed CAGUGCA),miR-218-5p (and other miRNAs w/seed UGUGCUU),miR-31-5p (a…	45
Cancer, Organismal Injury and Abnormalities	neoplasia	neoplasia of cells	2.19e-07	miR-135a-5p (and other miRNAs w/seed AUGGCUU),miR-100-5p (and other miRNAs w/seed ACCCGUA),miR-125b-5p (and other miRNAs w/seed CCCUGAG),miR-143-3p (and other miRNAs w/seed GAGAUGA),miR-218-5p (and other miRNAs w/seed UGUGCUU),miR-148a-3p (and other miRNAs w/seed CAGUGCA),miR-31-5p (and other miRNAs w/seed GGCAAGA),miR-200b-3p (and other miRNAs w/seed AAUACUG),miR-338-3p (miRNAs w/seed CCAGCAU),m…	52
Neurological Disease	progressive motor neuropathy	progressive motor neuropathy	2.55e-07	miR-146a-5p (and other miRNAs w/seed GAGAACU),miR-34a-5p (and other miRNAs w/seed GGCAGUG),miR-199a-5p (and other miRNAs w/seed CCAGUGU),miR-96-5p (and other miRNAs w/seed UUGGCAC),miR-145-5p (and other miRNAs w/seed UCCAGUU),miR-126a-5p (and other miRNAs w/seed AUUAUUA),miR-708-5p (and other miRNAs w/seed AGGAGCU),miR-125b-5p (and other miRNAs w/seed CCCUGAG),miR-17-5p (and other miRNAs w/seed A…	16
Cancer, Organismal Injury and Abnormalities	cancer	cancer of cells	2.66e-07	miR-135a-5p (and other miRNAs w/seed AUGGCUU),miR-100-5p (and other miRNAs w/seed ACCCGUA),miR-125b-5p (and other miRNAs w/seed CCCUGAG),miR-143-3p (and other miRNAs w/seed GAGAUGA),miR-31-5p (and other miRNAs w/seed GGCAAGA),miR-218-5p (and other miRNAs w/seed UGUGCUU),miR-148a-3p (and other miRNAs w/seed CAGUGCA),miR-200b-3p (and other miRNAs w/seed AAUACUG),miR-338-3p (miRNAs w/seed CCAGCAU),m…	51
Cancer	atypical hyperplasia	atypical hyperplasia	2.79e-07	miR-1275 (and other miRNAs w/seed UGGGGGA),miR-30c-5p (and other miRNAs w/seed GUAAACA),miR-16-5p (and other miRNAs w/seed AGCAGCA),miR-200b-3p (and other miRNAs w/seed AAUACUG),miR-183-5p (miRNAs w/seed AUGGCAC)	5
Cellular Movement	invasion	invasion of cells	2.95e-07	miR-96-5p (and other miRNAs w/seed UUGGCAC),miR-126a-5p (and other miRNAs w/seed AUUAUUA),miR-196a-5p (and other miRNAs w/seed AGGUAGU),miR-199a-3p (and other miRNAs w/seed CAGUAGU),miR-125b-5p (and other miRNAs w/seed CCCUGAG),miR-193a-3p (and other miRNAs w/seed ACUGGCC),miR-17-5p (and other miRNAs w/seed AAAGUGC),miR-29b-3p (and other miRNAs w/seed AGCACCA),miR-29c-5p (miRNAs w/seed GACCGAU),m…	21
Dermatological Diseases and Conditions, Organismal Injury and Abnormalities	androgenic alopecia	androgenic alopecia	3.28e-07	miR-125b-5p (and other miRNAs w/seed CCCUGAG),miR-17-5p (and other miRNAs w/seed AAAGUGC),miR-221-3p (and other miRNAs w/seed GCUACAU),miR-344d-3p (and other miRNAs w/seed AUAUAAC)	4
Cardiovascular Disease, Connective Tissue Disorders, Dermatological Diseases and Conditions, Immunological Disease, Inflammatory Disease, Organismal Injury and Abnormalities, Skeletal and Muscular Disorders	systemic sclerosis	systemic sclerosis	3.4e-07	miR-146a-5p (and other miRNAs w/seed GAGAACU),miR-1-3p (and other miRNAs w/seed GGAAUGU),miR-210-3p (miRNAs w/seed UGUGCGU),let-7a-5p (and other miRNAs w/seed GAGGUAG),miR-196a-5p (and other miRNAs w/seed AGGUAGU),miR-125b-5p (and other miRNAs w/seed CCCUGAG),miR-142-5p (and other miRNAs w/seed AUAAAGU)	7
Cellular Growth and Proliferation	proliferation	proliferation of cells	3.7e-07	miR-214-3p (and other miRNAs w/seed CAGCAGG),miR-100-5p (and other miRNAs w/seed ACCCGUA),miR-146a-5p (and other miRNAs w/seed GAGAACU),miR-23a-3p (and other miRNAs w/seed UCACAUU),miR-126a-5p (and other miRNAs w/seed AUUAUUA),miR-125b-5p (and other miRNAs w/seed CCCUGAG),miR-143-3p (and other miRNAs w/seed GAGAUGA),miR-148a-3p (and other miRNAs w/seed CAGUGCA),miR-218-5p (and other miRNAs w/seed…	49
Developmental Disorder, Hereditary Disorder, Organismal Injury and Abnormalities, Skeletal and Muscular Disorders	LMNA-related congenital muscular dystrophy	LMNA-related congenital muscular dystrophy	3.92e-07	miR-100-5p (and other miRNAs w/seed ACCCGUA),miR-335-5p (and other miRNAs w/seed CAAGAGC),miR-197-3p (and other miRNAs w/seed UCACCAC),miR-148a-3p (and other miRNAs w/seed CAGUGCA),miR-19b-3p (and other miRNAs w/seed GUGCAAA)	5
Endocrine System Disorders, Hematological Disease, Metabolic Disease	hyperglycemia	hyperglycemia	6.19e-07	miR-451a (and other miRNAs w/seed AACCGUU),miR-34a-5p (and other miRNAs w/seed GGCAGUG),miR-194-5p (miRNAs w/seed GUAACAG),miR-103-3p (and other miRNAs w/seed GCAGCAU),miR-335-5p (and other miRNAs w/seed CAAGAGC),miR-29b-3p (and other miRNAs w/seed AGCACCA),miR-31-5p (and other miRNAs w/seed GGCAAGA),miR-221-3p (and other miRNAs w/seed GCUACAU),miR-141-3p (and other miRNAs w/seed AACACUG)	9
Cardiovascular Disease, Organismal Injury and Abnormalities, Skeletal and Muscular Disorders	dilated cardiomyopathy	dilated cardiomyopathy	6.89e-07	miR-1-3p (and other miRNAs w/seed GGAAUGU),miR-30c-5p (and other miRNAs w/seed GUAAACA),miR-126a-5p (and other miRNAs w/seed AUUAUUA),let-7a-5p (and other miRNAs w/seed GAGGUAG),miR-199a-3p (and other miRNAs w/seed CAGUAGU),miR-17-5p (and other miRNAs w/seed AAAGUGC),miR-16-5p (and other miRNAs w/seed AGCAGCA),miR-101-3p (and other miRNAs w/seed ACAGUAC),miR-19b-3p (and other miRNAs w/seed GUGCAA…	10
Cancer, Organismal Injury and Abnormalities, Reproductive System Disease	uterine carcinoma	uterine carcinoma	8.34e-07	miR-214-3p (and other miRNAs w/seed CAGCAGG),miR-135a-5p (and other miRNAs w/seed AUGGCUU),miR-95-3p (miRNAs w/seed UCAACGG),miR-194-5p (miRNAs w/seed GUAACAG),miR-23a-3p (and other miRNAs w/seed UCACAUU),miR-103-3p (and other miRNAs w/seed GCAGCAU),miR-218-5p (and other miRNAs w/seed UGUGCUU),miR-31-5p (and other miRNAs w/seed GGCAAGA),miR-200b-3p (and other miRNAs w/seed AAUACUG),miR-92a-3p (an…	40
Cellular Development, Cellular Growth and Proliferation	cell proliferation	cell proliferation of lymphoma cell lines	8.83e-07	miR-146a-5p (and other miRNAs w/seed GAGAACU),miR-23a-3p (and other miRNAs w/seed UCACAUU),miR-708-5p (and other miRNAs w/seed AGGAGCU),miR-17-5p (and other miRNAs w/seed AAAGUGC),miR-16-5p (and other miRNAs w/seed AGCAGCA),miR-26a-5p (and other miRNAs w/seed UCAAGUA),miR-101-3p (and other miRNAs w/seed ACAGUAC),miR-181a-5p (and other miRNAs w/seed ACAUUCA),miR-19b-3p (and other miRNAs w/seed GUG…	9
Developmental Disorder, Hereditary Disorder, Organismal Injury and Abnormalities, Skeletal and Muscular Disorders	dystrophy	dystrophy of muscle	9.26e-07	miR-100-5p (and other miRNAs w/seed ACCCGUA),miR-1-3p (and other miRNAs w/seed GGAAUGU),miR-365-3p (and other miRNAs w/seed AAUGCCC),miR-199a-3p (and other miRNAs w/seed CAGUAGU),miR-103-3p (and other miRNAs w/seed GCAGCAU),miR-335-5p (and other miRNAs w/seed CAAGAGC),miR-197-3p (and other miRNAs w/seed UCACCAC),miR-148a-3p (and other miRNAs w/seed CAGUGCA),miR-19b-3p (and other miRNAs w/seed GUG…	10
Cancer, Organismal Injury and Abnormalities, Reproductive System Disease	uterine cancer	uterine cancer	9.89e-07	miR-135a-5p (and other miRNAs w/seed AUGGCUU),miR-214-3p (and other miRNAs w/seed CAGCAGG),miR-95-3p (miRNAs w/seed UCAACGG),miR-146a-5p (and other miRNAs w/seed GAGAACU),miR-194-5p (miRNAs w/seed GUAACAG),miR-23a-3p (and other miRNAs w/seed UCACAUU),miR-103-3p (and other miRNAs w/seed GCAGCAU),miR-148a-3p (and other miRNAs w/seed CAGUGCA),miR-218-5p (and other miRNAs w/seed UGUGCUU),miR-31-5p (a…	42
Connective Tissue Disorders, Inflammatory Disease, Inflammatory Response, Organismal Injury and Abnormalities, Respiratory Disease	idiopathic pulmonary fibrosis	rapidly progressive idiopathic pulmonary fibrosis	1.24e-06	miR-142-3p (and other miRNAs w/seed GUAGUGU),miR-140-5p (and other miRNAs w/seed AGUGGUU),miR-125b-5p (and other miRNAs w/seed CCCUGAG),miR-142-5p (and other miRNAs w/seed AUAAAGU),miR-140-3p (and other miRNAs w/seed ACCACAG)	5
Cancer, Gastrointestinal Disease, Organismal Injury and Abnormalities	colorectal cancer	advanced Dukes' stage colorectal cancer	1.74e-06	miR-203a-3p (and other miRNAs w/seed UGAAAUG),miR-125b-5p (and other miRNAs w/seed CCCUGAG),miR-16-5p (and other miRNAs w/seed AGCAGCA),miR-92a-3p (and other miRNAs w/seed AUUGCAC)	4
Cancer, Endocrine System Disorders, Organismal Injury and Abnormalities, Reproductive System Disease	corticotrophic adenoma	corticotrophic adenoma	1.74e-06	let-7a-5p (and other miRNAs w/seed GAGGUAG),miR-16-5p (and other miRNAs w/seed AGCAGCA),miR-143-3p (and other miRNAs w/seed GAGAUGA),miR-141-3p (and other miRNAs w/seed AACACUG)	4
Cancer, Organismal Injury and Abnormalities	head and neck cancer	head and neck cancer	1.8e-06	miR-214-3p (and other miRNAs w/seed CAGCAGG),miR-100-5p (and other miRNAs w/seed ACCCGUA),miR-23a-3p (and other miRNAs w/seed UCACAUU),miR-126a-5p (and other miRNAs w/seed AUUAUUA),miR-125b-5p (and other miRNAs w/seed CCCUGAG),miR-143-3p (and other miRNAs w/seed GAGAUGA),miR-218-5p (and other miRNAs w/seed UGUGCUU),miR-31-5p (and other miRNAs w/seed GGCAAGA),miR-17-3p (and other miRNAs w/seed CUG…	35
Cancer, Organismal Injury and Abnormalities	EPCAM positive tumor	EPCAM positive tumor	2.04e-06	miR-17-5p (and other miRNAs w/seed AAAGUGC),miR-181a-5p (and other miRNAs w/seed ACAUUCA),miR-92a-3p (and other miRNAs w/seed AUUGCAC)	3
Cellular Development, Cellular Growth and Proliferation	cell proliferation	cell proliferation of hepatoma cell lines	2.04e-06	miR-214-3p (and other miRNAs w/seed CAGCAGG),miR-203a-3p (and other miRNAs w/seed UGAAAUG),miR-100-5p (and other miRNAs w/seed ACCCGUA),let-7a-5p (and other miRNAs w/seed GAGGUAG),miR-199a-3p (and other miRNAs w/seed CAGUAGU),miR-193a-3p (and other miRNAs w/seed ACUGGCC),miR-29b-3p (and other miRNAs w/seed AGCACCA),miR-16-5p (and other miRNAs w/seed AGCAGCA),miR-223-3p (miRNAs w/seed GUCAGUU)	9
Cellular Development, Cellular Growth and Proliferation	proliferation	proliferation of thyroid tumor cell lines	2.82e-06	miR-197-3p (and other miRNAs w/seed UCACCAC),miR-17-5p (and other miRNAs w/seed AAAGUGC),miR-17-3p (and other miRNAs w/seed CUGCAGU),miR-18a-5p (and other miRNAs w/seed AAGGUGC),miR-19b-3p (and other miRNAs w/seed GUGCAAA)	5
Cancer, Organismal Injury and Abnormalities	squamous-cell carcinoma	squamous-cell carcinoma	2.86e-06	miR-135a-5p (and other miRNAs w/seed AUGGCUU),miR-214-3p (and other miRNAs w/seed CAGCAGG),miR-100-5p (and other miRNAs w/seed ACCCGUA),miR-194-5p (miRNAs w/seed GUAACAG),miR-126a-5p (and other miRNAs w/seed AUUAUUA),miR-125b-5p (and other miRNAs w/seed CCCUGAG),miR-143-3p (and other miRNAs w/seed GAGAUGA),miR-218-5p (and other miRNAs w/seed UGUGCUU),miR-31-5p (and other miRNAs w/seed GGCAAGA),mi…	46
Inflammatory Disease, Neurological Disease, Skeletal and Muscular Disorders	multiple sclerosis	Multiple Sclerosis	3.58e-06	miR-146a-5p (and other miRNAs w/seed GAGAACU),miR-34a-5p (and other miRNAs w/seed GGCAGUG),miR-145-5p (and other miRNAs w/seed UCCAGUU),miR-96-5p (and other miRNAs w/seed UUGGCAC),miR-125b-5p (and other miRNAs w/seed CCCUGAG),miR-17-5p (and other miRNAs w/seed AAAGUGC),miR-18a-5p (and other miRNAs w/seed AAGGUGC),miR-19b-3p (and other miRNAs w/seed GUGCAAA),miR-92a-3p (and other miRNAs w/seed AUU…	9
Endocrine System Disorders, Organismal Injury and Abnormalities, Reproductive System Disease	ovarian endometriosis	ovarian endometriosis	4.26e-06	miR-1-3p (and other miRNAs w/seed GGAAUGU),miR-365-3p (and other miRNAs w/seed AAUGCCC),miR-17-5p (and other miRNAs w/seed AAAGUGC),miR-30a-3p (and other miRNAs w/seed UUUCAGU),miR-376a-3p (and other miRNAs w/seed UCAUAGA)	5
Cancer, Organismal Injury and Abnormalities	connective or soft tissue tumor	connective or soft tissue tumor	5.32e-06	miR-146a-5p (and other miRNAs w/seed GAGAACU),miR-23a-3p (and other miRNAs w/seed UCACAUU),miR-143-3p (and other miRNAs w/seed GAGAUGA),miR-218-5p (and other miRNAs w/seed UGUGCUU),miR-92a-3p (and other miRNAs w/seed AUUGCAC),miR-365-3p (and other miRNAs w/seed AAUGCCC),miR-335-5p (and other miRNAs w/seed CAAGAGC),miR-26a-5p (and other miRNAs w/seed UCAAGUA),miR-486-5p (and other miRNAs w/seed CC…	27
Cell Cycle	cell cycle progression	arrest in cell cycle progression	5.73e-06	miR-203a-3p (and other miRNAs w/seed UGAAAUG),miR-137-3p (and other miRNAs w/seed UAUUGCU),miR-34a-5p (and other miRNAs w/seed GGCAGUG),miR-100-5p (and other miRNAs w/seed ACCCGUA),miR-205-5p (and other miRNAs w/seed CCUUCAU),miR-145-5p (and other miRNAs w/seed UCCAGUU),miR-199a-3p (and other miRNAs w/seed CAGUAGU),miR-193a-3p (and other miRNAs w/seed ACUGGCC),miR-17-5p (and other miRNAs w/seed A…	11
Cancer, Organismal Injury and Abnormalities, Respiratory Disease	lung cancer	lung cancer	6.53e-06	miR-100-5p (and other miRNAs w/seed ACCCGUA),miR-146a-5p (and other miRNAs w/seed GAGAACU),miR-23a-3p (and other miRNAs w/seed UCACAUU),miR-126a-5p (and other miRNAs w/seed AUUAUUA),miR-125b-5p (and other miRNAs w/seed CCCUGAG),miR-200b-3p (and other miRNAs w/seed AAUACUG),miR-92a-3p (and other miRNAs w/seed AUUGCAC),miR-210-3p (miRNAs w/seed UGUGCGU),miR-18a-5p (and other miRNAs w/seed AAGGUGC),…	29
Cancer, Hematological Disease, Organismal Injury and Abnormalities	lymphoid cancer	lymphoid cancer	7.19e-06	miR-95-3p (miRNAs w/seed UCAACGG),miR-146a-5p (and other miRNAs w/seed GAGAACU),miR-100-5p (and other miRNAs w/seed ACCCGUA),miR-194-5p (miRNAs w/seed GUAACAG),miR-125b-5p (and other miRNAs w/seed CCCUGAG),miR-143-3p (and other miRNAs w/seed GAGAUGA),miR-148a-3p (and other miRNAs w/seed CAGUGCA),miR-92a-3p (and other miRNAs w/seed AUUGCAC),miR-142-3p (and other miRNAs w/seed GUAGUGU),miR-340-5p (…	41
Endocrine System Disorders, Metabolic Disease, Organismal Injury and Abnormalities, Reproductive System Disease	pituitary ACTH hypersecretion	pituitary ACTH hypersecretion	8.89e-06	let-7a-5p (and other miRNAs w/seed GAGGUAG),miR-16-5p (and other miRNAs w/seed AGCAGCA),miR-143-3p (and other miRNAs w/seed GAGAUGA),miR-141-3p (and other miRNAs w/seed AACACUG)	4
Cell Cycle, Connective Tissue Development and Function	G1/S phase transition	G1/S phase transition of fibroblast cell lines	1.74e-05	let-7a-5p (and other miRNAs w/seed GAGGUAG),miR-17-5p (and other miRNAs w/seed AAAGUGC),miR-16-5p (and other miRNAs w/seed AGCAGCA),miR-92a-3p (and other miRNAs w/seed AUUGCAC)	4
Cancer, Organismal Injury and Abnormalities, Reproductive System Disease, Skeletal and Muscular Disorders	uterine leiomyoma	uterine leiomyoma	2.36e-05	miR-144-3p (miRNAs w/seed ACAGUAU),miR-23a-3p (and other miRNAs w/seed UCACAUU),miR-30c-5p (and other miRNAs w/seed GUAAACA),let-7a-5p (and other miRNAs w/seed GAGGUAG),miR-197-3p (and other miRNAs w/seed UCACCAC),miR-27a-3p (and other miRNAs w/seed UCACAGU),miR-29b-3p (and other miRNAs w/seed AGCACCA),miR-92a-3p (and other miRNAs w/seed AUUGCAC),miR-132-3p (and other miRNAs w/seed AACAGUC)	9
Metabolic Disease, Neurological Disease, Organismal Injury and Abnormalities, Psychological Disorders	nonfamilial Alzheimer's disease	nonfamilial Alzheimer's disease	2.48e-05	miR-34a-5p (and other miRNAs w/seed GGCAGUG),miR-17-5p (and other miRNAs w/seed AAAGUGC),miR-181a-5p (and other miRNAs w/seed ACAUUCA),miR-92a-3p (and other miRNAs w/seed AUUGCAC)	4
Cancer, Endocrine System Disorders, Organismal Injury and Abnormalities	neuroendocrine tumor	neuroendocrine tumor	2.83e-05	miR-34a-5p (and other miRNAs w/seed GGCAGUG),let-7a-5p (and other miRNAs w/seed GAGGUAG),miR-142-5p (and other miRNAs w/seed AUAAAGU),miR-17-5p (and other miRNAs w/seed AAAGUGC),miR-16-5p (and other miRNAs w/seed AGCAGCA),miR-143-3p (and other miRNAs w/seed GAGAUGA),miR-18a-5p (and other miRNAs w/seed AAGGUGC),miR-19b-3p (and other miRNAs w/seed GUGCAAA),miR-92a-3p (and other miRNAs w/seed AUUGCA…	10
Cell Cycle	cell cycle progression	arrest in cell cycle progression of hepatoma cell lines	3.61e-05	miR-100-5p (and other miRNAs w/seed ACCCGUA),miR-199a-3p (and other miRNAs w/seed CAGUAGU),miR-193a-3p (and other miRNAs w/seed ACUGGCC)	3
Cancer, Organismal Injury and Abnormalities	head and neck carcinoma	head and neck carcinoma	4.14e-05	miR-214-3p (and other miRNAs w/seed CAGCAGG),miR-100-5p (and other miRNAs w/seed ACCCGUA),miR-126a-5p (and other miRNAs w/seed AUUAUUA),miR-125b-5p (and other miRNAs w/seed CCCUGAG),miR-143-3p (and other miRNAs w/seed GAGAUGA),miR-218-5p (and other miRNAs w/seed UGUGCUU),miR-31-5p (and other miRNAs w/seed GGCAAGA),miR-17-3p (and other miRNAs w/seed CUGCAGU),miR-26a-5p (and other miRNAs w/seed UCA…	30
Cancer, Hematological Disease, Organismal Injury and Abnormalities	hematologic cancer	hematologic cancer	5.46e-05	miR-95-3p (miRNAs w/seed UCAACGG),miR-146a-5p (and other miRNAs w/seed GAGAACU),miR-100-5p (and other miRNAs w/seed ACCCGUA),miR-194-5p (miRNAs w/seed GUAACAG),miR-125b-5p (and other miRNAs w/seed CCCUGAG),miR-143-3p (and other miRNAs w/seed GAGAUGA),miR-148a-3p (and other miRNAs w/seed CAGUGCA),miR-92a-3p (and other miRNAs w/seed AUUGCAC),miR-142-3p (and other miRNAs w/seed GUAGUGU),miR-340-5p (…	40
Cell Death and Survival	apoptosis	apoptosis of tumor cell lines	6.14e-05	miR-203a-3p (and other miRNAs w/seed UGAAAUG),miR-146a-5p (and other miRNAs w/seed GAGAACU),miR-1-3p (and other miRNAs w/seed GGAAUGU),miR-96-5p (and other miRNAs w/seed UUGGCAC),miR-199a-3p (and other miRNAs w/seed CAGUAGU),miR-17-5p (and other miRNAs w/seed AAAGUGC),miR-29b-3p (and other miRNAs w/seed AGCACCA),miR-143-3p (and other miRNAs w/seed GAGAUGA),miR-17-3p (and other miRNAs w/seed CUGCA…	21
Cancer, Endocrine System Disorders, Organismal Injury and Abnormalities, Respiratory Disease	neuroendocrine lung cancer	neuroendocrine lung cancer	9.59e-05	miR-34a-5p (and other miRNAs w/seed GGCAGUG),miR-142-5p (and other miRNAs w/seed AUAAAGU),miR-17-5p (and other miRNAs w/seed AAAGUGC),miR-18a-5p (and other miRNAs w/seed AAGGUGC),miR-19b-3p (and other miRNAs w/seed GUGCAAA),miR-92a-3p (and other miRNAs w/seed AUUGCAC)	6
Cell Cycle	cell cycle progression	arrest in cell cycle progression of prostate cancer cell lines	0.000129	miR-203a-3p (and other miRNAs w/seed UGAAAUG),miR-34a-5p (and other miRNAs w/seed GGCAGUG),miR-205-5p (and other miRNAs w/seed CCUUCAU)	3
Cellular Development, Embryonic Development	differentiation	differentiation of embryonic cell lines	0.000131	miR-135a-5p (and other miRNAs w/seed AUGGCUU),miR-34a-5p (and other miRNAs w/seed GGCAGUG),miR-30c-5p (and other miRNAs w/seed GUAAACA),miR-204-5p (and other miRNAs w/seed UCCCUUU),miR-125b-5p (and other miRNAs w/seed CCCUGAG)	5
Cancer, Hematological Disease, Immunological Disease, Organismal Injury and Abnormalities	chronic lymphocytic leukemia	aggressive chronic lymphocytic leukemia	0.000132	miR-125b-5p (and other miRNAs w/seed CCCUGAG),miR-29b-3p (and other miRNAs w/seed AGCACCA)	2
Cancer, Cell Death and Survival, Organismal Injury and Abnormalities, Tumor Morphology	cell viability	cell viability of colorectal carcinoma cells	0.000132	miR-16-5p (and other miRNAs w/seed AGCAGCA),miR-143-3p (and other miRNAs w/seed GAGAUGA)	2
Infectious Diseases, Organismal Development	growth	growth of Human cytomegalovirus	0.000132	miR-214-3p (and other miRNAs w/seed CAGCAGG),miR-199a-3p (and other miRNAs w/seed CAGUAGU)	2
Cellular Movement	mobility	mobility of squamous cell carcinoma cell lines	0.000132	miR-145-5p (and other miRNAs w/seed UCCAGUU),miR-143-3p (and other miRNAs w/seed GAGAUGA)	2
Cancer, Organismal Injury and Abnormalities	pelvic tumor	pelvic tumor	0.000167	miR-135a-5p (and other miRNAs w/seed AUGGCUU),miR-100-5p (and other miRNAs w/seed ACCCGUA),miR-146a-5p (and other miRNAs w/seed GAGAACU),miR-125b-5p (and other miRNAs w/seed CCCUGAG),miR-143-3p (and other miRNAs w/seed GAGAUGA),miR-31-5p (and other miRNAs w/seed GGCAAGA),miR-218-5p (and other miRNAs w/seed UGUGCUU),miR-148a-3p (and other miRNAs w/seed CAGUGCA),miR-200b-3p (and other miRNAs w/seed…	52
Cellular Development, Cellular Growth and Proliferation	growth	arrest in growth of breast cancer cell lines	0.00017	miR-27a-3p (and other miRNAs w/seed UCACAGU),miR-17-5p (and other miRNAs w/seed AAAGUGC),miR-19b-3p (and other miRNAs w/seed GUGCAAA)	3
Cancer, Organismal Injury and Abnormalities	malignant connective or soft tissue neoplasm	malignant connective or soft tissue neoplasm	0.000187	miR-146a-5p (and other miRNAs w/seed GAGAACU),miR-144-3p (miRNAs w/seed ACAGUAU),miR-199a-5p (and other miRNAs w/seed CCAGUGU),miR-199a-3p (and other miRNAs w/seed CAGUAGU),miR-29b-3p (and other miRNAs w/seed AGCACCA),miR-193a-3p (and other miRNAs w/seed ACUGGCC),miR-136-5p (miRNAs w/seed CUCCAUU),miR-143-3p (and other miRNAs w/seed GAGAUGA),miR-218-5p (and other miRNAs w/seed UGUGCUU),miR-223-3p…	21
Cancer, Endocrine System Disorders, Gastrointestinal Disease, Organismal Injury and Abnormalities	pancreatic cancer	pancreatic cancer	0.000188	miR-214-3p (and other miRNAs w/seed CAGCAGG),miR-95-3p (miRNAs w/seed UCAACGG),miR-100-5p (and other miRNAs w/seed ACCCGUA),miR-146a-5p (and other miRNAs w/seed GAGAACU),miR-96-5p (and other miRNAs w/seed UUGGCAC),miR-103-3p (and other miRNAs w/seed GCAGCAU),miR-143-3p (and other miRNAs w/seed GAGAUGA),miR-148a-3p (and other miRNAs w/seed CAGUGCA),miR-31-5p (and other miRNAs w/seed GGCAAGA),miR-2…	31
Cell Cycle	G2/M phase	arrest in G2/M phase of pancreatic cancer cell lines	0.00022	miR-34a-5p (and other miRNAs w/seed GGCAGUG),miR-132-3p (and other miRNAs w/seed AACAGUC)	2
Cancer, Organismal Injury and Abnormalities, Reproductive System Disease	tumorigenesis	tumorigenesis of genital organ	0.000264	miR-135a-5p (and other miRNAs w/seed AUGGCUU),miR-100-5p (and other miRNAs w/seed ACCCGUA),miR-146a-5p (and other miRNAs w/seed GAGAACU),miR-125b-5p (and other miRNAs w/seed CCCUGAG),miR-31-5p (and other miRNAs w/seed GGCAAGA),miR-218-5p (and other miRNAs w/seed UGUGCUU),miR-148a-3p (and other miRNAs w/seed CAGUGCA),miR-200b-3p (and other miRNAs w/seed AAUACUG),miR-26a-5p (and other miRNAs w/seed…	50
Cancer, Organismal Injury and Abnormalities, Reproductive System Disease	genital tumor	genital tumor	0.000267	miR-135a-5p (and other miRNAs w/seed AUGGCUU),miR-100-5p (and other miRNAs w/seed ACCCGUA),miR-146a-5p (and other miRNAs w/seed GAGAACU),miR-125b-5p (and other miRNAs w/seed CCCUGAG),miR-31-5p (and other miRNAs w/seed GGCAAGA),miR-218-5p (and other miRNAs w/seed UGUGCUU),miR-148a-3p (and other miRNAs w/seed CAGUGCA),miR-200b-3p (and other miRNAs w/seed AAUACUG),miR-26a-5p (and other miRNAs w/seed…	50
Inflammatory Disease, Neurological Disease, Skeletal and Muscular Disorders	relapsing-remitting multiple sclerosis	relapsing-remitting multiple sclerosis	0.000289	miR-145-5p (and other miRNAs w/seed UCCAGUU),miR-17-5p (and other miRNAs w/seed AAAGUGC),miR-19b-3p (and other miRNAs w/seed GUGCAAA),miR-92a-3p (and other miRNAs w/seed AUUGCAC)	4
Cancer, Organismal Injury and Abnormalities	connective tissue tumor	connective tissue tumor	0.000291	miR-146a-5p (and other miRNAs w/seed GAGAACU),miR-144-3p (miRNAs w/seed ACAGUAU),miR-199a-5p (and other miRNAs w/seed CCAGUGU),miR-199a-3p (and other miRNAs w/seed CAGUAGU),miR-29b-3p (and other miRNAs w/seed AGCACCA),miR-193a-3p (and other miRNAs w/seed ACUGGCC),miR-136-5p (miRNAs w/seed CUCCAUU),miR-143-3p (and other miRNAs w/seed GAGAUGA),miR-218-5p (and other miRNAs w/seed UGUGCUU),miR-223-3p…	21
Developmental Disorder, Hereditary Disorder, Organismal Injury and Abnormalities, Skeletal and Muscular Disorders	facioscapulohumeral muscular dystrophy	facioscapulohumeral muscular dystrophy	0.000306	miR-1-3p (and other miRNAs w/seed GGAAUGU),miR-365-3p (and other miRNAs w/seed AAUGCCC),miR-199a-3p (and other miRNAs w/seed CAGUAGU),miR-103-3p (and other miRNAs w/seed GCAGCAU)	4
Cellular Development, Cellular Growth and Proliferation	proliferation	proliferation of stomach cancer cell lines	0.000306	miR-192-5p (and other miRNAs w/seed UGACCUA),miR-23a-3p (and other miRNAs w/seed UCACAUU),miR-148a-3p (and other miRNAs w/seed CAGUGCA),miR-221-3p (and other miRNAs w/seed GCUACAU)	4
Cell Cycle	sub-G1 phase	arrest in sub-G1 phase	0.00031	miR-34a-5p (and other miRNAs w/seed GGCAGUG),miR-27a-3p (and other miRNAs w/seed UCACAGU),miR-16-5p (and other miRNAs w/seed AGCAGCA)	3
Cell Cycle, Cellular Movement	cytokinesis	cytokinesis of ventricular myocytes	0.00031	miR-23a-3p (and other miRNAs w/seed UCACAUU),miR-199a-3p (and other miRNAs w/seed CAGUAGU),miR-148a-3p (and other miRNAs w/seed CAGUGCA)	3
Cancer, Organismal Injury and Abnormalities	cancer	cancer of secretory structure	0.000345	miR-214-3p (and other miRNAs w/seed CAGCAGG),miR-95-3p (miRNAs w/seed UCAACGG),miR-146a-5p (and other miRNAs w/seed GAGAACU),miR-100-5p (and other miRNAs w/seed ACCCGUA),miR-96-5p (and other miRNAs w/seed UUGGCAC),miR-103-3p (and other miRNAs w/seed GCAGCAU),miR-125b-5p (and other miRNAs w/seed CCCUGAG),miR-143-3p (and other miRNAs w/seed GAGAUGA),miR-148a-3p (and other miRNAs w/seed CAGUGCA),miR…	39
Cancer, Hematological Disease, Immunological Disease, Organismal Injury and Abnormalities	lymphoproliferative malignancy	lymphoproliferative malignancy	0.000409	miR-194-5p (miRNAs w/seed GUAACAG),miR-125b-5p (and other miRNAs w/seed CCCUGAG),miR-143-3p (and other miRNAs w/seed GAGAUGA),miR-148a-3p (and other miRNAs w/seed CAGUGCA),miR-92a-3p (and other miRNAs w/seed AUUGCAC),miR-142-3p (and other miRNAs w/seed GUAGUGU),miR-340-5p (miRNAs w/seed UAUAAAG),miR-210-3p (miRNAs w/seed UGUGCGU),miR-338-3p (miRNAs w/seed CCAGCAU),miR-320b (and other miRNAs w/see…	36
Connective Tissue Disorders, Inflammatory Disease, Inflammatory Response, Organismal Injury and Abnormalities, Respiratory Disease	idiopathic pulmonary fibrosis	slowly progressive idiopathic pulmonary fibrosis	0.000421	miR-142-3p (and other miRNAs w/seed GUAGUGU),miR-140-5p (and other miRNAs w/seed AGUGGUU),miR-142-5p (and other miRNAs w/seed AUAAAGU)	3
Cancer, Organismal Injury and Abnormalities	sarcoma	sarcoma	0.000445	miR-146a-5p (and other miRNAs w/seed GAGAACU),miR-144-3p (miRNAs w/seed ACAGUAU),miR-199a-5p (and other miRNAs w/seed CCAGUGU),miR-199a-3p (and other miRNAs w/seed CAGUAGU),miR-29b-3p (and other miRNAs w/seed AGCACCA),miR-193a-3p (and other miRNAs w/seed ACUGGCC),miR-136-5p (miRNAs w/seed CUCCAUU),miR-143-3p (and other miRNAs w/seed GAGAUGA),miR-223-3p (miRNAs w/seed GUCAGUU),miR-376a-3p (and oth…	20
Cell Death and Survival	cell death	cell death of hepatoma cell lines	0.000446	let-7a-5p (and other miRNAs w/seed GAGGUAG),miR-199a-3p (and other miRNAs w/seed CAGUAGU),miR-193a-3p (and other miRNAs w/seed ACUGGCC),miR-29b-3p (and other miRNAs w/seed AGCACCA),miR-16-5p (and other miRNAs w/seed AGCAGCA),miR-183-5p (miRNAs w/seed AUGGCAC)	6
Cancer, Gastrointestinal Disease, Organismal Injury and Abnormalities	advanced colorectal adenoma	advanced colorectal adenoma	0.000459	miR-29b-3p (and other miRNAs w/seed AGCACCA),miR-92a-3p (and other miRNAs w/seed AUUGCAC)	2
Cell Cycle	cell cycle progression	arrest in cell cycle progression of melanoma cell lines	0.000459	miR-203a-3p (and other miRNAs w/seed UGAAAUG),miR-137-3p (and other miRNAs w/seed UAUUGCU)	2
Cardiovascular Disease, Organismal Injury and Abnormalities	fibrosis	fibrosis of heart	0.000482	miR-199a-5p (and other miRNAs w/seed CCAGUGU),miR-23a-3p (and other miRNAs w/seed UCACAUU),miR-30c-5p (and other miRNAs w/seed GUAAACA),miR-125b-5p (and other miRNAs w/seed CCCUGAG),miR-29b-3p (and other miRNAs w/seed AGCACCA),miR-16-5p (and other miRNAs w/seed AGCAGCA)	6
Cancer, Organismal Injury and Abnormalities	recurrent cancer	recurrent cancer	0.000507	miR-100-5p (and other miRNAs w/seed ACCCGUA),miR-145-5p (and other miRNAs w/seed UCCAGUU),let-7a-5p (and other miRNAs w/seed GAGGUAG),miR-200b-3p (and other miRNAs w/seed AAUACUG),miR-221-3p (and other miRNAs w/seed GCUACAU),miR-141-3p (and other miRNAs w/seed AACACUG)	6
Neurological Disease, Psychological Disorders	schizophrenia	Schizophrenia	0.000528	miR-34a-5p (and other miRNAs w/seed GGCAGUG),miR-3118 (and other miRNAs w/seed GUGACUG),miR-30c-5p (and other miRNAs w/seed GUAAACA),miR-103-3p (and other miRNAs w/seed GCAGCAU),miR-29b-3p (and other miRNAs w/seed AGCACCA),miR-17-5p (and other miRNAs w/seed AAAGUGC),miR-16-5p (and other miRNAs w/seed AGCAGCA),miR-26a-5p (and other miRNAs w/seed UCAAGUA),miR-92a-3p (and other miRNAs w/seed AUUGCAC…	10
Cancer, Gastrointestinal Disease, Organismal Injury and Abnormalities	gastroesophageal cancer	gastroesophageal cancer	0.000541	miR-135a-5p (and other miRNAs w/seed AUGGCUU),miR-214-3p (and other miRNAs w/seed CAGCAGG),miR-100-5p (and other miRNAs w/seed ACCCGUA),miR-23a-3p (and other miRNAs w/seed UCACAUU),miR-103-3p (and other miRNAs w/seed GCAGCAU),miR-143-3p (and other miRNAs w/seed GAGAUGA),miR-148a-3p (and other miRNAs w/seed CAGUGCA),miR-31-5p (and other miRNAs w/seed GGCAAGA),miR-92a-3p (and other miRNAs w/seed AU…	25
Cancer, Organismal Injury and Abnormalities	malignant mesothelioma	malignant mesothelioma	0.000569	miR-203a-3p (and other miRNAs w/seed UGAAAUG),miR-144-5p (miRNAs w/seed GAUAUCA),miR-1273h-5p (and other miRNAs w/seed UGGGAGG),miR-32-3p (miRNAs w/seed AAUUUAG)	4
Cell Death and Survival	cell death	cell death of tumor cell lines	0.000598	miR-203a-3p (and other miRNAs w/seed UGAAAUG),miR-146a-5p (and other miRNAs w/seed GAGAACU),miR-1-3p (and other miRNAs w/seed GGAAUGU),miR-96-5p (and other miRNAs w/seed UUGGCAC),miR-199a-3p (and other miRNAs w/seed CAGUAGU),miR-193a-3p (and other miRNAs w/seed ACUGGCC),miR-17-5p (and other miRNAs w/seed AAAGUGC),miR-29b-3p (and other miRNAs w/seed AGCACCA),miR-143-3p (and other miRNAs w/seed GAG…	22
Cancer, Organismal Injury and Abnormalities, Reproductive System Disease	recurrent prostate cancer	recurrent prostate cancer	0.000604	miR-100-5p (and other miRNAs w/seed ACCCGUA),miR-145-5p (and other miRNAs w/seed UCCAGUU),let-7a-5p (and other miRNAs w/seed GAGGUAG)	3
Cellular Movement	cell movement	cell movement of melanoma cell lines	0.000656	miR-34a-5p (and other miRNAs w/seed GGCAGUG),miR-126a-5p (and other miRNAs w/seed AUUAUUA),let-7a-5p (and other miRNAs w/seed GAGGUAG),miR-125b-5p (and other miRNAs w/seed CCCUGAG),miR-200b-3p (and other miRNAs w/seed AAUACUG)	5
Cancer, Gastrointestinal Disease, Organismal Injury and Abnormalities	esophageal squamous cell cancer	esophageal squamous cell cancer	0.000768	miR-203a-3p (and other miRNAs w/seed UGAAAUG),miR-100-5p (and other miRNAs w/seed ACCCGUA),miR-1-3p (and other miRNAs w/seed GGAAUGU),miR-145-5p (and other miRNAs w/seed UCCAGUU),let-7a-5p (and other miRNAs w/seed GAGGUAG),miR-204-5p (and other miRNAs w/seed UCCCUUU),miR-143-3p (and other miRNAs w/seed GAGAUGA)	7
Developmental Disorder, Hereditary Disorder, Organismal Injury and Abnormalities, Skeletal and Muscular Disorders	Miyoshi myopathy	Miyoshi myopathy	0.000771	miR-199a-3p (and other miRNAs w/seed CAGUAGU),miR-103-3p (and other miRNAs w/seed GCAGCAU),miR-30a-3p (and other miRNAs w/seed UUUCAGU)	3
Cardiovascular Disease, Organismal Injury and Abnormalities, Skeletal and Muscular Disorders	ischemic cardiomyopathy	ischemic cardiomyopathy	0.00078	miR-126a-5p (and other miRNAs w/seed AUUAUUA),let-7a-5p (and other miRNAs w/seed GAGGUAG),miR-199a-3p (and other miRNAs w/seed CAGUAGU),miR-140-3p (and other miRNAs w/seed ACCACAG)	4
Cancer, Organismal Injury and Abnormalities	metastasis	metastasis of cells	0.000811	miR-145-5p (and other miRNAs w/seed UCCAGUU),let-7a-5p (and other miRNAs w/seed GAGGUAG),miR-196a-5p (and other miRNAs w/seed AGGUAGU),miR-182-5p (and other miRNAs w/seed UUGGCAA),miR-17-5p (and other miRNAs w/seed AAAGUGC),miR-149-5p (miRNAs w/seed CUGGCUC),miR-141-3p (and other miRNAs w/seed AACACUG)	7
Cancer, Organismal Injury and Abnormalities	neoplasia	neoplasia of tumor cell lines	0.00084	miR-145-5p (and other miRNAs w/seed UCCAGUU),let-7a-5p (and other miRNAs w/seed GAGGUAG),miR-182-5p (and other miRNAs w/seed UUGGCAA),miR-17-5p (and other miRNAs w/seed AAAGUGC),miR-148a-3p (and other miRNAs w/seed CAGUGCA),miR-149-5p (miRNAs w/seed CUGGCUC),miR-181a-5p (and other miRNAs w/seed ACAUUCA),miR-141-3p (and other miRNAs w/seed AACACUG)	8
Cancer, Organismal Injury and Abnormalities	metastasis	metastasis of tumor cell lines	0.00087	miR-145-5p (and other miRNAs w/seed UCCAGUU),let-7a-5p (and other miRNAs w/seed GAGGUAG),miR-182-5p (and other miRNAs w/seed UUGGCAA),miR-17-5p (and other miRNAs w/seed AAAGUGC),miR-149-5p (miRNAs w/seed CUGGCUC),miR-141-3p (and other miRNAs w/seed AACACUG)	6
Developmental Disorder, Hereditary Disorder, Organismal Functions, Organismal Injury and Abnormalities, Skeletal and Muscular Disorders	limb girdle muscular dystrophy type 2a	limb girdle muscular dystrophy type 2a	0.000897	miR-199a-3p (and other miRNAs w/seed CAGUAGU),miR-103-3p (and other miRNAs w/seed GCAGCAU),miR-30a-3p (and other miRNAs w/seed UUUCAGU)	3
Cellular Movement	invasion	invasion of breast cancer cell lines	0.000921	miR-145-5p (and other miRNAs w/seed UCCAGUU),miR-29b-3p (and other miRNAs w/seed AGCACCA),miR-17-5p (and other miRNAs w/seed AAAGUGC),miR-149-5p (miRNAs w/seed CUGGCUC),miR-200b-3p (and other miRNAs w/seed AAUACUG),miR-181a-5p (and other miRNAs w/seed ACAUUCA),miR-141-3p (and other miRNAs w/seed AACACUG)	7
Cancer, Gastrointestinal Disease, Organismal Injury and Abnormalities	metastatic colorectal cancer	metastatic colorectal cancer	0.000954	miR-126a-5p (and other miRNAs w/seed AUUAUUA),miR-329-3p (and other miRNAs w/seed ACACACC),miR-196a-5p (and other miRNAs w/seed AGGUAGU),miR-142-5p (and other miRNAs w/seed AUAAAGU),miR-450a-5p (and other miRNAs w/seed UUUGCGA),miR-218-5p (and other miRNAs w/seed UGUGCUU),miR-17-3p (and other miRNAs w/seed CUGCAGU)	7
Cellular Development, Connective Tissue Development and Function, Hematological System Development and Function, Hematopoiesis, Tissue Development	differentiation	differentiation of proerythroblasts	0.000975	miR-451a (and other miRNAs w/seed AACCGUU),miR-144-3p (miRNAs w/seed ACAGUAU)	2
Cellular Movement	migration	migration of hepatoma cell lines	0.001	let-7a-5p (and other miRNAs w/seed GAGGUAG),miR-193a-3p (and other miRNAs w/seed ACUGGCC),miR-17-5p (and other miRNAs w/seed AAAGUGC),miR-200b-3p (and other miRNAs w/seed AAUACUG)	4
Developmental Disorder, Hereditary Disorder, Organismal Functions, Organismal Injury and Abnormalities, Skeletal and Muscular Disorders	limb girdle muscular dystrophy type 2B	limb girdle muscular dystrophy type 2B	0.00103	miR-199a-3p (and other miRNAs w/seed CAGUAGU),miR-103-3p (and other miRNAs w/seed GCAGCAU),miR-30a-3p (and other miRNAs w/seed UUUCAGU)	3
Cancer, Organismal Injury and Abnormalities, Reproductive System Disease	genital tract cancer	genital tract cancer	0.00104	miR-135a-5p (and other miRNAs w/seed AUGGCUU),miR-214-3p (and other miRNAs w/seed CAGCAGG),miR-95-3p (miRNAs w/seed UCAACGG),miR-146a-5p (and other miRNAs w/seed GAGAACU),miR-100-5p (and other miRNAs w/seed ACCCGUA),miR-194-5p (miRNAs w/seed GUAACAG),miR-23a-3p (and other miRNAs w/seed UCACAUU),miR-103-3p (and other miRNAs w/seed GCAGCAU),miR-125b-5p (and other miRNAs w/seed CCCUGAG),miR-148a-3p …	47
Cancer, Hematological Disease, Immunological Disease, Organismal Injury and Abnormalities	B-cell leukemia	B-cell leukemia	0.00108	miR-142-3p (and other miRNAs w/seed GUAGUGU),miR-451a (and other miRNAs w/seed AACCGUU),miR-29b-3p (and other miRNAs w/seed AGCACCA),miR-16-5p (and other miRNAs w/seed AGCAGCA),miR-221-3p (and other miRNAs w/seed GCUACAU)	5
Cancer, Organismal Injury and Abnormalities	ductal carcinoma	ductal carcinoma	0.00116	miR-146a-5p (and other miRNAs w/seed GAGAACU),miR-96-5p (and other miRNAs w/seed UUGGCAC),miR-103-3p (and other miRNAs w/seed GCAGCAU),miR-1915-3p (and other miRNAs w/seed CCCAGGG),miR-143-3p (and other miRNAs w/seed GAGAUGA),miR-148a-3p (and other miRNAs w/seed CAGUGCA),miR-31-5p (and other miRNAs w/seed GGCAAGA),miR-200b-3p (and other miRNAs w/seed AAUACUG),miR-210-3p (miRNAs w/seed UGUGCGU),mi…	29
Cellular Development, Hematological System Development and Function, Hematopoiesis	differentiation	differentiation of basophils	0.00119	miR-451a (and other miRNAs w/seed AACCGUU),miR-144-3p (miRNAs w/seed ACAGUAU)	2
Cancer, Organismal Injury and Abnormalities	pelvic cancer	pelvic cancer	0.00127	miR-135a-5p (and other miRNAs w/seed AUGGCUU),miR-214-3p (and other miRNAs w/seed CAGCAGG),miR-95-3p (miRNAs w/seed UCAACGG),miR-100-5p (and other miRNAs w/seed ACCCGUA),miR-146a-5p (and other miRNAs w/seed GAGAACU),miR-194-5p (miRNAs w/seed GUAACAG),miR-23a-3p (and other miRNAs w/seed UCACAUU),miR-125b-5p (and other miRNAs w/seed CCCUGAG),miR-103-3p (and other miRNAs w/seed GCAGCAU),miR-31-5p (a…	49
Connective Tissue Disorders, Hematological Disease, Immunological Disease, Organismal Injury and Abnormalities	immune thrombocytopenia	immune thrombocytopenia	0.00141	miR-1275 (and other miRNAs w/seed UGGGGGA),miR-1260a (and other miRNAs w/seed UCCCACC),miR-125b-5p (and other miRNAs w/seed CCCUGAG),miR-1207-5p (and other miRNAs w/seed GGCAGGG)	4
Hematological Disease, Immunological Disease, Infectious Diseases	infection	infection of monocyte-derived dendritic cells	0.00142	miR-17-5p (and other miRNAs w/seed AAAGUGC),miR-16-5p (and other miRNAs w/seed AGCAGCA)	2
Cancer, Organismal Injury and Abnormalities	spindle cell carcinoma	spindle cell carcinoma	0.00142	miR-200b-3p (and other miRNAs w/seed AAUACUG),miR-141-3p (and other miRNAs w/seed AACACUG)	2
Cancer, Organismal Injury and Abnormalities	head and neck neoplasia	head and neck neoplasia	0.00143	miR-214-3p (and other miRNAs w/seed CAGCAGG),miR-100-5p (and other miRNAs w/seed ACCCGUA),miR-23a-3p (and other miRNAs w/seed UCACAUU),miR-126a-5p (and other miRNAs w/seed AUUAUUA),miR-125b-5p (and other miRNAs w/seed CCCUGAG),miR-143-3p (and other miRNAs w/seed GAGAUGA),miR-218-5p (and other miRNAs w/seed UGUGCUU),miR-31-5p (and other miRNAs w/seed GGCAAGA),miR-17-3p (and other miRNAs w/seed CUG…	36
Cancer, Organismal Injury and Abnormalities, Renal and Urological Disease	neoplasia	Bladder Cancer and Tumors	0.00155	miR-1-3p (and other miRNAs w/seed GGAAUGU),miR-145-5p (and other miRNAs w/seed UCCAGUU),miR-126a-5p (and other miRNAs w/seed AUUAUUA),miR-204-5p (and other miRNAs w/seed UCCCUUU),miR-125b-5p (and other miRNAs w/seed CCCUGAG),miR-193a-3p (and other miRNAs w/seed ACUGGCC),miR-29b-3p (and other miRNAs w/seed AGCACCA),miR-17-5p (and other miRNAs w/seed AAAGUGC),miR-143-3p (and other miRNAs w/seed GAG…	11
Cellular Movement	invasion	invasion of brain cancer cell lines	0.00163	miR-451a (and other miRNAs w/seed AACCGUU),miR-34a-5p (and other miRNAs w/seed GGCAGUG),miR-218-5p (and other miRNAs w/seed UGUGCUU),miR-26a-5p (and other miRNAs w/seed UCAAGUA)	4
Cell Death and Survival	apoptosis	apoptosis of hepatoma cell lines	0.00163	let-7a-5p (and other miRNAs w/seed GAGGUAG),miR-199a-3p (and other miRNAs w/seed CAGUAGU),miR-29b-3p (and other miRNAs w/seed AGCACCA),miR-16-5p (and other miRNAs w/seed AGCAGCA),miR-183-5p (miRNAs w/seed AUGGCAC)	5
Cellular Development, Cellular Growth and Proliferation	proliferation	proliferation of cholangiocarcinoma cell lines	0.00167	miR-26a-5p (and other miRNAs w/seed UCAAGUA),miR-200b-3p (and other miRNAs w/seed AAUACUG)	2
Cancer, Endocrine System Disorders, Organismal Injury and Abnormalities, Reproductive System Disease	recurrent ovarian cancer	recurrent ovarian cancer	0.00167	miR-200b-3p (and other miRNAs w/seed AAUACUG),miR-141-3p (and other miRNAs w/seed AACACUG)	2
Developmental Disorder, Skeletal and Muscular Disorders	nemaline myopathy	nemaline myopathy	0.00172	miR-199a-3p (and other miRNAs w/seed CAGUAGU),miR-103-3p (and other miRNAs w/seed GCAGCAU),miR-30a-3p (and other miRNAs w/seed UUUCAGU)	3
Developmental Disorder, Hereditary Disorder, Organismal Injury and Abnormalities, Skeletal and Muscular Disorders	muscular dystrophy	progressive muscular dystrophy	0.00179	miR-1-3p (and other miRNAs w/seed GGAAUGU),miR-365-3p (and other miRNAs w/seed AAUGCCC),miR-199a-3p (and other miRNAs w/seed CAGUAGU),miR-103-3p (and other miRNAs w/seed GCAGCAU),miR-30a-3p (and other miRNAs w/seed UUUCAGU)	5
Cellular Development, Hematological System Development and Function, Hematopoiesis	differentiation	differentiation of granulocyte progenitors	0.00195	miR-196a-5p (and other miRNAs w/seed AGGUAGU),miR-125b-5p (and other miRNAs w/seed CCCUGAG)	2
Cellular Development	epithelial-mesenchymal transition	epithelial-mesenchymal transition of pancreatic cancer cell lines	0.00195	miR-200b-3p (and other miRNAs w/seed AAUACUG),miR-141-3p (and other miRNAs w/seed AACACUG)	2
Cellular Development, Cellular Growth and Proliferation	cell proliferation	cell proliferation of squamous cell carcinoma cell lines	0.00199	miR-100-5p (and other miRNAs w/seed ACCCGUA),miR-145-5p (and other miRNAs w/seed UCCAGUU),miR-143-3p (and other miRNAs w/seed GAGAUGA),miR-218-5p (and other miRNAs w/seed UGUGCUU)	4
Cancer, Organismal Injury and Abnormalities	urogenital cancer	urogenital cancer	0.00203	miR-135a-5p (and other miRNAs w/seed AUGGCUU),miR-100-5p (and other miRNAs w/seed ACCCGUA),miR-146a-5p (and other miRNAs w/seed GAGAACU),miR-125b-5p (and other miRNAs w/seed CCCUGAG),miR-31-5p (and other miRNAs w/seed GGCAAGA),miR-218-5p (and other miRNAs w/seed UGUGCUU),miR-148a-3p (and other miRNAs w/seed CAGUGCA),miR-200b-3p (and other miRNAs w/seed AAUACUG),miR-335-5p (and other miRNAs w/seed…	51
Cell Death and Survival	cell death	cell death of carcinoma cell lines	0.00211	miR-146a-5p (and other miRNAs w/seed GAGAACU),miR-34a-5p (and other miRNAs w/seed GGCAGUG),miR-145-5p (and other miRNAs w/seed UCCAGUU),let-7a-5p (and other miRNAs w/seed GAGGUAG),miR-143-3p (and other miRNAs w/seed GAGAUGA),miR-17-3p (and other miRNAs w/seed CUGCAGU),miR-181a-5p (and other miRNAs w/seed ACAUUCA)	7
Cancer, Gastrointestinal Disease, Hepatic System Disease, Organismal Injury and Abnormalities	cancer	liver cancer	0.00213	miR-135a-5p (and other miRNAs w/seed AUGGCUU),miR-146a-5p (and other miRNAs w/seed GAGAACU),miR-100-5p (and other miRNAs w/seed ACCCGUA),miR-23a-3p (and other miRNAs w/seed UCACAUU),miR-126a-5p (and other miRNAs w/seed AUUAUUA),miR-103-3p (and other miRNAs w/seed GCAGCAU),miR-125b-5p (and other miRNAs w/seed CCCUGAG),miR-143-3p (and other miRNAs w/seed GAGAUGA),miR-148a-3p (and other miRNAs w/see…	45
Neurological Disease, Skeletal and Muscular Disorders	neuromuscular disease	neuromuscular disease	0.00237	miR-146a-5p (and other miRNAs w/seed GAGAACU),miR-34a-5p (and other miRNAs w/seed GGCAGUG),miR-96-5p (and other miRNAs w/seed UUGGCAC),miR-199a-5p (and other miRNAs w/seed CCAGUGU),miR-145-5p (and other miRNAs w/seed UCCAGUU),miR-126a-5p (and other miRNAs w/seed AUUAUUA),miR-708-5p (and other miRNAs w/seed AGGAGCU),miR-125b-5p (and other miRNAs w/seed CCCUGAG),miR-17-5p (and other miRNAs w/seed A…	14
Cellular Movement	migration	migration of melanoma cell lines	0.00248	miR-34a-5p (and other miRNAs w/seed GGCAGUG),let-7a-5p (and other miRNAs w/seed GAGGUAG),miR-125b-5p (and other miRNAs w/seed CCCUGAG),miR-200b-3p (and other miRNAs w/seed AAUACUG)	4
Cancer, Hematological Disease, Immunological Disease, Organismal Injury and Abnormalities	multiple myeloma	multiple myeloma	0.00258	miR-192-5p (and other miRNAs w/seed UGACCUA),miR-194-5p (miRNAs w/seed GUAACAG),miR-17-5p (and other miRNAs w/seed AAAGUGC),miR-16-5p (and other miRNAs w/seed AGCAGCA),miR-19b-3p (and other miRNAs w/seed GUGCAAA),miR-92a-3p (and other miRNAs w/seed AUUGCAC)	6
Cellular Development, Hematological System Development and Function, Hematopoiesis	differentiation	differentiation of granulocytes	0.00288	miR-451a (and other miRNAs w/seed AACCGUU),miR-144-3p (miRNAs w/seed ACAGUAU),miR-196a-5p (and other miRNAs w/seed AGGUAGU),miR-125b-5p (and other miRNAs w/seed CCCUGAG)	4
Cancer, Endocrine System Disorders, Organismal Injury and Abnormalities	endocrine gland tumor	endocrine gland tumor	0.00314	miR-214-3p (and other miRNAs w/seed CAGCAGG),miR-100-5p (and other miRNAs w/seed ACCCGUA),miR-30c-5p (and other miRNAs w/seed GUAAACA),miR-17-5p (and other miRNAs w/seed AAAGUGC),miR-143-3p (and other miRNAs w/seed GAGAUGA),miR-31-5p (and other miRNAs w/seed GGCAAGA),miR-218-5p (and other miRNAs w/seed UGUGCUU),miR-17-3p (and other miRNAs w/seed CUGCAGU),miR-92a-3p (and other miRNAs w/seed AUUGCA…	21
Gastrointestinal Disease, Hepatic System Disease, Organismal Injury and Abnormalities	liver lesion	liver lesion	0.00319	miR-135a-5p (and other miRNAs w/seed AUGGCUU),miR-146a-5p (and other miRNAs w/seed GAGAACU),miR-100-5p (and other miRNAs w/seed ACCCGUA),miR-194-5p (miRNAs w/seed GUAACAG),miR-23a-3p (and other miRNAs w/seed UCACAUU),miR-126a-5p (and other miRNAs w/seed AUUAUUA),miR-103-3p (and other miRNAs w/seed GCAGCAU),miR-125b-5p (and other miRNAs w/seed CCCUGAG),miR-143-3p (and other miRNAs w/seed GAGAUGA),…	46
Cancer, Neurological Disease, Organismal Injury and Abnormalities	anaplastic astrocytoma	anaplastic astrocytoma	0.00323	miR-10a-5p (and other miRNAs w/seed ACCCUGU),miR-26a-5p (and other miRNAs w/seed UCAAGUA)	2
Cancer, Cell Cycle, Organismal Injury and Abnormalities	cell cycle progression	arrest in cell cycle progression of cancer cells	0.00323	miR-17-5p (and other miRNAs w/seed AAAGUGC),miR-26a-5p (and other miRNAs w/seed UCAAGUA)	2
Cancer, Hematological Disease, Immunological Disease, Organismal Injury and Abnormalities	precursor B-cell acute lymphoblastic leukemia	precursor B-cell acute lymphoblastic leukemia	0.00333	miR-142-3p (and other miRNAs w/seed GUAGUGU),miR-451a (and other miRNAs w/seed AACCGUU),miR-221-3p (and other miRNAs w/seed GCUACAU)	3
Cancer, Endocrine System Disorders, Organismal Injury and Abnormalities, Respiratory Disease	small cell lung cancer	small cell lung cancer	0.00341	miR-17-5p (and other miRNAs w/seed AAAGUGC),miR-18a-5p (and other miRNAs w/seed AAGGUGC),miR-19b-3p (and other miRNAs w/seed GUGCAAA),miR-92a-3p (and other miRNAs w/seed AUUGCAC)	4
Cancer, Gastrointestinal Disease, Organismal Injury and Abnormalities	colorectal adenoma	colorectal adenoma	0.00346	miR-135a-5p (and other miRNAs w/seed AUGGCUU),miR-145-5p (and other miRNAs w/seed UCCAGUU),miR-29b-3p (and other miRNAs w/seed AGCACCA),miR-143-3p (and other miRNAs w/seed GAGAUGA),miR-92a-3p (and other miRNAs w/seed AUUGCAC)	5
Cell Cycle	sub-G1 phase	arrest in sub-G1 phase of tumor cell lines	0.0036	miR-34a-5p (and other miRNAs w/seed GGCAGUG),miR-16-5p (and other miRNAs w/seed AGCAGCA)	2
Cellular Movement	migration	migration of brain cancer cell lines	0.0038	miR-34a-5p (and other miRNAs w/seed GGCAGUG),miR-218-5p (and other miRNAs w/seed UGUGCUU),miR-26a-5p (and other miRNAs w/seed UCAAGUA),miR-221-3p (and other miRNAs w/seed GCUACAU)	4
Cellular Development, Cellular Growth and Proliferation	proliferation	arrest in proliferation of tumor cell lines	0.0039	miR-197-3p (and other miRNAs w/seed UCACCAC),miR-27a-3p (and other miRNAs w/seed UCACAGU),miR-17-5p (and other miRNAs w/seed AAAGUGC),miR-19b-3p (and other miRNAs w/seed GUGCAAA)	4
Cell Death and Survival	apoptosis	apoptosis of mesothelioma cell lines	0.00399	miR-145-5p (and other miRNAs w/seed UCCAGUU),miR-143-3p (and other miRNAs w/seed GAGAUGA)	2
Cancer, Organismal Injury and Abnormalities	cancer	cancer	0.00411	miR-135a-5p (and other miRNAs w/seed AUGGCUU),miR-100-5p (and other miRNAs w/seed ACCCGUA),miR-146a-5p (and other miRNAs w/seed GAGAACU),miR-96-5p (and other miRNAs w/seed UUGGCAC),miR-329-3p (and other miRNAs w/seed ACACACC),miR-125b-5p (and other miRNAs w/seed CCCUGAG),miR-143-3p (and other miRNAs w/seed GAGAUGA),miR-148a-3p (and other miRNAs w/seed CAGUGCA),miR-218-5p (and other miRNAs w/seed …	91
Cell Death and Survival	apoptosis	apoptosis of carcinoma cell lines	0.00419	miR-34a-5p (and other miRNAs w/seed GGCAGUG),miR-145-5p (and other miRNAs w/seed UCCAGUU),let-7a-5p (and other miRNAs w/seed GAGGUAG),miR-143-3p (and other miRNAs w/seed GAGAUGA),miR-17-3p (and other miRNAs w/seed CUGCAGU),miR-181a-5p (and other miRNAs w/seed ACAUUCA)	6
Cancer, Neurological Disease, Organismal Injury and Abnormalities	central nervous system cancer	central nervous system cancer	0.00424	miR-10a-5p (and other miRNAs w/seed ACCCUGU),miR-30c-5p (and other miRNAs w/seed GUAAACA),miR-17-5p (and other miRNAs w/seed AAAGUGC),miR-153-3p (miRNAs w/seed UGCAUAG),miR-218-5p (and other miRNAs w/seed UGUGCUU),miR-26a-5p (and other miRNAs w/seed UCAAGUA),miR-181a-5p (and other miRNAs w/seed ACAUUCA),miR-19b-3p (and other miRNAs w/seed GUGCAAA),miR-221-3p (and other miRNAs w/seed GCUACAU),miR-…	10
Cancer, Hematological Disease, Immunological Disease, Organismal Injury and Abnormalities	ALK fusion positive anaplastic large cell lymphoma	ALK fusion positive anaplastic large cell lymphoma	0.0044	miR-17-5p (and other miRNAs w/seed AAAGUGC),miR-101-3p (and other miRNAs w/seed ACAGUAC)	2
Cancer, Organismal Injury and Abnormalities	malignant solid tumor	malignant solid tumor	0.00446	miR-135a-5p (and other miRNAs w/seed AUGGCUU),miR-100-5p (and other miRNAs w/seed ACCCGUA),miR-146a-5p (and other miRNAs w/seed GAGAACU),miR-96-5p (and other miRNAs w/seed UUGGCAC),miR-329-3p (and other miRNAs w/seed ACACACC),miR-125b-5p (and other miRNAs w/seed CCCUGAG),miR-143-3p (and other miRNAs w/seed GAGAUGA),miR-148a-3p (and other miRNAs w/seed CAGUGCA),miR-218-5p (and other miRNAs w/seed …	90
Cancer, Organismal Injury and Abnormalities, Renal and Urological Disease	urinary tract tumor	urinary tract tumor	0.00458	miR-135a-5p (and other miRNAs w/seed AUGGCUU),miR-1-3p (and other miRNAs w/seed GGAAUGU),miR-199a-5p (and other miRNAs w/seed CCAGUGU),miR-126a-5p (and other miRNAs w/seed AUUAUUA),miR-204-5p (and other miRNAs w/seed UCCCUUU),miR-125b-5p (and other miRNAs w/seed CCCUGAG),miR-17-5p (and other miRNAs w/seed AAAGUGC),miR-29b-3p (and other miRNAs w/seed AGCACCA),miR-193a-3p (and other miRNAs w/seed A…	20
Cancer, Cell Death and Survival, Organismal Injury and Abnormalities, Tumor Morphology	apoptosis	apoptosis of neuroblastoma cells	0.00482	miR-125b-5p (and other miRNAs w/seed CCCUGAG),miR-17-5p (and other miRNAs w/seed AAAGUGC)	2
Cellular Development, Cellular Growth and Proliferation	cell proliferation	cell proliferation of mesothelioma cell lines	0.00482	miR-145-5p (and other miRNAs w/seed UCCAGUU),miR-143-3p (and other miRNAs w/seed GAGAUGA)	2
Cell Death and Survival	apoptosis	apoptosis of squamous cell carcinoma cell lines	0.00504	miR-145-5p (and other miRNAs w/seed UCCAGUU),let-7a-5p (and other miRNAs w/seed GAGGUAG),miR-143-3p (and other miRNAs w/seed GAGAUGA)	3
Cell Death and Survival	cell viability	cell viability of stomach cancer cell lines	0.00527	miR-181a-5p (and other miRNAs w/seed ACAUUCA),miR-221-3p (and other miRNAs w/seed GCUACAU)	2
Cancer, Cell Death and Survival, Organismal Injury and Abnormalities, Tumor Morphology	cell death	cell death of lung cancer cells	0.00573	miR-17-5p (and other miRNAs w/seed AAAGUGC),miR-221-3p (and other miRNAs w/seed GCUACAU)	2
Cancer, Gastrointestinal Disease, Organismal Injury and Abnormalities	colorectal cancer	colorectal cancer	0.00586	miR-135a-5p (and other miRNAs w/seed AUGGCUU),miR-146a-5p (and other miRNAs w/seed GAGAACU),miR-96-5p (and other miRNAs w/seed UUGGCAC),miR-329-3p (and other miRNAs w/seed ACACACC),miR-125b-5p (and other miRNAs w/seed CCCUGAG),miR-143-3p (and other miRNAs w/seed GAGAUGA),miR-148a-3p (and other miRNAs w/seed CAGUGCA),miR-218-5p (and other miRNAs w/seed UGUGCUU),miR-31-5p (and other miRNAs w/seed G…	52
Cellular Development	maturation	maturation of cells	0.0065	miR-135a-5p (and other miRNAs w/seed AUGGCUU),miR-34a-5p (and other miRNAs w/seed GGCAGUG),miR-205-5p (and other miRNAs w/seed CCUUCAU),miR-23a-3p (and other miRNAs w/seed UCACAUU),miR-30c-5p (and other miRNAs w/seed GUAAACA),miR-204-5p (and other miRNAs w/seed UCCCUUU),miR-17-5p (and other miRNAs w/seed AAAGUGC),miR-16-5p (and other miRNAs w/seed AGCAGCA)	8
Cancer, Neurological Disease, Organismal Injury and Abnormalities	medulloblastoma	medulloblastoma	0.00679	miR-30c-5p (and other miRNAs w/seed GUAAACA),miR-17-5p (and other miRNAs w/seed AAAGUGC),miR-218-5p (and other miRNAs w/seed UGUGCUU),miR-19b-3p (and other miRNAs w/seed GUGCAAA)	4
Cellular Movement	invasion	invasion of melanoma cell lines	0.00697	miR-126a-5p (and other miRNAs w/seed AUUAUUA),miR-200b-3p (and other miRNAs w/seed AAUACUG),miR-141-3p (and other miRNAs w/seed AACACUG)	3
Cellular Growth and Proliferation	proliferation	arrest in proliferation of cells	0.0071	miR-197-3p (and other miRNAs w/seed UCACCAC),miR-27a-3p (and other miRNAs w/seed UCACAGU),miR-17-5p (and other miRNAs w/seed AAAGUGC),miR-19b-3p (and other miRNAs w/seed GUGCAAA),miR-221-3p (and other miRNAs w/seed GCUACAU)	5
Connective Tissue Development and Function, Hematological System Development and Function, Hematopoiesis, Organismal Development, Tissue Morphology	quantity	quantity of erythroblasts	0.00722	miR-451a (and other miRNAs w/seed AACCGUU),miR-144-3p (miRNAs w/seed ACAGUAU)	2
Cancer, Cell Death and Survival, Organismal Injury and Abnormalities, Tumor Morphology	apoptosis	apoptosis of cancer cells	0.00746	miR-125b-5p (and other miRNAs w/seed CCCUGAG),miR-29b-3p (and other miRNAs w/seed AGCACCA),miR-17-5p (and other miRNAs w/seed AAAGUGC),miR-16-5p (and other miRNAs w/seed AGCAGCA),miR-221-3p (and other miRNAs w/seed GCUACAU)	5
Cancer, Organismal Injury and Abnormalities, Respiratory Disease	carcinoma	carcinoma in lung	0.00762	miR-203a-3p (and other miRNAs w/seed UGAAAUG),miR-100-5p (and other miRNAs w/seed ACCCGUA),miR-1-3p (and other miRNAs w/seed GGAAUGU),miR-182-5p (and other miRNAs w/seed UUGGCAA),miR-17-5p (and other miRNAs w/seed AAAGUGC),miR-183-5p (miRNAs w/seed AUGGCAC),miR-200b-3p (and other miRNAs w/seed AAUACUG),miR-379-5p (and other miRNAs w/seed GGUAGAC),miR-92a-3p (and other miRNAs w/seed AUUGCAC),miR-2…	20
Cellular Development, Hematological System Development and Function, Hematopoiesis	maturation	maturation of monocytes	0.00775	miR-17-5p (and other miRNAs w/seed AAAGUGC),miR-16-5p (and other miRNAs w/seed AGCAGCA)	2
Cancer, Hematological Disease, Immunological Disease, Organismal Injury and Abnormalities	lymphocytic leukemia	lymphocytic leukemia	0.008	miR-142-3p (and other miRNAs w/seed GUAGUGU),miR-451a (and other miRNAs w/seed AACCGUU),let-7a-5p (and other miRNAs w/seed GAGGUAG),miR-125b-5p (and other miRNAs w/seed CCCUGAG),miR-29b-3p (and other miRNAs w/seed AGCACCA),miR-16-5p (and other miRNAs w/seed AGCAGCA),miR-143-3p (and other miRNAs w/seed GAGAUGA),miR-130a-3p (and other miRNAs w/seed AGUGCAA),miR-221-3p (and other miRNAs w/seed GCUAC…	10
Cancer, Neurological Disease, Organismal Injury and Abnormalities	primitive neuroectodermal tumor	primitive neuroectodermal tumor	0.00807	miR-30c-5p (and other miRNAs w/seed GUAAACA),miR-17-5p (and other miRNAs w/seed AAAGUGC),miR-218-5p (and other miRNAs w/seed UGUGCUU),miR-19b-3p (and other miRNAs w/seed GUGCAAA),miR-92a-3p (and other miRNAs w/seed AUUGCAC)	5
Cellular Movement	cell movement	cell movement	0.00865	miR-203a-3p (and other miRNAs w/seed UGAAAUG),miR-96-5p (and other miRNAs w/seed UUGGCAC),miR-126a-5p (and other miRNAs w/seed AUUAUUA),miR-196a-5p (and other miRNAs w/seed AGGUAGU),miR-125b-5p (and other miRNAs w/seed CCCUGAG),miR-193a-3p (and other miRNAs w/seed ACUGGCC),miR-17-5p (and other miRNAs w/seed AAAGUGC),miR-27a-3p (and other miRNAs w/seed UCACAGU),miR-143-3p (and other miRNAs w/seed …	24
Cancer, Organismal Injury and Abnormalities, Reproductive System Disease	prostate cancer	prostate cancer	0.00876	miR-100-5p (and other miRNAs w/seed ACCCGUA),miR-30c-5p (and other miRNAs w/seed GUAAACA),miR-125b-5p (and other miRNAs w/seed CCCUGAG),miR-17-5p (and other miRNAs w/seed AAAGUGC),miR-29b-3p (and other miRNAs w/seed AGCACCA),miR-1207-5p (and other miRNAs w/seed GGCAGGG),miR-200b-3p (and other miRNAs w/seed AAUACUG),miR-92a-3p (and other miRNAs w/seed AUUGCAC),miR-34a-5p (and other miRNAs w/seed G…	17
Cellular Growth and Proliferation	colony formation	colony formation	0.00877	miR-214-3p (and other miRNAs w/seed CAGCAGG),miR-203a-3p (and other miRNAs w/seed UGAAAUG),let-7a-5p (and other miRNAs w/seed GAGGUAG),miR-125b-5p (and other miRNAs w/seed CCCUGAG),miR-193a-3p (and other miRNAs w/seed ACUGGCC),miR-27a-3p (and other miRNAs w/seed UCACAGU),miR-29c-5p (miRNAs w/seed GACCGAU),miR-218-5p (and other miRNAs w/seed UGUGCUU),miR-26a-5p (and other miRNAs w/seed UCAAGUA)	9
Cell Cycle	senescence	senescence of tumor cell lines	0.00899	miR-203a-3p (and other miRNAs w/seed UGAAAUG),miR-34a-5p (and other miRNAs w/seed GGCAGUG),miR-17-5p (and other miRNAs w/seed AAAGUGC)	3
Cellular Movement	migration	migration of cells	0.00909	miR-203a-3p (and other miRNAs w/seed UGAAAUG),miR-96-5p (and other miRNAs w/seed UUGGCAC),miR-196a-5p (and other miRNAs w/seed AGGUAGU),miR-125b-5p (and other miRNAs w/seed CCCUGAG),miR-193a-3p (and other miRNAs w/seed ACUGGCC),miR-17-5p (and other miRNAs w/seed AAAGUGC),miR-27a-3p (and other miRNAs w/seed UCACAGU),miR-143-3p (and other miRNAs w/seed GAGAUGA),miR-31-5p (and other miRNAs w/seed GG…	22
Cancer, Organismal Injury and Abnormalities	genitourinary carcinoma	genitourinary carcinoma	0.00932	miR-135a-5p (and other miRNAs w/seed AUGGCUU),miR-214-3p (and other miRNAs w/seed CAGCAGG),miR-95-3p (miRNAs w/seed UCAACGG),miR-194-5p (miRNAs w/seed GUAACAG),miR-23a-3p (and other miRNAs w/seed UCACAUU),miR-103-3p (and other miRNAs w/seed GCAGCAU),miR-218-5p (and other miRNAs w/seed UGUGCUU),miR-31-5p (and other miRNAs w/seed GGCAAGA),miR-200b-3p (and other miRNAs w/seed AAUACUG),miR-92a-3p (an…	45
Cell Morphology, Hematological System Development and Function, Inflammatory Response	M1 polarization	M1 polarization of M2 macrophages	0.00945	miR-125b-5p (and other miRNAs w/seed CCCUGAG)	1
Cancer, Gastrointestinal Disease, Organismal Injury and Abnormalities	colorectal cancer	advanced pT stage colorectal cancer	0.00945	miR-148a-3p (and other miRNAs w/seed CAGUGCA)	1
Cancer, Gastrointestinal Disease, Organismal Injury and Abnormalities	gastric cancer	advanced pT stage gastric cancer	0.00945	miR-148a-3p (and other miRNAs w/seed CAGUGCA)	1
Cancer, Hematological Disease, Immunological Disease, Organismal Injury and Abnormalities	chronic B-cell leukemia	aggressive chronic B-cell leukemia	0.00945	miR-29b-3p (and other miRNAs w/seed AGCACCA)	1
Cell Death and Survival	apoptosis	apoptosis of liposarcoma cell lines	0.00945	miR-143-3p (and other miRNAs w/seed GAGAUGA)	1
Cell Cycle	sub-G1 phase	arrest in sub-G1 phase of brain cancer cell lines	0.00945	miR-34a-5p (and other miRNAs w/seed GGCAGUG)	1
Organismal Injury and Abnormalities, Skeletal and Muscular Disorders	atrophy	atrophy of plantaris muscle	0.00945	miR-23a-3p (and other miRNAs w/seed UCACAUU)	1
Behavior, Nervous System Development and Function	auditory fear memory retrieval	auditory fear memory retrieval	0.00945	miR-182-5p (and other miRNAs w/seed UUGGCAA)	1
Cell Morphology, Cellular Function and Maintenance	autophagy	autophagy of bone marrow cell lines	0.00945	miR-125b-5p (and other miRNAs w/seed CCCUGAG)	1
Cell Morphology, Cellular Function and Maintenance	autophagy	autophagy of leukocyte cell lines	0.00945	miR-125b-5p (and other miRNAs w/seed CCCUGAG)	1
Cell Morphology	contractility	contractility of lung cell lines	0.00945	miR-145-5p (and other miRNAs w/seed UCCAGUU)	1
Cell Cycle, Cellular Development, Respiratory System Development and Function	replicative senescence	delay in initiation of replicative senescence of lung cell lines	0.00945	miR-34a-5p (and other miRNAs w/seed GGCAGUG)	1
Cancer, Cell-To-Cell Signaling and Interaction, Organismal Injury and Abnormalities	detachment	detachment of cancer cells	0.00945	miR-196a-5p (and other miRNAs w/seed AGGUAGU)	1
Cancer, Cellular Development, Organismal Injury and Abnormalities, Tumor Morphology	differentiation	differentiation of colorectal carcinoma cells	0.00945	miR-200b-3p (and other miRNAs w/seed AAUACUG)	1
Cardiovascular Disease, Cellular Compromise, Organismal Injury and Abnormalities, Skeletal and Muscular Disorders, Tissue Morphology	disorganization	disorganization of cardiomyocytes	0.00945	miR-16-5p (and other miRNAs w/seed AGCAGCA)	1
Embryonic Development, Hair and Skin Development and Function, Organ Development, Organismal Development, Tissue Development	formation	formation of hair shaft	0.00945	miR-31-5p (and other miRNAs w/seed GGCAAGA)	1
Cell-To-Cell Signaling and Interaction, Hematological System Development and Function, Immune Cell Trafficking, Inflammatory Response	hyperactivation	hyperactivation of granulocytes	0.00945	miR-223-3p (miRNAs w/seed GUCAGUU)	1
Cellular Movement	invasion	invasion by mesothelioma cells	0.00945	miR-29c-5p (miRNAs w/seed GACCGAU)	1
Auditory Disease, Hereditary Disorder, Neurological Disease, Organismal Injury and Abnormalities	nonsyndromic autosomal dominant 50 deafness	nonsyndromic autosomal dominant 50 deafness	0.00945	miR-96-5p (and other miRNAs w/seed UUGGCAC)	1
Cancer, Connective Tissue Disorders, Organismal Injury and Abnormalities	osteosarcoma	recurrent osteosarcoma	0.00945	miR-221-3p (and other miRNAs w/seed GCUACAU)	1
Cell Death and Survival, Cell-To-Cell Signaling and Interaction, Cellular Assembly and Organization, Cellular Development, Cellular Function and Maintenance, Cellular Growth and Proliferation, Nervous System Development and Function, Tissue Development, Tissue Morphology	regeneration	regeneration of neuromuscular synapse	0.00945	miR-1-3p (and other miRNAs w/seed GGAAUGU)	1
Cell-To-Cell Signaling and Interaction	response	response of endothelial cell lines	0.00945	miR-199a-5p (and other miRNAs w/seed CCAGUGU)	1
Cellular Response to Therapeutics	sensitivity	sensitivity of colorectal carcinoma cells	0.00945	miR-145-5p (and other miRNAs w/seed UCCAGUU)	1
Cell Cycle, DNA Replication, Recombination, and Repair	spindle checkpoint	spindle checkpoint of kidney cancer cell lines	0.00945	miR-708-5p (and other miRNAs w/seed AGGAGCU)	1
Cellular Development, Hematological System Development and Function	transition	transition of pre-pro-B lymphocytes	0.00945	miR-132-3p (and other miRNAs w/seed AACAGUC)	1
Cancer, Organismal Injury and Abnormalities	tumorigenesis	tumorigenesis of rhabdomyosarcoma cell lines	0.00945	miR-145-5p (and other miRNAs w/seed UCCAGUU)	1
Cancer, Organismal Injury and Abnormalities	head and neck squamous cell cancer	head and neck squamous cell cancer	0.00966	miR-214-3p (and other miRNAs w/seed CAGCAGG),miR-140-5p (and other miRNAs w/seed AGUGGUU),miR-203a-3p (and other miRNAs w/seed UGAAAUG),miR-100-5p (and other miRNAs w/seed ACCCGUA),miR-1-3p (and other miRNAs w/seed GGAAUGU),miR-30c-5p (and other miRNAs w/seed GUAAACA),miR-126a-5p (and other miRNAs w/seed AUUAUUA),miR-204-5p (and other miRNAs w/seed UCCCUUU),miR-196a-5p (and other miRNAs w/seed AG…	22
Cell Cycle	interphase	arrest in interphase of brain cancer cell lines	0.01	miR-451a (and other miRNAs w/seed AACCGUU),miR-34a-5p (and other miRNAs w/seed GGCAGUG)	2
Cell Morphology	morphology	morphology of prostate cancer cell lines	0.01	miR-203a-3p (and other miRNAs w/seed UGAAAUG),miR-205-5p (and other miRNAs w/seed CCUUCAU)	2
Cardiovascular Disease, Organismal Injury and Abnormalities, Reproductive System Disease	preeclampsia	preeclampsia	0.011	miR-210-3p (miRNAs w/seed UGUGCGU),miR-335-5p (and other miRNAs w/seed CAAGAGC),miR-29b-3p (and other miRNAs w/seed AGCACCA),miR-16-5p (and other miRNAs w/seed AGCAGCA),miR-26a-5p (and other miRNAs w/seed UCAAGUA),miR-181a-5p (and other miRNAs w/seed ACAUUCA),miR-221-3p (and other miRNAs w/seed GCUACAU)	7
Infectious Diseases	replication	replication of hepatitis B virus	0.0113	miR-210-3p (miRNAs w/seed UGUGCGU),miR-199a-3p (and other miRNAs w/seed CAGUAGU)	2
Cellular Development, Connective Tissue Development and Function, Hematological System Development and Function, Hematopoiesis, Tissue Development	differentiation	differentiation of erythroid precursor cells	0.012	miR-451a (and other miRNAs w/seed AACCGUU),miR-144-3p (miRNAs w/seed ACAGUAU),miR-486-5p (and other miRNAs w/seed CCUGUAC)	3
DNA Replication, Recombination, and Repair	chromosomal aberration	chromosomal aberration	0.0123	let-7a-5p (and other miRNAs w/seed GAGGUAG),miR-708-5p (and other miRNAs w/seed AGGAGCU),miR-125b-5p (and other miRNAs w/seed CCCUGAG),miR-130a-3p (and other miRNAs w/seed AGUGCAA)	4
Cellular Development, Cellular Growth and Proliferation	proliferation	proliferation of pancreatic cancer cell lines	0.0123	miR-34a-5p (and other miRNAs w/seed GGCAGUG),miR-27a-3p (and other miRNAs w/seed UCACAGU),miR-221-3p (and other miRNAs w/seed GCUACAU),miR-132-3p (and other miRNAs w/seed AACAGUC)	4
Cancer, Cell Death and Survival, Organismal Injury and Abnormalities, Tumor Morphology	cell death	cell death of acute leukemia cells	0.0126	miR-29b-3p (and other miRNAs w/seed AGCACCA),miR-16-5p (and other miRNAs w/seed AGCAGCA)	2
Cellular Development, Cellular Growth and Proliferation	proliferation	proliferation of prostate cancer cell lines	0.0126	miR-145-5p (and other miRNAs w/seed UCCAGUU),miR-125b-5p (and other miRNAs w/seed CCCUGAG),miR-331-3p (miRNAs w/seed CCCCUGG),miR-143-3p (and other miRNAs w/seed GAGAUGA),miR-200b-3p (and other miRNAs w/seed AAUACUG),miR-141-3p (and other miRNAs w/seed AACACUG)	6
Cancer, Organismal Injury and Abnormalities	benign neoplasia	benign neoplasia	0.0127	miR-135a-5p (and other miRNAs w/seed AUGGCUU),miR-144-3p (miRNAs w/seed ACAGUAU),miR-23a-3p (and other miRNAs w/seed UCACAUU),miR-30c-5p (and other miRNAs w/seed GUAAACA),miR-27a-3p (and other miRNAs w/seed UCACAGU),miR-29b-3p (and other miRNAs w/seed AGCACCA),miR-143-3p (and other miRNAs w/seed GAGAUGA),miR-92a-3p (and other miRNAs w/seed AUUGCAC),miR-145-5p (and other miRNAs w/seed UCCAGUU),let…	14
Cellular Development, Hematological System Development and Function, Hematopoiesis	differentiation	differentiation of myeloid cells	0.0132	miR-451a (and other miRNAs w/seed AACCGUU),miR-144-3p (miRNAs w/seed ACAGUAU),miR-196a-5p (and other miRNAs w/seed AGGUAGU),miR-125b-5p (and other miRNAs w/seed CCCUGAG),miR-17-5p (and other miRNAs w/seed AAAGUGC),miR-16-5p (and other miRNAs w/seed AGCAGCA)	6
Cellular Development, Cellular Growth and Proliferation	cell proliferation	cell proliferation of melanoma cell lines	0.0139	miR-34a-5p (and other miRNAs w/seed GGCAGUG),miR-126a-5p (and other miRNAs w/seed AUUAUUA),let-7a-5p (and other miRNAs w/seed GAGGUAG),miR-125b-5p (and other miRNAs w/seed CCCUGAG)	4
Cellular Development, Nervous System Development and Function	differentiation	differentiation of nervous tissue cell lines	0.014	miR-146a-5p (and other miRNAs w/seed GAGAACU),miR-218-5p (and other miRNAs w/seed UGUGCUU)	2
Cardiovascular Disease, Organismal Injury and Abnormalities, Skeletal and Muscular Disorders	acute myocardial infarction	acute myocardial infarction	0.014	miR-146a-5p (and other miRNAs w/seed GAGAACU),miR-1-3p (and other miRNAs w/seed GGAAUGU),miR-210-3p (miRNAs w/seed UGUGCGU)	3
Cell-To-Cell Signaling and Interaction, Hematological System Development and Function, Immune Cell Trafficking, Inflammatory Response	activation	activation of GM-CSF-dependent bone marrow-derived macrophage	0.0141	miR-125b-5p (and other miRNAs w/seed CCCUGAG)	1
Cancer, Cell Death and Survival, Organismal Injury and Abnormalities, Tumor Morphology	apoptosis	apoptosis of colorectal carcinoma cells	0.0141	miR-16-5p (and other miRNAs w/seed AGCAGCA)	1
Cancer, Cell Cycle, Organismal Injury and Abnormalities	cell cycle progression	arrest in cell cycle progression of gastric cancer cells	0.0141	miR-17-5p (and other miRNAs w/seed AAAGUGC)	1
Cell Cycle	sub-G1 phase	arrest in sub-G1 phase of carcinoma cell lines	0.0141	miR-16-5p (and other miRNAs w/seed AGCAGCA)	1
Cell Cycle	sub-G1 phase	arrest in sub-G1 phase of epithelial cell lines	0.0141	miR-27a-3p (and other miRNAs w/seed UCACAGU)	1
Cell Cycle	sub-G1 phase	arrest in sub-G1 phase of lung cancer cell lines	0.0141	miR-16-5p (and other miRNAs w/seed AGCAGCA)	1
Cell Morphology	cell spreading	cell spreading of prostate cell lines	0.0141	miR-17-5p (and other miRNAs w/seed AAAGUGC)	1
Cancer, Organismal Injury and Abnormalities	chemosensitivity	chemosensitivity of cancer cells	0.0141	miR-196a-5p (and other miRNAs w/seed AGGUAGU)	1
Cancer, Cellular Response to Therapeutics, Organismal Injury and Abnormalities	chemotherapy resistance	chemotherapy resistance of colorectal cancer cell lines	0.0141	miR-17-5p (and other miRNAs w/seed AAAGUGC)	1
Cellular Growth and Proliferation	colony formation	colony formation of cholangiocarcinoma cell lines	0.0141	miR-26a-5p (and other miRNAs w/seed UCAAGUA)	1
Cancer, Cellular Development, Cellular Growth and Proliferation, Organismal Injury and Abnormalities, Tumor Morphology	colony formation	colony formation of mesothelioma cells	0.0141	miR-29c-5p (miRNAs w/seed GACCGAU)	1
Cell Cycle, Cell-To-Cell Signaling and Interaction, Cellular Growth and Proliferation	contact growth inhibition	contact growth inhibition of brain cancer cell lines	0.0141	miR-34a-5p (and other miRNAs w/seed GGCAGUG)	1
Cancer, Cell-To-Cell Signaling and Interaction, Inflammatory Response, Skeletal and Muscular Disorders	cytotoxic reaction	cytotoxic reaction of bone cancer cell lines	0.0141	miR-221-3p (and other miRNAs w/seed GCUACAU)	1
Cancer, Cell-To-Cell Signaling and Interaction, Inflammatory Response	cytotoxic reaction	cytotoxic reaction of sarcoma cell lines	0.0141	miR-221-3p (and other miRNAs w/seed GCUACAU)	1
Cell-To-Cell Signaling and Interaction	detachment	detachment of prostate cancer cell lines	0.0141	miR-132-3p (and other miRNAs w/seed AACAGUC)	1
Cancer, Cellular Development, Organismal Injury and Abnormalities, Tumor Morphology	differentiation	differentiation of pancreatic cancer cells	0.0141	miR-200b-3p (and other miRNAs w/seed AAUACUG)	1
Cancer, Neurological Disease, Organismal Injury and Abnormalities	mesenchymal glioblastoma multiforme	mesenchymal glioblastoma multiforme	0.0141	miR-218-5p (and other miRNAs w/seed UGUGCUU)	1
Cell-To-Cell Signaling and Interaction, Cellular Function and Maintenance, Hematological System Development and Function, Inflammatory Response	phagocytic capacity	phagocytic capacity of GM-CSF-dependent bone marrow-derived macrophage	0.0141	miR-125b-5p (and other miRNAs w/seed CCCUGAG)	1
Cell Morphology, Cell-To-Cell Signaling and Interaction, Nervous System Development and Function	plasticity	plasticity of collateral synapses	0.0141	miR-3118 (and other miRNAs w/seed GUGACUG)	1
Cardiovascular System Development and Function, Organ Morphology, Skeletal and Muscular System Development and Function, Tissue Morphology	quantity	quantity of ventricular myocytes	0.0141	miR-1-3p (and other miRNAs w/seed GGAAUGU)	1
Cancer, Cell Death and Survival, Organismal Injury and Abnormalities, Tumor Morphology	survival	survival of colon carcinoma cells	0.0141	miR-143-3p (and other miRNAs w/seed GAGAUGA)	1
Cancer, Gastrointestinal Disease, Hepatic System Disease, Organismal Injury and Abnormalities	tumorigenesis	tumorigenesis of liver cancer cells	0.0141	miR-221-3p (and other miRNAs w/seed GCUACAU)	1
Cancer, Organismal Injury and Abnormalities, Reproductive System Disease	progesterone receptor positive breast carcinoma	progesterone receptor positive breast carcinoma	0.0147	miR-30c-5p (and other miRNAs w/seed GUAAACA),miR-142-5p (and other miRNAs w/seed AUAAAGU)	2
Cellular Development, Connective Tissue Development and Function	differentiation	differentiation of fibroblast cell lines	0.0149	miR-135a-5p (and other miRNAs w/seed AUGGCUU),miR-34a-5p (and other miRNAs w/seed GGCAGUG),miR-30c-5p (and other miRNAs w/seed GUAAACA),miR-204-5p (and other miRNAs w/seed UCCCUUU)	4
Cellular Development, Embryonic Development, Organismal Development, Tissue Development	differentiation	differentiation of embryonic tissue	0.0158	miR-146a-5p (and other miRNAs w/seed GAGAACU),miR-196a-5p (and other miRNAs w/seed AGGUAGU),miR-17-5p (and other miRNAs w/seed AAAGUGC),miR-141-3p (and other miRNAs w/seed AACACUG),miR-223-3p (miRNAs w/seed GUCAGUU)	5
Cell Death and Survival	cell death	cell death of lung cancer cell lines	0.0162	miR-146a-5p (and other miRNAs w/seed GAGAACU),miR-34a-5p (and other miRNAs w/seed GGCAGUG),miR-145-5p (and other miRNAs w/seed UCCAGUU),miR-143-3p (and other miRNAs w/seed GAGAUGA),miR-181a-5p (and other miRNAs w/seed ACAUUCA)	5
Cellular Development	differentiation	differentiation of cells	0.0163	miR-135a-5p (and other miRNAs w/seed AUGGCUU),miR-146a-5p (and other miRNAs w/seed GAGAACU),miR-100-5p (and other miRNAs w/seed ACCCGUA),miR-144-3p (miRNAs w/seed ACAGUAU),miR-30c-5p (and other miRNAs w/seed GUAAACA),miR-204-5p (and other miRNAs w/seed UCCCUUU),miR-196a-5p (and other miRNAs w/seed AGGUAGU),miR-125b-5p (and other miRNAs w/seed CCCUGAG),miR-17-5p (and other miRNAs w/seed AAAGUGC),m…	24
Cancer, Cell Death and Survival, Organismal Injury and Abnormalities, Tumor Morphology	cell death	cell death of carcinoma cells	0.0169	miR-16-5p (and other miRNAs w/seed AGCAGCA),miR-143-3p (and other miRNAs w/seed GAGAUGA)	2
Cardiovascular System Development and Function, Cellular Movement	migration	migration of microvascular endothelial cells	0.0169	miR-125b-5p (and other miRNAs w/seed CCCUGAG),miR-320b (and other miRNAs w/seed AAAGCUG)	2
Cancer, Organismal Injury and Abnormalities	growth	growth of tumor	0.0176	miR-203a-3p (and other miRNAs w/seed UGAAAUG),miR-34a-5p (and other miRNAs w/seed GGCAGUG),miR-100-5p (and other miRNAs w/seed ACCCGUA),miR-145-5p (and other miRNAs w/seed UCCAGUU),miR-96-5p (and other miRNAs w/seed UUGGCAC),miR-125b-5p (and other miRNAs w/seed CCCUGAG),miR-142-5p (and other miRNAs w/seed AUAAAGU),miR-29b-3p (and other miRNAs w/seed AGCACCA),miR-17-5p (and other miRNAs w/seed AAA…	11
Cancer, Gastrointestinal Disease, Organismal Injury and Abnormalities	stomach tumor	stomach tumor	0.018	miR-135a-5p (and other miRNAs w/seed AUGGCUU),miR-214-3p (and other miRNAs w/seed CAGCAGG),miR-23a-3p (and other miRNAs w/seed UCACAUU),miR-103-3p (and other miRNAs w/seed GCAGCAU),miR-17-5p (and other miRNAs w/seed AAAGUGC),miR-27a-3p (and other miRNAs w/seed UCACAGU),miR-148a-3p (and other miRNAs w/seed CAGUGCA),miR-31-5p (and other miRNAs w/seed GGCAAGA),miR-183-5p (miRNAs w/seed AUGGCAC),miR-…	17
Neurological Disease, Psychological Disorders	bipolar disorder	bipolar disorder	0.0181	miR-145-3p (miRNAs w/seed GAUUCCU),miR-145-5p (and other miRNAs w/seed UCCAGUU),miR-29b-3p (and other miRNAs w/seed AGCACCA),miR-92a-3p (and other miRNAs w/seed AUUGCAC),miR-140-3p (and other miRNAs w/seed ACCACAG)	5
Cardiovascular Disease, Organismal Injury and Abnormalities, Skeletal and Muscular Disorders	hypertrophic cardiomyopathy	hypertrophic cardiomyopathy	0.0182	miR-214-3p (and other miRNAs w/seed CAGCAGG),miR-1-3p (and other miRNAs w/seed GGAAUGU),miR-16-5p (and other miRNAs w/seed AGCAGCA)	3
Cell Death and Survival	necrosis	necrosis	0.0183	miR-146a-5p (and other miRNAs w/seed GAGAACU),miR-96-5p (and other miRNAs w/seed UUGGCAC),miR-125b-5p (and other miRNAs w/seed CCCUGAG),miR-143-3p (and other miRNAs w/seed GAGAUGA),miR-200b-3p (and other miRNAs w/seed AAUACUG),miR-17-3p (and other miRNAs w/seed CUGCAGU),miR-142-3p (and other miRNAs w/seed GUAGUGU),miR-331-3p (miRNAs w/seed CCCCUGG),miR-320b (and other miRNAs w/seed AAAGCUG),miR-2…	27
Cellular Development	differentiation	differentiation of stem cells	0.0186	miR-146a-5p (and other miRNAs w/seed GAGAACU),miR-196a-5p (and other miRNAs w/seed AGGUAGU),miR-17-5p (and other miRNAs w/seed AAAGUGC),miR-1913 (and other miRNAs w/seed CUGCCCC),miR-223-3p (miRNAs w/seed GUCAGUU)	5
Cancer, Cell Death and Survival, Organismal Injury and Abnormalities, Tumor Morphology	apoptosis	apoptosis of acute myeloid leukemia blast cells	0.0188	miR-29b-3p (and other miRNAs w/seed AGCACCA)	1
Cellular Compromise, Organismal Injury and Abnormalities	atrophy	atrophy of muscle cell lines	0.0188	miR-23a-3p (and other miRNAs w/seed UCACAUU)	1
Cell Death and Survival	cell death	cell death of TREG cells	0.0188	miR-142-3p (and other miRNAs w/seed GUAGUGU)	1
Cell Morphology	contraction	contraction of uterine cell lines	0.0188	miR-199a-3p (and other miRNAs w/seed CAGUAGU)	1
Cardiovascular Disease	damage	damage of vascular lesion	0.0188	miR-145-5p (and other miRNAs w/seed UCCAGUU)	1
Cellular Compromise	degeneration	degeneration of neuroblastoma cell lines	0.0188	miR-17-5p (and other miRNAs w/seed AAAGUGC)	1
Cell Morphology	elongation	elongation of breast cancer cell lines	0.0188	miR-200b-3p (and other miRNAs w/seed AAUACUG)	1
Cell Cycle, Nervous System Development and Function	cell cycle progression	entry into cell cycle progression of cortical neurons	0.0188	miR-26a-5p (and other miRNAs w/seed UCAAGUA)	1
Cellular Development, Cellular Growth and Proliferation	expansion	expansion of breast cancer cell lines	0.0188	miR-29b-3p (and other miRNAs w/seed AGCACCA)	1
Cellular Development	maturation	maturation of fibroblast cell lines	0.0188	miR-30c-5p (and other miRNAs w/seed GUAAACA)	1
Cellular Development, Hematological System Development and Function, Hematopoiesis	monocytopoiesis	monocytopoiesis	0.0188	miR-17-5p (and other miRNAs w/seed AAAGUGC)	1
Cancer, Hematological Disease, Immunological Disease, Organismal Injury and Abnormalities	development	onset of development of B-cell lymphoma	0.0188	miR-17-5p (and other miRNAs w/seed AAAGUGC)	1
Cancer, Cellular Development, Cellular Growth and Proliferation, Organismal Injury and Abnormalities, Tumor Morphology	proliferation	proliferation of colorectal carcinoma cells	0.0188	miR-145-5p (and other miRNAs w/seed UCCAGUU)	1
Cellular Development, Cellular Growth and Proliferation	proliferation	proliferation of liposarcoma cell lines	0.0188	miR-143-3p (and other miRNAs w/seed GAGAUGA)	1
Cellular Assembly and Organization, Nervous System Development and Function, Tissue Morphology	quantity	quantity of mushroom spine	0.0188	miR-29b-3p (and other miRNAs w/seed AGCACCA)	1
Cell Cycle	senescence	senescence of thyroid tumor cell lines	0.0188	miR-17-5p (and other miRNAs w/seed AAAGUGC)	1
Neurological Disease, Organismal Injury and Abnormalities, Psychological Disorders, Skeletal and Muscular Disorders	Parkinson's disease	Parkinson's disease	0.019	miR-199a-5p (and other miRNAs w/seed CCAGUGU),miR-126a-5p (and other miRNAs w/seed AUUAUUA),miR-708-5p (and other miRNAs w/seed AGGAGCU),miR-151-5p (and other miRNAs w/seed CGAGGAG),miR-151-3p (and other miRNAs w/seed UAGACUG)	5
Cellular Movement	migration	migration of ovarian cancer cell lines	0.0193	miR-200b-3p (and other miRNAs w/seed AAUACUG),miR-141-3p (and other miRNAs w/seed AACACUG)	2
Cancer, Organismal Injury and Abnormalities	metastasis	metastasis of melanoma cell lines	0.0201	let-7a-5p (and other miRNAs w/seed GAGGUAG),miR-182-5p (and other miRNAs w/seed UUGGCAA)	2
Cancer, Cell Death and Survival, Organismal Injury and Abnormalities, Tumor Morphology	cell viability	cell viability of tumor cells	0.0212	miR-17-5p (and other miRNAs w/seed AAAGUGC),miR-16-5p (and other miRNAs w/seed AGCAGCA),miR-143-3p (and other miRNAs w/seed GAGAUGA)	3
Cellular Movement	migration	migration of carcinoma cell lines	0.0216	miR-125b-5p (and other miRNAs w/seed CCCUGAG),miR-17-5p (and other miRNAs w/seed AAAGUGC),miR-16-5p (and other miRNAs w/seed AGCAGCA),miR-200b-3p (and other miRNAs w/seed AAUACUG)	4
Cell Death and Survival	apoptosis	apoptosis of stomach cancer cell lines	0.0217	miR-181a-5p (and other miRNAs w/seed ACAUUCA),miR-221-3p (and other miRNAs w/seed GCUACAU)	2
Cell Cycle	interphase	arrest in interphase of tumor cell lines	0.0226	miR-451a (and other miRNAs w/seed AACCGUU),miR-34a-5p (and other miRNAs w/seed GGCAGUG),miR-16-5p (and other miRNAs w/seed AGCAGCA),miR-26a-5p (and other miRNAs w/seed UCAAGUA),miR-132-3p (and other miRNAs w/seed AACAGUC)	5
Cellular Development, Hematological System Development and Function, Hematopoiesis	differentiation	differentiation of leukocytes	0.0228	miR-146a-5p (and other miRNAs w/seed GAGAACU),miR-451a (and other miRNAs w/seed AACCGUU),miR-34a-5p (and other miRNAs w/seed GGCAGUG),miR-144-3p (miRNAs w/seed ACAGUAU),miR-196a-5p (and other miRNAs w/seed AGGUAGU),miR-125b-5p (and other miRNAs w/seed CCCUGAG),miR-17-5p (and other miRNAs w/seed AAAGUGC),miR-16-5p (and other miRNAs w/seed AGCAGCA),miR-486-5p (and other miRNAs w/seed CCUGUAC)	9
Cancer, Organismal Injury and Abnormalities, Respiratory Disease	non-small cell lung cancer	non-small cell lung cancer	0.023	miR-203a-3p (and other miRNAs w/seed UGAAAUG),miR-100-5p (and other miRNAs w/seed ACCCGUA),miR-1-3p (and other miRNAs w/seed GGAAUGU),miR-182-5p (and other miRNAs w/seed UUGGCAA),miR-17-5p (and other miRNAs w/seed AAAGUGC),miR-183-5p (miRNAs w/seed AUGGCAC),miR-200b-3p (and other miRNAs w/seed AAUACUG),miR-379-5p (and other miRNAs w/seed GGUAGAC),miR-92a-3p (and other miRNAs w/seed AUUGCAC),miR-2…	18
Cancer, Cellular Development, Cellular Growth and Proliferation, Organismal Injury and Abnormalities, Tumor Morphology	proliferation	proliferation of cancer cells	0.023	miR-145-5p (and other miRNAs w/seed UCCAGUU),miR-142-5p (and other miRNAs w/seed AUAAAGU),miR-29b-3p (and other miRNAs w/seed AGCACCA),miR-17-5p (and other miRNAs w/seed AAAGUGC),miR-29c-5p (miRNAs w/seed GACCGAU),miR-221-3p (and other miRNAs w/seed GCUACAU)	6
Cellular Development, Cellular Growth and Proliferation	proliferation	proliferation of lung cancer cell lines	0.0231	miR-205-5p (and other miRNAs w/seed CCUUCAU),miR-145-5p (and other miRNAs w/seed UCCAGUU),let-7a-5p (and other miRNAs w/seed GAGGUAG),miR-143-3p (and other miRNAs w/seed GAGAUGA),miR-183-5p (miRNAs w/seed AUGGCAC)	5
Cellular Development, Cellular Growth and Proliferation	cell proliferation	cell proliferation of breast cancer cell lines	0.0234	miR-27a-3p (and other miRNAs w/seed UCACAGU),miR-29b-3p (and other miRNAs w/seed AGCACCA),miR-17-5p (and other miRNAs w/seed AAAGUGC),miR-26a-5p (and other miRNAs w/seed UCAAGUA),miR-101-3p (and other miRNAs w/seed ACAGUAC),miR-181a-5p (and other miRNAs w/seed ACAUUCA),miR-19b-3p (and other miRNAs w/seed GUGCAAA)	7
Cancer, Cell Death and Survival, Organismal Injury and Abnormalities, Tumor Morphology	apoptosis	apoptosis of B cell acute lymphoblastic leukemia cells	0.0235	miR-16-5p (and other miRNAs w/seed AGCAGCA)	1
Cardiovascular Disease	arrhythmogenesis	arrhythmogenesis	0.0235	miR-1-3p (and other miRNAs w/seed GGAAUGU)	1
Cell Morphology, Cellular Function and Maintenance	autophagy	autophagy of bone marrow-derived macrophages	0.0235	miR-125b-5p (and other miRNAs w/seed CCCUGAG)	1
Cellular Growth and Proliferation	clonogenicity	clonogenicity of prostate cancer cell lines	0.0235	miR-221-3p (and other miRNAs w/seed GCUACAU)	1
Cellular Development	differentiation	differentiation of tooth cell lines	0.0235	miR-141-3p (and other miRNAs w/seed AACACUG)	1
Cellular Movement	dissemination	dissemination of melanoma cell lines	0.0235	miR-126a-5p (and other miRNAs w/seed AUUAUUA)	1
Small Molecule Biochemistry	efficacy	efficacy of 5-fluorouracil	0.0235	miR-143-3p (and other miRNAs w/seed GAGAUGA)	1
Cellular Development	epithelial-mesenchymal transition	epithelial-mesenchymal transition of endometrial cancer cell lines	0.0235	miR-200b-3p (and other miRNAs w/seed AAUACUG)	1
Cell-To-Cell Signaling and Interaction, Cellular Assembly and Organization	formation	formation of fibrillar adhesions	0.0235	miR-145-5p (and other miRNAs w/seed UCCAGUU)	1
Cellular Development, Cellular Growth and Proliferation, Hematological System Development and Function, Hematopoiesis, Lymphoid Tissue Structure and Development, Tissue Development	granulopoiesis	granulopoiesis of granulocyte progenitors	0.0235	miR-196a-5p (and other miRNAs w/seed AGGUAGU)	1
Gene Expression	repression	repression of mRNA	0.0235	let-7a-5p (and other miRNAs w/seed GAGGUAG)	1
Cell Death and Survival, Cellular Development, Cellular Function and Maintenance	self-renewal	self-renewal of breast cancer cell lines	0.0235	miR-29b-3p (and other miRNAs w/seed AGCACCA)	1
Organ Morphology, Organismal Injury and Abnormalities, Respiratory Disease, Respiratory System Development and Function	thickening	thickening of interalveolar septa	0.0235	let-7a-5p (and other miRNAs w/seed GAGGUAG)	1
Cellular Development, Cellular Growth and Proliferation	cell proliferation	cell proliferation of colorectal cancer cell lines	0.0239	miR-34a-5p (and other miRNAs w/seed GGCAGUG),miR-17-5p (and other miRNAs w/seed AAAGUGC),miR-31-5p (and other miRNAs w/seed GGCAAGA),miR-130a-3p (and other miRNAs w/seed AGUGCAA),miR-30a-3p (and other miRNAs w/seed UUUCAGU)	5
Cancer, Endocrine System Disorders, Organismal Injury and Abnormalities	adrenal cortex tumor	adrenal cortex tumor	0.0244	miR-214-3p (and other miRNAs w/seed CAGCAGG),miR-100-5p (and other miRNAs w/seed ACCCGUA)	2
Cancer, Endocrine System Disorders, Organismal Injury and Abnormalities, Respiratory Disease	large cell lung cancer	large cell lung cancer	0.0244	miR-34a-5p (and other miRNAs w/seed GGCAGUG),miR-142-5p (and other miRNAs w/seed AUAAAGU)	2
Cellular Movement	migration	migration of pancreatic cancer cell lines	0.0244	miR-96-5p (and other miRNAs w/seed UUGGCAC),miR-27a-3p (and other miRNAs w/seed UCACAGU)	2
Cancer, Gastrointestinal Disease, Organismal Injury and Abnormalities	esophageal cancer	esophageal cancer	0.0245	miR-203a-3p (and other miRNAs w/seed UGAAAUG),miR-100-5p (and other miRNAs w/seed ACCCGUA),miR-1-3p (and other miRNAs w/seed GGAAUGU),miR-199a-5p (and other miRNAs w/seed CCAGUGU),miR-145-5p (and other miRNAs w/seed UCCAGUU),let-7a-5p (and other miRNAs w/seed GAGGUAG),miR-204-5p (and other miRNAs w/seed UCCCUUU),miR-196a-5p (and other miRNAs w/seed AGGUAGU),miR-143-3p (and other miRNAs w/seed GAG…	9
Cellular Development	epithelial-mesenchymal transition	epithelial-mesenchymal transition of tumor cell lines	0.0259	miR-17-5p (and other miRNAs w/seed AAAGUGC),miR-200b-3p (and other miRNAs w/seed AAUACUG),miR-141-3p (and other miRNAs w/seed AACACUG)	3
Cell Cycle	interphase	interphase	0.0269	miR-451a (and other miRNAs w/seed AACCGUU),miR-34a-5p (and other miRNAs w/seed GGCAGUG),let-7a-5p (and other miRNAs w/seed GAGGUAG),miR-27a-3p (and other miRNAs w/seed UCACAGU),miR-17-5p (and other miRNAs w/seed AAAGUGC),miR-16-5p (and other miRNAs w/seed AGCAGCA),miR-26a-5p (and other miRNAs w/seed UCAAGUA),miR-92a-3p (and other miRNAs w/seed AUUGCAC),miR-132-3p (and other miRNAs w/seed AACAGUC)	9
Cell Death and Survival	apoptosis	apoptosis of pancreatic cancer cell lines	0.0274	miR-34a-5p (and other miRNAs w/seed GGCAGUG),miR-96-5p (and other miRNAs w/seed UUGGCAC),miR-221-3p (and other miRNAs w/seed GCUACAU)	3
Cancer, Organismal Injury and Abnormalities	adenoma	adenoma	0.0275	miR-135a-5p (and other miRNAs w/seed AUGGCUU),miR-145-5p (and other miRNAs w/seed UCCAGUU),let-7a-5p (and other miRNAs w/seed GAGGUAG),miR-29b-3p (and other miRNAs w/seed AGCACCA),miR-16-5p (and other miRNAs w/seed AGCAGCA),miR-143-3p (and other miRNAs w/seed GAGAUGA),miR-92a-3p (and other miRNAs w/seed AUUGCAC),miR-141-3p (and other miRNAs w/seed AACACUG)	8
Cancer, Neurological Disease, Organismal Injury and Abnormalities	malignant astrocytoma	malignant astrocytoma	0.0276	miR-10a-5p (and other miRNAs w/seed ACCCUGU),miR-153-3p (miRNAs w/seed UGCAUAG),miR-218-5p (and other miRNAs w/seed UGUGCUU),miR-26a-5p (and other miRNAs w/seed UCAAGUA),miR-181a-5p (and other miRNAs w/seed ACAUUCA),miR-221-3p (and other miRNAs w/seed GCUACAU)	6
Cell-To-Cell Signaling and Interaction	adhesion	adhesion of macrophage cancer cell lines	0.0281	miR-103-3p (and other miRNAs w/seed GCAGCAU)	1
Cell Death and Survival	apoptosis	apoptosis of CD34+ cells	0.0281	miR-486-5p (and other miRNAs w/seed CCUGUAC)	1
Cancer, Cell Death and Survival, Organismal Injury and Abnormalities, Tumor Morphology	apoptosis	apoptosis of gastric cancer cells	0.0281	miR-17-5p (and other miRNAs w/seed AAAGUGC)	1
Cell-mediated Immune Response, Cellular Development, Cellular Function and Maintenance, Cellular Growth and Proliferation, Embryonic Development, Hematological System Development and Function, Hematopoiesis, Lymphoid Tissue Structure and Development, Organ Development, Organismal Development, Tissue Development	development	arrest in development of double-negative T lymphocyte	0.0281	miR-34a-5p (and other miRNAs w/seed GGCAGUG)	1
Cancer, Cell-To-Cell Signaling and Interaction, Inflammatory Response, Organismal Injury and Abnormalities, Tumor Morphology	cytotoxic reaction	cytotoxic reaction of cancer cells	0.0281	miR-29b-3p (and other miRNAs w/seed AGCACCA)	1
Cellular Development, Connective Tissue Development and Function, Embryonic Development, Organismal Development, Tissue Development	differentiation	differentiation of adipose mesenchymal stem cells	0.0281	miR-196a-5p (and other miRNAs w/seed AGGUAGU)	1
Cancer, Cellular Development, Organismal Injury and Abnormalities, Reproductive System Disease, Tumor Morphology	differentiation	differentiation of mammary tumor cells	0.0281	miR-200b-3p (and other miRNAs w/seed AAUACUG)	1
Cellular Compromise, Skeletal and Muscular Disorders, Tissue Morphology	disarray	disarray of muscle cells	0.0281	miR-16-5p (and other miRNAs w/seed AGCAGCA)	1
Small Molecule Biochemistry	efficacy	efficacy of methotrexate	0.0281	miR-192-5p (and other miRNAs w/seed UGACCUA)	1
Cancer, Cellular Development, Cellular Growth and Proliferation, Organismal Injury and Abnormalities, Tumor Morphology	proliferation	proliferation of mesothelioma cells	0.0281	miR-29c-5p (miRNAs w/seed GACCGAU)	1
Cellular Response to Therapeutics	sensitivity	sensitivity of colorectal cancer cell lines	0.0281	miR-17-5p (and other miRNAs w/seed AAAGUGC)	1
Cell Death and Survival, Hematological System Development and Function	survival	survival of CD34+ cells	0.0281	miR-486-5p (and other miRNAs w/seed CCUGUAC)	1
Cancer, Organismal Injury and Abnormalities	malignant solid tumor	recurrent malignant solid tumor	0.0284	miR-200b-3p (and other miRNAs w/seed AAUACUG),miR-221-3p (and other miRNAs w/seed GCUACAU),miR-141-3p (and other miRNAs w/seed AACACUG)	3
Developmental Disorder, Skeletal and Muscular Disorders	muscular hypertrophy	muscular hypertrophy	0.0285	miR-214-3p (and other miRNAs w/seed CAGCAGG),miR-1-3p (and other miRNAs w/seed GGAAUGU),miR-16-5p (and other miRNAs w/seed AGCAGCA),miR-26a-5p (and other miRNAs w/seed UCAAGUA)	4
Cell Cycle	interphase	arrest in interphase of carcinoma cell lines	0.029	miR-16-5p (and other miRNAs w/seed AGCAGCA),miR-26a-5p (and other miRNAs w/seed UCAAGUA)	2
DNA Replication, Recombination, and Repair	damage	DNA damage	0.0292	let-7a-5p (and other miRNAs w/seed GAGGUAG),miR-17-5p (and other miRNAs w/seed AAAGUGC),miR-16-5p (and other miRNAs w/seed AGCAGCA),miR-92a-3p (and other miRNAs w/seed AUUGCAC)	4
Cell Cycle	interphase	arrest in interphase of lung cancer cell lines	0.0299	miR-34a-5p (and other miRNAs w/seed GGCAGUG),miR-16-5p (and other miRNAs w/seed AGCAGCA)	2
Cellular Development, Embryonic Development, Organismal Development, Tissue Development	differentiation	differentiation of neural stem cells	0.0299	miR-146a-5p (and other miRNAs w/seed GAGAACU),miR-223-3p (miRNAs w/seed GUCAGUU)	2
Cancer, Cell Death and Survival, Organismal Injury and Abnormalities, Tumor Morphology	cell death	cell death of cancer cells	0.0301	miR-125b-5p (and other miRNAs w/seed CCCUGAG),miR-29b-3p (and other miRNAs w/seed AGCACCA),miR-17-5p (and other miRNAs w/seed AAAGUGC),miR-16-5p (and other miRNAs w/seed AGCAGCA),miR-143-3p (and other miRNAs w/seed GAGAUGA),miR-221-3p (and other miRNAs w/seed GCUACAU)	6
Cell Death and Survival	apoptosis	apoptosis	0.0301	miR-214-3p (and other miRNAs w/seed CAGCAGG),miR-146a-5p (and other miRNAs w/seed GAGAACU),miR-96-5p (and other miRNAs w/seed UUGGCAC),miR-125b-5p (and other miRNAs w/seed CCCUGAG),miR-143-3p (and other miRNAs w/seed GAGAUGA),miR-200b-3p (and other miRNAs w/seed AAUACUG),miR-17-3p (and other miRNAs w/seed CUGCAGU),miR-331-3p (miRNAs w/seed CCCCUGG),miR-320b (and other miRNAs w/seed AAAGCUG),miR-2…	26
Cellular Development, Cellular Growth and Proliferation	cell proliferation	cell proliferation of brain cancer cell lines	0.0307	miR-451a (and other miRNAs w/seed AACCGUU),miR-218-5p (and other miRNAs w/seed UGUGCUU),miR-26a-5p (and other miRNAs w/seed UCAAGUA),miR-221-3p (and other miRNAs w/seed GCUACAU)	4
Cancer, Cellular Development, Organismal Injury and Abnormalities, Tumor Morphology	differentiation	differentiation of cancer cells	0.0319	miR-34a-5p (and other miRNAs w/seed GGCAGUG),miR-200b-3p (and other miRNAs w/seed AAUACUG)	2
Connective Tissue Disorders, Immunological Disease, Inflammatory Disease, Organismal Injury and Abnormalities, Skeletal and Muscular Disorders	systemic lupus erythematosus	systemic lupus erythematosus	0.0319	miR-142-3p (and other miRNAs w/seed GUAGUGU),miR-196a-5p (and other miRNAs w/seed AGGUAGU),miR-17-5p (and other miRNAs w/seed AAAGUGC),miR-141-3p (and other miRNAs w/seed AACACUG)	4
Cancer, Gastrointestinal Disease, Organismal Injury and Abnormalities	gastric cancer	gastric cancer	0.0323	miR-135a-5p (and other miRNAs w/seed AUGGCUU),miR-214-3p (and other miRNAs w/seed CAGCAGG),miR-23a-3p (and other miRNAs w/seed UCACAUU),miR-103-3p (and other miRNAs w/seed GCAGCAU),miR-17-5p (and other miRNAs w/seed AAAGUGC),miR-27a-3p (and other miRNAs w/seed UCACAGU),miR-148a-3p (and other miRNAs w/seed CAGUGCA),miR-31-5p (and other miRNAs w/seed GGCAAGA),miR-183-5p (miRNAs w/seed AUGGCAC),miR-…	16
Cell Death and Survival	activation-induced cell death	activation-induced cell death of CD4+ T-lymphocytes	0.0327	miR-17-5p (and other miRNAs w/seed AAAGUGC)	1
RNA Post-Transcriptional Modification	deadenylation	deadenylation of mRNA	0.0327	let-7a-5p (and other miRNAs w/seed GAGGUAG)	1
Cancer, Cellular Development, Organismal Injury and Abnormalities, Tumor Morphology	differentiation	differentiation of acute myeloid leukemia blast cells	0.0327	miR-34a-5p (and other miRNAs w/seed GGCAGUG)	1
Cancer, Organismal Injury and Abnormalities, Respiratory Disease	lung metastasis	lung metastasis of melanoma cell lines	0.0327	let-7a-5p (and other miRNAs w/seed GAGGUAG)	1
Cancer, Neurological Disease, Organismal Injury and Abnormalities	primary brain tumor	primary brain tumor	0.0327	miR-30c-5p (and other miRNAs w/seed GUAAACA)	1
Cancer, Organismal Injury and Abnormalities	primary sarcoma	primary sarcoma	0.0327	miR-221-3p (and other miRNAs w/seed GCUACAU)	1
Cellular Development, Cellular Growth and Proliferation, Organ Development, Reproductive System Development and Function, Tissue Development	proliferation	proliferation of ovarian surface epithelial cells	0.0327	miR-34a-5p (and other miRNAs w/seed GGCAGUG)	1
Cellular Assembly and Organization, Cellular Function and Maintenance	quantity	quantity of filopodia-like projection	0.0327	miR-29b-3p (and other miRNAs w/seed AGCACCA)	1
Cellular Response to Therapeutics	radiosensitivity	radiosensitivity of brain cancer cell lines	0.0327	miR-101-3p (and other miRNAs w/seed ACAGUAC)	1
Cellular Response to Therapeutics	radiosensitivity	radiosensitivity of lung cancer cell lines	0.0327	miR-101-3p (and other miRNAs w/seed ACAGUAC)	1
Cancer, Organismal Injury and Abnormalities, Respiratory Disease	tumorigenesis	tumorigenesis of lung cancer cells	0.0327	miR-221-3p (and other miRNAs w/seed GCUACAU)	1
Cardiovascular System Development and Function	vasoconstriction	vasoconstriction of aorta	0.0327	miR-199a-5p (and other miRNAs w/seed CCAGUGU)	1
Cancer, Neurological Disease, Organismal Injury and Abnormalities	central nervous system tumor	primary central nervous system tumor	0.0333	miR-30c-5p (and other miRNAs w/seed GUAAACA),miR-19b-3p (and other miRNAs w/seed GUGCAAA),miR-92a-3p (and other miRNAs w/seed AUUGCAC)	3
Cardiovascular Disease, Developmental Disorder, Organismal Injury and Abnormalities, Skeletal and Muscular Disorders	hypertrophy	hypertrophy of cardiomyocytes	0.0339	miR-214-3p (and other miRNAs w/seed CAGCAGG),miR-1-3p (and other miRNAs w/seed GGAAUGU),miR-16-5p (and other miRNAs w/seed AGCAGCA)	3
Cell Cycle	G1 phase	G1 phase	0.0343	miR-34a-5p (and other miRNAs w/seed GGCAGUG),let-7a-5p (and other miRNAs w/seed GAGGUAG),miR-17-5p (and other miRNAs w/seed AAAGUGC),miR-16-5p (and other miRNAs w/seed AGCAGCA),miR-26a-5p (and other miRNAs w/seed UCAAGUA),miR-92a-3p (and other miRNAs w/seed AUUGCAC)	6
Cancer, Cellular Development, Cellular Growth and Proliferation, Organismal Injury and Abnormalities, Tumor Morphology	proliferation	proliferation of carcinoma cells	0.0349	miR-145-5p (and other miRNAs w/seed UCCAGUU),miR-142-5p (and other miRNAs w/seed AUAAAGU)	2
Cellular Movement	cell movement	cell movement of breast cancer cell lines	0.0352	miR-203a-3p (and other miRNAs w/seed UGAAAUG),miR-145-5p (and other miRNAs w/seed UCCAGUU),miR-17-5p (and other miRNAs w/seed AAAGUGC),miR-149-5p (miRNAs w/seed CUGGCUC),miR-181a-5p (and other miRNAs w/seed ACAUUCA)	5
Cancer, Hematological Disease, Immunological Disease, Organismal Injury and Abnormalities	chronic leukemia	chronic leukemia	0.0363	let-7a-5p (and other miRNAs w/seed GAGGUAG),miR-125b-5p (and other miRNAs w/seed CCCUGAG),miR-29b-3p (and other miRNAs w/seed AGCACCA),miR-16-5p (and other miRNAs w/seed AGCAGCA),miR-143-3p (and other miRNAs w/seed GAGAUGA),miR-130a-3p (and other miRNAs w/seed AGUGCAA),miR-486-5p (and other miRNAs w/seed CCUGUAC)	7
Cellular Development	epithelial-mesenchymal transition	epithelial-mesenchymal transition	0.0369	miR-203a-3p (and other miRNAs w/seed UGAAAUG),miR-17-5p (and other miRNAs w/seed AAAGUGC),miR-200b-3p (and other miRNAs w/seed AAUACUG),miR-141-3p (and other miRNAs w/seed AACACUG)	4
Cancer, Cell Death and Survival, Neurological Disease, Organismal Injury and Abnormalities, Tumor Morphology	apoptosis	apoptosis of glioblastoma cells	0.0373	miR-221-3p (and other miRNAs w/seed GCUACAU)	1
Cell Cycle	G0/G1 phase transition	arrest in G0/G1 phase transition of brain cancer cell lines	0.0373	miR-451a (and other miRNAs w/seed AACCGUU)	1
Cell Cycle	G1 phase	arrest in G1 phase of pancreatic cancer cell lines	0.0373	miR-34a-5p (and other miRNAs w/seed GGCAGUG)	1
Cardiovascular Disease, Organismal Injury and Abnormalities	arteriosclerosis of the extremities	arteriosclerosis of the extremities	0.0373	miR-210-3p (miRNAs w/seed UGUGCGU)	1
Cell-To-Cell Signaling and Interaction	cell-cell adhesion	cell-cell adhesion of squamous cell carcinoma cell lines	0.0373	miR-16-5p (and other miRNAs w/seed AGCAGCA)	1
Cellular Movement	chemotaxis	chemotaxis of melanoma cell lines	0.0373	miR-126a-5p (and other miRNAs w/seed AUUAUUA)	1
Cancer, Organismal Injury and Abnormalities	metastasis	metastasis of hepatoma cell lines	0.0373	miR-17-5p (and other miRNAs w/seed AAAGUGC)	1
Cellular Movement, Reproductive System Development and Function	migration	migration of prostate cell lines	0.0373	miR-17-5p (and other miRNAs w/seed AAAGUGC)	1
Cardiovascular Disease	neointimal lesion	neointimal lesion	0.0373	miR-145-5p (and other miRNAs w/seed UCCAGUU)	1
Cancer, Cellular Development, Cellular Growth and Proliferation, Hematological Disease, Organismal Injury and Abnormalities, Tumor Morphology	proliferation	proliferation of acute myeloid leukemia blast cells	0.0373	miR-29b-3p (and other miRNAs w/seed AGCACCA)	1
Cancer, Cellular Development, Cellular Growth and Proliferation, Organismal Injury and Abnormalities, Respiratory Disease, Tumor Morphology	proliferation	proliferation of lung adenocarcinoma cells	0.0373	miR-142-5p (and other miRNAs w/seed AUAAAGU)	1
Cardiovascular System Development and Function, Cell Cycle, Skeletal and Muscular System Development and Function	cell cycle progression	re-entry into cell cycle progression of ventricular myocytes	0.0373	miR-199a-3p (and other miRNAs w/seed CAGUAGU)	1
Cell Death and Survival	apoptosis	apoptosis of lung cancer cell lines	0.0373	miR-34a-5p (and other miRNAs w/seed GGCAGUG),miR-145-5p (and other miRNAs w/seed UCCAGUU),miR-143-3p (and other miRNAs w/seed GAGAUGA),miR-181a-5p (and other miRNAs w/seed ACAUUCA)	4
Cancer, Organismal Injury and Abnormalities, Reproductive System Disease	carcinoma	carcinoma in breast	0.0379	miR-30c-5p (and other miRNAs w/seed GUAAACA),miR-103-3p (and other miRNAs w/seed GCAGCAU),miR-1915-3p (and other miRNAs w/seed CCCAGGG),miR-17-5p (and other miRNAs w/seed AAAGUGC),miR-29b-3p (and other miRNAs w/seed AGCACCA),miR-183-5p (miRNAs w/seed AUGGCAC),miR-200b-3p (and other miRNAs w/seed AAUACUG),miR-1207-5p (and other miRNAs w/seed GGCAGGG),miR-1268a (and other miRNAs w/seed GGGCGUG),let…	16
Gastrointestinal Disease, Hepatic System Disease, Organismal Injury and Abnormalities	fibrosis	fibrosis of liver	0.038	miR-194-5p (miRNAs w/seed GUAACAG),miR-27a-3p (and other miRNAs w/seed UCACAGU),miR-16-5p (and other miRNAs w/seed AGCAGCA)	3
Infectious Diseases	infection	Viral Infection	0.0384	miR-135a-5p (and other miRNAs w/seed AUGGCUU),miR-214-3p (and other miRNAs w/seed CAGCAGG),miR-100-5p (and other miRNAs w/seed ACCCGUA),miR-199a-5p (and other miRNAs w/seed CCAGUGU),miR-30c-5p (and other miRNAs w/seed GUAAACA),miR-199a-3p (and other miRNAs w/seed CAGUAGU),miR-103-3p (and other miRNAs w/seed GCAGCAU),miR-17-5p (and other miRNAs w/seed AAAGUGC),miR-29b-3p (and other miRNAs w/seed A…	17
Cancer, Gastrointestinal Disease, Organismal Injury and Abnormalities	esophageal carcinoma	esophageal carcinoma	0.0401	miR-203a-3p (and other miRNAs w/seed UGAAAUG),miR-100-5p (and other miRNAs w/seed ACCCGUA),miR-1-3p (and other miRNAs w/seed GGAAUGU),miR-145-5p (and other miRNAs w/seed UCCAGUU),let-7a-5p (and other miRNAs w/seed GAGGUAG),miR-204-5p (and other miRNAs w/seed UCCCUUU),miR-196a-5p (and other miRNAs w/seed AGGUAGU),miR-143-3p (and other miRNAs w/seed GAGAUGA)	8
Cell Death and Survival	cell viability	cell viability of bone cancer cell lines	0.0413	miR-143-3p (and other miRNAs w/seed GAGAUGA),miR-221-3p (and other miRNAs w/seed GCUACAU)	2
Cellular Development, Cellular Growth and Proliferation, Skeletal and Muscular System Development and Function	proliferation	proliferation of muscle cell lines	0.0413	miR-100-5p (and other miRNAs w/seed ACCCGUA),miR-192-5p (and other miRNAs w/seed UGACCUA)	2
Cancer, Cardiovascular System Development and Function, Organismal Injury and Abnormalities, Tumor Morphology	vascularization	vascularization of tumor	0.0413	miR-17-5p (and other miRNAs w/seed AAAGUGC),miR-18a-5p (and other miRNAs w/seed AAGGUGC)	2
Cell-To-Cell Signaling and Interaction, Hematological System Development and Function, Immune Cell Trafficking, Inflammatory Response	activation	activation of myeloid-derived suppressor cells	0.0418	miR-17-5p (and other miRNAs w/seed AAAGUGC)	1
Cancer, Neurological Disease, Organismal Injury and Abnormalities	anaplastic oligodendroglioma	anaplastic oligodendroglioma	0.0418	miR-10a-5p (and other miRNAs w/seed ACCCUGU)	1
Cancer, Cell Morphology, Cellular Function and Maintenance, Organismal Injury and Abnormalities	autophagy	autophagy of cancer cells	0.0418	miR-130a-3p (and other miRNAs w/seed AGUGCAA)	1
Cancer, Organismal Injury and Abnormalities, Renal and Urological Disease	chromophobe renal cancer	chromophobe renal cancer	0.0418	miR-221-3p (and other miRNAs w/seed GCUACAU)	1
Cellular Growth and Proliferation	colony formation	colony formation of bladder cancer cell lines	0.0418	miR-125b-5p (and other miRNAs w/seed CCCUGAG)	1
Cardiovascular Disease, Cardiovascular System Development and Function, Organ Morphology, Organismal Development, Organismal Injury and Abnormalities	enlargement	enlargement of heart	0.0418	miR-199a-5p (and other miRNAs w/seed CCAGUGU)	1
Cell Death and Survival	killing	killing of brain cancer cell lines	0.0418	miR-16-5p (and other miRNAs w/seed AGCAGCA)	1
Cardiovascular Disease, Connective Tissue Disorders, Dermatological Diseases and Conditions, Immunological Disease, Inflammatory Disease, Organismal Injury and Abnormalities, Skeletal and Muscular Disorders	limited cutaneous systemic sclerosis	limited cutaneous systemic sclerosis	0.0418	miR-196a-5p (and other miRNAs w/seed AGGUAGU)	1
Cell-To-Cell Signaling and Interaction, Cellular Function and Maintenance, Inflammatory Response	phagocytosis	phagocytosis by dendritic cells	0.0418	miR-142-3p (and other miRNAs w/seed GUAGUGU)	1
Cancer, Neurological Disease, Organismal Injury and Abnormalities	primary neuroectodermal tumor	primary neuroectodermal tumor	0.0418	miR-30c-5p (and other miRNAs w/seed GUAAACA)	1
Tissue Morphology	quantity	quantity of pancreatic cancer cell lines	0.0418	miR-34a-5p (and other miRNAs w/seed GGCAGUG)	1
Dermatological Diseases and Conditions, Organismal Injury and Abnormalities	scratch lesion	scratch lesion	0.0418	miR-205-5p (and other miRNAs w/seed CCUUCAU)	1
Cell Cycle	senescence	senescence of melanoma cell lines	0.0418	miR-203a-3p (and other miRNAs w/seed UGAAAUG)	1
Cellular Development, Hematological System Development and Function, Hematopoiesis	differentiation	differentiation of hematopoietic progenitor cells	0.0443	miR-451a (and other miRNAs w/seed AACCGUU),miR-144-3p (miRNAs w/seed ACAGUAU),miR-196a-5p (and other miRNAs w/seed AGGUAGU),miR-125b-5p (and other miRNAs w/seed CCCUGAG),miR-486-5p (and other miRNAs w/seed CCUGUAC)	5
Cellular Development, Cellular Growth and Proliferation, Embryonic Development, Hematological System Development and Function, Hematopoiesis, Humoral Immune Response, Lymphoid Tissue Structure and Development, Organ Development, Organismal Development, Tissue Development	development	development of B lymphocytes	0.0444	miR-17-5p (and other miRNAs w/seed AAAGUGC),miR-18a-5p (and other miRNAs w/seed AAGGUGC),miR-132-3p (and other miRNAs w/seed AACAGUC)	3
Cell Cycle	cell cycle progression	arrest in cell cycle progression of pancreatic cancer cell lines	0.0464	miR-34a-5p (and other miRNAs w/seed GGCAGUG)	1
Cellular Development, Cellular Growth and Proliferation	growth	arrest in growth of thyroid tumor cell lines	0.0464	miR-197-3p (and other miRNAs w/seed UCACCAC)	1
Cell Morphology, Cellular Function and Maintenance	autophagy	autophagy of leukemia cell lines	0.0464	miR-130a-3p (and other miRNAs w/seed AGUGCAA)	1
Cell Death and Survival	cytolysis	cytolysis of lung cancer cell lines	0.0464	miR-210-3p (miRNAs w/seed UGUGCGU)	1
Cell Death and Survival	cytolysis	cytolysis of melanoma cell lines	0.0464	miR-210-3p (miRNAs w/seed UGUGCGU)	1
Cardiovascular Disease, Connective Tissue Disorders, Dermatological Diseases and Conditions, Immunological Disease, Inflammatory Disease, Organismal Injury and Abnormalities, Skeletal and Muscular Disorders	diffuse cutaneous systemic sclerosis	diffuse cutaneous systemic sclerosis	0.0464	miR-196a-5p (and other miRNAs w/seed AGGUAGU)	1
Cancer, Endocrine System Disorders, Organismal Injury and Abnormalities	parathyroid carcinoma	parathyroid carcinoma	0.0464	miR-221-3p (and other miRNAs w/seed GCUACAU)	1
Cancer, Organismal Injury and Abnormalities	tumorigenesis	tumorigenesis of stomach cancer cell lines	0.0464	miR-148a-3p (and other miRNAs w/seed CAGUGCA)	1
Cellular Development, Embryonic Development, Organismal Development, Tissue Development	differentiation	differentiation of mesenchymal stem cells	0.047	miR-196a-5p (and other miRNAs w/seed AGGUAGU),miR-17-5p (and other miRNAs w/seed AAAGUGC)	2
Cardiovascular Disease, Organismal Injury and Abnormalities	infarction	infarction of heart	0.0471	miR-146a-5p (and other miRNAs w/seed GAGAACU),miR-1-3p (and other miRNAs w/seed GGAAUGU),miR-210-3p (miRNAs w/seed UGUGCGU),miR-320b (and other miRNAs w/seed AAAGCUG)	4
Cell Death and Survival	apoptosis	apoptosis of bone cancer cell lines	0.0477	miR-34a-5p (and other miRNAs w/seed GGCAGUG),miR-143-3p (and other miRNAs w/seed GAGAUGA),miR-221-3p (and other miRNAs w/seed GCUACAU)	3
Cell Cycle	interphase	arrest in interphase	0.048	miR-451a (and other miRNAs w/seed AACCGUU),miR-34a-5p (and other miRNAs w/seed GGCAGUG),miR-27a-3p (and other miRNAs w/seed UCACAGU),miR-16-5p (and other miRNAs w/seed AGCAGCA),miR-26a-5p (and other miRNAs w/seed UCAAGUA),miR-132-3p (and other miRNAs w/seed AACAGUC)	6
Tox Functions for My Projects->Noushin->313 post - 2016-11-17 01:19 PM
Categories	Functions	Diseases or Functions Annotation	p-Value	Molecules	# Molecules
Renal Inflammation, Renal Nephritis	lupus nephritis	class II lupus nephritis	6.93e-21	miR-100-5p (and other miRNAs w/seed ACCCGUA),miR-30c-5p (and other miRNAs w/seed GUAAACA),miR-23a-3p (and other miRNAs w/seed UCACAUU),miR-1913 (and other miRNAs w/seed CUGCCCC),miR-200b-3p (and other miRNAs w/seed AAUACUG),miR-92a-3p (and other miRNAs w/seed AUUGCAC),miR-223-3p (miRNAs w/seed GUCAGUU),miR-365-3p (and other miRNAs w/seed AAUGCCC),miR-3118 (and other miRNAs w/seed GUGACUG),miR-210…	17
Liver Damage, Liver Inflammation/Hepatitis	chronic hepatitis B	chronic hepatitis B	2.52e-14	miR-135a-5p (and other miRNAs w/seed AUGGCUU),miR-100-5p (and other miRNAs w/seed ACCCGUA),miR-199a-5p (and other miRNAs w/seed CCAGUGU),miR-210-3p (miRNAs w/seed UGUGCGU),miR-27a-3p (and other miRNAs w/seed UCACAGU),miR-16-5p (and other miRNAs w/seed AGCAGCA),miR-143-3p (and other miRNAs w/seed GAGAUGA),miR-130a-3p (and other miRNAs w/seed AGUGCAA),miR-221-3p (and other miRNAs w/seed GCUACAU),mi…	10
Hepatocellular Carcinoma, Liver Hyperplasia/Hyperproliferation	hepatocellular carcinoma	hepatocellular carcinoma	5.63e-12	miR-135a-5p (and other miRNAs w/seed AUGGCUU),miR-146a-5p (and other miRNAs w/seed GAGAACU),miR-100-5p (and other miRNAs w/seed ACCCGUA),miR-199a-5p (and other miRNAs w/seed CCAGUGU),miR-23a-3p (and other miRNAs w/seed UCACAUU),miR-30c-5p (and other miRNAs w/seed GUAAACA),miR-199a-3p (and other miRNAs w/seed CAGUAGU),miR-103-3p (and other miRNAs w/seed GCAGCAU),miR-193a-3p (and other miRNAs w/see…	25
Liver Steatosis	nonalcoholic fatty liver disease	nonalcoholic fatty liver disease	2.83e-11	miR-451a (and other miRNAs w/seed AACCGUU),miR-34a-5p (and other miRNAs w/seed GGCAGUG),miR-194-5p (miRNAs w/seed GUAACAG),miR-103-3p (and other miRNAs w/seed GCAGCAU),miR-335-5p (and other miRNAs w/seed CAAGAGC),miR-29b-3p (and other miRNAs w/seed AGCACCA),miR-31-5p (and other miRNAs w/seed GGCAAGA),miR-221-3p (and other miRNAs w/seed GCUACAU),miR-141-3p (and other miRNAs w/seed AACACUG)	9
Liver Cirrhosis	cirrhosis	cirrhosis of liver	1.31e-07	miR-135a-5p (and other miRNAs w/seed AUGGCUU),miR-100-5p (and other miRNAs w/seed ACCCGUA),miR-199a-5p (and other miRNAs w/seed CCAGUGU),miR-210-3p (miRNAs w/seed UGUGCGU),miR-27a-3p (and other miRNAs w/seed UCACAGU),miR-16-5p (and other miRNAs w/seed AGCAGCA),miR-143-3p (and other miRNAs w/seed GAGAUGA),miR-130a-3p (and other miRNAs w/seed AGUGCAA),miR-221-3p (and other miRNAs w/seed GCUACAU),mi…	10
Cardiac Fibrosis	fibrosis	fibrosis of heart	0.000482	miR-199a-5p (and other miRNAs w/seed CCAGUGU),miR-23a-3p (and other miRNAs w/seed UCACAUU),miR-30c-5p (and other miRNAs w/seed GUAAACA),miR-125b-5p (and other miRNAs w/seed CCCUGAG),miR-29b-3p (and other miRNAs w/seed AGCACCA),miR-16-5p (and other miRNAs w/seed AGCAGCA)	6
Liver Hyperplasia/Hyperproliferation	cancer	liver cancer	0.00213	miR-135a-5p (and other miRNAs w/seed AUGGCUU),miR-146a-5p (and other miRNAs w/seed GAGAACU),miR-100-5p (and other miRNAs w/seed ACCCGUA),miR-23a-3p (and other miRNAs w/seed UCACAUU),miR-126a-5p (and other miRNAs w/seed AUUAUUA),miR-103-3p (and other miRNAs w/seed GCAGCAU),miR-125b-5p (and other miRNAs w/seed CCCUGAG),miR-143-3p (and other miRNAs w/seed GAGAUGA),miR-148a-3p (and other miRNAs w/see…	45
Cardiac Infarction	acute myocardial infarction	acute myocardial infarction	0.014	miR-146a-5p (and other miRNAs w/seed GAGAACU),miR-1-3p (and other miRNAs w/seed GGAAUGU),miR-210-3p (miRNAs w/seed UGUGCGU)	3
Liver Hyperplasia/Hyperproliferation	tumorigenesis	tumorigenesis of liver cancer cells	0.0141	miR-221-3p (and other miRNAs w/seed GCUACAU)	1
Cardiac Hypertrophy	hypertrophy	hypertrophy of cardiomyocytes	0.0339	miR-214-3p (and other miRNAs w/seed CAGCAGG),miR-1-3p (and other miRNAs w/seed GGAAUGU),miR-16-5p (and other miRNAs w/seed AGCAGCA)	3
Liver Fibrosis	fibrosis	fibrosis of liver	0.038	miR-194-5p (miRNAs w/seed GUAACAG),miR-27a-3p (and other miRNAs w/seed UCACAGU),miR-16-5p (and other miRNAs w/seed AGCAGCA)	3
Cardiac Enlargement	enlargement	enlargement of heart	0.0418	miR-199a-5p (and other miRNAs w/seed CCAGUGU)	1
Cardiac Infarction	infarction	infarction of heart	0.0471	miR-146a-5p (and other miRNAs w/seed GAGAACU),miR-1-3p (and other miRNAs w/seed GGAAUGU),miR-210-3p (miRNAs w/seed UGUGCGU),miR-320b (and other miRNAs w/seed AAAGCUG)	4
Cardiac Regeneration	regeneration	regeneration of heart	0.0509	miR-199a-3p (and other miRNAs w/seed CAGUAGU)	1
Cardiac Hypertrophy	hypertrophy	hypertrophy of heart	0.0511	miR-214-3p (and other miRNAs w/seed CAGCAGG),miR-1-3p (and other miRNAs w/seed GGAAUGU),miR-199a-5p (and other miRNAs w/seed CCAGUGU),miR-23a-3p (and other miRNAs w/seed UCACAUU),miR-16-5p (and other miRNAs w/seed AGCAGCA)	5
Cardiac Proliferation	proliferation	proliferation of ventricular myocytes	0.0554	miR-199a-3p (and other miRNAs w/seed CAGUAGU)	1
Cardiac Proliferation	proliferation	proliferation of cardiomyocytes	0.0667	miR-199a-3p (and other miRNAs w/seed CAGUAGU),miR-16-5p (and other miRNAs w/seed AGCAGCA)	2
Glomerular Injury, Renal Fibrosis	fibrosis	fibrosis of kidney	0.068	miR-192-5p (and other miRNAs w/seed UGACCUA),miR-29b-3p (and other miRNAs w/seed AGCACCA)	2
Congenital Heart Anomaly	DiGeorge syndrome	DiGeorge syndrome	0.0863	miR-130a-3p (and other miRNAs w/seed AGUGCAA)	1
Cardiac Fibrosis	interstitial fibrosis	interstitial fibrosis of heart	0.12	miR-199a-5p (and other miRNAs w/seed CCAGUGU)	1
Liver Hyperplasia/Hyperproliferation	proliferation	proliferation of liver cancer cells	0.12	miR-221-3p (and other miRNAs w/seed GCUACAU)	1
Liver Hyperplasia/Hyperproliferation	liver metastasis	liver metastasis	0.219	miR-92a-3p (and other miRNAs w/seed AUUGCAC)	1
Pulmonary Hypertension	pulmonary hypertensive arterial disease	pulmonary hypertensive arterial disease	0.226	miR-204-5p (and other miRNAs w/seed UCCCUUU)	1
Cardiac Necrosis/Cell Death	apoptosis	apoptosis of heart cells	0.28	miR-16-5p (and other miRNAs w/seed AGCAGCA),miR-320b (and other miRNAs w/seed AAAGCUG)	2
Heart Failure	failure	failure of heart	0.431	miR-199a-5p (and other miRNAs w/seed CCAGUGU),miR-16-5p (and other miRNAs w/seed AGCAGCA)	2
Cardiac Arteriopathy	coronary artery disease	coronary artery disease	0.484	miR-1-3p (and other miRNAs w/seed GGAAUGU),miR-221-3p (and other miRNAs w/seed GCUACAU)	2
Renal Necrosis/Cell Death	apoptosis	apoptosis of kidney cell lines	1	miR-34a-5p (and other miRNAs w/seed GGCAGUG)	1
Regulator Effects for My Projects->Noushin->313 post - 2016-11-17 01:19 PM
Networks for My Projects->Noushin->313 post - 2016-11-17 01:19 PM
ID	Analysis	Molecules in Network	Score
1	313 post - 2016-11-17 01:19 PM	Akt,Cg,ERK,FSH,Insulin,MAP2K1/2,P38 MAPK,Ras,Rb,Smad2/3,estrogen receptor,let-7a-5p (and other miRNAs w/seed GAGGUAG),miR-1-3p (and other miRNAs w/seed GGAAUGU),miR-125a-3p (miRNAs w/seed CAGGUGA),miR-126a-5p (and other miRNAs w/seed AUUAUUA),miR-130a-3p (and other miRNAs w/seed AGUGCAA),miR-143-3p (and other miRNAs w/seed GAGAUGA),miR-146a-5p (and other miRNAs w/seed GAGAACU),miR-17-5p (and othe…	48
2	313 post - 2016-11-17 01:19 PM	AGO2,ARMCX2,C6orf47,CDH9,CFAP157,DTD1,HHIPL2,LRRC17,MANBAL,MIRLET7,MTRNR2L7,OARD1,SLC30A9,SPINK13,UBQLN3,let-7,let-7f-2-3p (and other miRNAs w/seed UAUACAG),miR-10a-5p (and other miRNAs w/seed ACCCUGU),miR-140-5p (and other miRNAs w/seed AGUGGUU),miR-142-3p (and other miRNAs w/seed GUAGUGU),miR-151-3p (and other miRNAs w/seed UAGACUG),miR-17-3p (and other miRNAs w/seed CUGCAGU),miR-18a-5p (and ot…	25
3	313 post - 2016-11-17 01:19 PM	ASZ1,C10orf131,C11orf42,EEF1AKMT1,EIF2D,FAM216A,IGF1R,IGSF6,KLHDC9,PHLDA2,PRSS55,RNF208,STMND1,TMEM145,WDR38,ZBTB8OS,ZNF385D,ZNF777,ZPBP,miR-1275 (and other miRNAs w/seed UGGGGGA),miR-1343-5p (and other miRNAs w/seed GGGGAGC),miR-141-3p (and other miRNAs w/seed AACACUG),miR-182-5p (and other miRNAs w/seed UUGGCAA),miR-186-5p (miRNAs w/seed AAAGAAU),miR-1973 (miRNAs w/seed CCGUGCA),miR-3195 (miRNA…	25
4	313 post - 2016-11-17 01:19 PM	ABCA8,ADAM20,AIFM3,BEX5,C2orf49,C9orf24,CDH20,CXCL12,CXCL17,HAPLN2,KCNH3,NMRAL1,RAC1,RAG2,RELL2,RPRML,SV2C,ZCCHC12,ZNF575,miR-100-5p (and other miRNAs w/seed ACCCGUA),miR-1202 (and other miRNAs w/seed UGCCAGC),miR-1207-5p (and other miRNAs w/seed GGCAGGG),miR-1225-5p (miRNAs w/seed UGGGUAC),miR-1260a (and other miRNAs w/seed UCCCACC),miR-135a-5p (and other miRNAs w/seed AUGGCUU),miR-137-3p (and o…	25
5	313 post - 2016-11-17 01:19 PM	CCL2,CLEC1B,CPZ,FSCN3,HPF1,Hrg,IKBKB,IL10,Igg2,Immunoglobulin Lambda Light Chain,Integrin alpha 6 beta 1,KCTD8,LIPI,PTK2,SGCE,SLC25A2,SLC35F4,STOX2,SYCE3,lipoxygenase,miR-1258 (miRNAs w/seed GUUAGGA),miR-129-1-3p (and other miRNAs w/seed AGCCCUU),miR-1305 (miRNAs w/seed UUUCAAC),miR-148a-3p (and other miRNAs w/seed CAGUGCA),miR-16-5p (and other miRNAs w/seed AGCAGCA),miR-183-5p (miRNAs w/seed AUG…	25
6	313 post - 2016-11-17 01:19 PM	ACOXL,ADAD2,C4orf51,CBWD5,COX8C,CTSW,GAGE12B/GAGE8,GXYLT2,HPDL,KRTAP10-4,MAPK1,MKRN2OS,PRR7,SCGB1C1/SCGB1C2,SLC4A11,TGIF2LX,TLX2,TMEM159,TMEM45A,ZNF777,miR-101-3p (and other miRNAs w/seed ACAGUAC),miR-1228-3p (miRNAs w/seed CACACCU),miR-1268a (and other miRNAs w/seed GGGCGUG),miR-1273h-5p (and other miRNAs w/seed UGGGAGG),miR-1281 (miRNAs w/seed CGCCUCC),miR-132-3p (and other miRNAs w/seed AACAGU…	23
7	313 post - 2016-11-17 01:19 PM	AKT1,B4GALNT2,BRS3,CDR1,Csn1s1,EDNRB,EGFR ligand,EPHB6,GPR75,MLN,MUC1,OCM,PREX2,PTEN,QRFPR,RTL1,SH2B1,SPATA19,SPRR2D,miR-103-3p (and other miRNAs w/seed GCAGCAU),miR-136-5p (miRNAs w/seed CUCCAUU),miR-142-5p (and other miRNAs w/seed AUAAAGU),miR-145-3p (miRNAs w/seed GAUUCCU),miR-145-5p (and other miRNAs w/seed UCCAGUU),miR-153-3p (miRNAs w/seed UGCAUAG),miR-1915-3p (and other miRNAs w/seed CCCAG…	23
8	313 post - 2016-11-17 01:19 PM	BRS3,C19orf73,C6orf58,CARS2,CCND1,CCR5,CEMP1,EGFR,EGFR ligand,EPGN,FAM71D,GPR137,GPR78,GSK3B,GSTT1,HTR1E,IL1RAPL1,KAZALD1,KIAA1257,KRTAP4-5,LPAR3,TIGD2,miR-1246 (miRNAs w/seed AUGGAUU),miR-125b-5p (and other miRNAs w/seed CCCUGAG),miR-1288-3p (miRNAs w/seed GGACUGC),miR-149-5p (miRNAs w/seed CUGGCUC),miR-151-5p (and other miRNAs w/seed CGAGGAG),miR-219a-5p (and other miRNAs w/seed GAUUGUC),miR-28…	21
9	313 post - 2016-11-17 01:19 PM	ABHD1,ANKMY1,CCDC60,ERVV-2,FAM166B,FCRL6,GYPB,HHLA3,HMMR,KHDC3L,KLRC3,LYZL6,MROH7,NLRP9,NRG1,PTK2B,SLC34A3,TARP,TBX10,TEX28,THEM5,TMEM175,VNN2,ZNF17,miR-1224-5p (and other miRNAs w/seed UGAGGAC),miR-1234-3p (and other miRNAs w/seed CGGCCUG),miR-2392 (miRNAs w/seed AGGAUGG),miR-2682-5p (and other miRNAs w/seed AGGCAGU),miR-3162-5p (miRNAs w/seed UAGGGAG),miR-3180-3p (and other miRNAs w/seed GGGGCG…	17
10	313 post - 2016-11-17 01:19 PM	miR-205-3p (miRNAs w/seed AUUUCAG),mir-205	2
11	313 post - 2016-11-17 01:19 PM	MIR1229,miR-1229-5p (miRNAs w/seed UGGGUAG)	2
12	313 post - 2016-11-17 01:19 PM	miR-1273g-3p (miRNAs w/seed CCACUGC),mir-1273	2
13	313 post - 2016-11-17 01:19 PM	miR-937-5p (miRNAs w/seed UGAGUCA),mir-937	2
14	313 post - 2016-11-17 01:19 PM	miR-3151-3p (miRNAs w/seed CUGAUCC),mir-3151	2
15	313 post - 2016-11-17 01:19 PM	MIR5194,MIR6738,miR-1914-3p (and other miRNAs w/seed GAGGGGU),mir-1914	2
My Lists for My Projects->Noushin->313 post - 2016-11-17 01:19 PM
My Lists	-log(p-value)	Ratio	Molecules
New My List 1	90.3	0.12	miR-135a-5p (and other miRNAs w/seed AUGGCUU),miR-137-3p (and other miRNAs w/seed UAUUGCU),miR-96-5p (and other miRNAs w/seed UUGGCAC),miR-329-3p (and other miRNAs w/seed ACACACC),miR-125b-5p (and other miRNAs w/seed CCCUGAG),miR-143-3p (and other miRNAs w/seed GAGAUGA),miR-148a-3p (and other miRNAs w/seed CAGUGCA),miR-218-5p (and other miRNAs w/seed UGUGCUU),miR-31-5p (and other miRNAs w/seed GG…
Tox Lists for My Projects->Noushin->313 post - 2016-11-17 01:19 PM
Ingenuity Toxicity Lists	-log(p-value)	Ratio	Molecules
Renal Ischemia-Reperfusion Injury MicroRNA Biomarker Panel (Mouse)	12.6	0.75	miR-214-3p (and other miRNAs w/seed CAGCAGG),miR-146a-5p (and other miRNAs w/seed GAGAACU),miR-192-5p (and other miRNAs w/seed UGACCUA),miR-194-5p (miRNAs w/seed GUAACAG),miR-199a-3p (and other miRNAs w/seed CAGUAGU),miR-17-5p (and other miRNAs w/seed AAAGUGC)
Decreases Transmembrane Potential of Mitochondria and Mitochondrial Membrane	0.356	0.0082	miR-16-5p (and other miRNAs w/seed AGCAGCA)
My Pathways for My Projects->Noushin->313 post - 2016-11-17 01:19 PM
My Pathways	-log(p-value)	Ratio	Molecules
Beltran-PearsonCluster-T20SN	0.359	0.00826	miR-29b-3p (and other miRNAs w/seed AGCACCA)
Analysis Ready Molecules for My Projects->Noushin->313 post - 2016-11-17 01:19 PM
ID	Symbol
hsa-miR-98-5p	let-7a-5p (and other miRNAs w/seed GAGGUAG)
hsa-miR-1185-1-3p	let-7f-2-3p (and other miRNAs w/seed UAUACAG)
hsa-miR-1-3p	miR-1-3p (and other miRNAs w/seed GGAAUGU)
hsa-miR-99b-5p	miR-100-5p (and other miRNAs w/seed ACCCGUA)
hsa-miR-101-3p	miR-101-3p (and other miRNAs w/seed ACAGUAC)
hsa-miR-107	miR-103-3p (and other miRNAs w/seed GCAGCAU)
hsa-miR-10b-5p	miR-10a-5p (and other miRNAs w/seed ACCCUGU)
hsa-miR-1202	miR-1202 (and other miRNAs w/seed UGCCAGC)
hsa-miR-1207-5p	miR-1207-5p (and other miRNAs w/seed GGCAGGG)
hsa-miR-1224-5p	miR-1224-5p (and other miRNAs w/seed UGAGGAC)
hsa-miR-1225-5p	miR-1225-5p (miRNAs w/seed UGGGUAC)
hsa-miR-1228-3p	miR-1228-3p (miRNAs w/seed CACACCU)
hsa-miR-1229-5p	miR-1229-5p (miRNAs w/seed UGGGUAG)
hsa-miR-1234-3p	miR-1234-3p (and other miRNAs w/seed CGGCCUG)
hsa-miR-1246	miR-1246 (miRNAs w/seed AUGGAUU)
hsa-miR-1258	miR-1258 (miRNAs w/seed GUUAGGA)
hsa-miR-125a-3p	miR-125a-3p (miRNAs w/seed CAGGUGA)
hsa-miR-125a-5p	miR-125b-5p (and other miRNAs w/seed CCCUGAG)
hsa-miR-1260b	miR-1260a (and other miRNAs w/seed UCCCACC)
hsa-miR-1268b	miR-1268a (and other miRNAs w/seed GGGCGUG)
hsa-miR-126-5p	miR-126a-5p (and other miRNAs w/seed AUUAUUA)
hsa-miR-1273g-3p	miR-1273g-3p (miRNAs w/seed CCACUGC)
hsa-miR-30b-3p	miR-1273h-5p (and other miRNAs w/seed UGGGAGG)
hsa-miR-1275	miR-1275 (and other miRNAs w/seed UGGGGGA)
hsa-miR-1281	miR-1281 (miRNAs w/seed CGCCUCC)
hsa-miR-1288-3p	miR-1288-3p (miRNAs w/seed GGACUGC)
hsa-miR-129-2-3p	miR-129-1-3p (and other miRNAs w/seed AGCCCUU)
hsa-miR-1305	miR-1305 (miRNAs w/seed UUUCAAC)
hsa-miR-301a-3p	miR-130a-3p (and other miRNAs w/seed AGUGCAA)
hsa-miR-132-3p	miR-132-3p (and other miRNAs w/seed AACAGUC)
hsa-miR-939-5p	miR-1343-5p (and other miRNAs w/seed GGGGAGC)
hsa-miR-135a-5p	miR-135a-5p (and other miRNAs w/seed AUGGCUU)
hsa-miR-136-5p	miR-136-5p (miRNAs w/seed CUCCAUU)
hsa-miR-137	miR-137-3p (and other miRNAs w/seed UAUUGCU)
hsa-miR-140-3p	miR-140-3p (and other miRNAs w/seed ACCACAG)
hsa-miR-140-5p	miR-140-5p (and other miRNAs w/seed AGUGGUU)
hsa-miR-200a-3p	miR-141-3p (and other miRNAs w/seed AACACUG)
hsa-miR-142-3p	miR-142-3p (and other miRNAs w/seed GUAGUGU)
hsa-miR-142-5p	miR-142-5p (and other miRNAs w/seed AUAAAGU)
hsa-miR-143-3p	miR-143-3p (and other miRNAs w/seed GAGAUGA)
hsa-miR-144-3p	miR-144-3p (miRNAs w/seed ACAGUAU)
hsa-miR-144-5p	miR-144-5p (miRNAs w/seed GAUAUCA)
hsa-miR-145-3p	miR-145-3p (miRNAs w/seed GAUUCCU)
hsa-miR-145-5p	miR-145-5p (and other miRNAs w/seed UCCAGUU)
hsa-miR-146b-5p	miR-146a-5p (and other miRNAs w/seed GAGAACU)
hsa-miR-152-3p	miR-148a-3p (and other miRNAs w/seed CAGUGCA)
hsa-miR-149-5p	miR-149-5p (miRNAs w/seed CUGGCUC)
hsa-miR-151a-3p	miR-151-3p (and other miRNAs w/seed UAGACUG)
hsa-miR-151b	miR-151-5p (and other miRNAs w/seed CGAGGAG)
hsa-miR-153-3p	miR-153-3p (miRNAs w/seed UGCAUAG)
hsa-miR-195-5p	miR-16-5p (and other miRNAs w/seed AGCAGCA)
hsa-miR-17-3p	miR-17-3p (and other miRNAs w/seed CUGCAGU)
hsa-miR-20b-5p	miR-17-5p (and other miRNAs w/seed AAAGUGC)
hsa-miR-181b-5p	miR-181a-5p (and other miRNAs w/seed ACAUUCA)
hsa-miR-182-5p	miR-182-5p (and other miRNAs w/seed UUGGCAA)
hsa-miR-183-5p	miR-183-5p (miRNAs w/seed AUGGCAC)
hsa-miR-186-5p	miR-186-5p (miRNAs w/seed AAAGAAU)
hsa-miR-18b-5p	miR-18a-5p (and other miRNAs w/seed AAGGUGC)
hsa-miR-324-3p	miR-1913 (and other miRNAs w/seed CUGCCCC)
hsa-miR-1914-3p	miR-1914-3p (and other miRNAs w/seed GAGGGGU)
hsa-miR-1915-3p	miR-1915-3p (and other miRNAs w/seed CCCAGGG)
hsa-miR-215-5p	miR-192-5p (and other miRNAs w/seed UGACCUA)
hsa-miR-193a-3p	miR-193a-3p (and other miRNAs w/seed ACUGGCC)
hsa-miR-194-5p	miR-194-5p (miRNAs w/seed GUAACAG)
hsa-miR-3135b	miR-1964-5p (and other miRNAs w/seed GCUGGAG)
hsa-miR-196a-5p	miR-196a-5p (and other miRNAs w/seed AGGUAGU)
hsa-miR-197-3p	miR-197-3p (and other miRNAs w/seed UCACCAC)
hsa-miR-197-5p	miR-197-5p (and other miRNAs w/seed GGGUAGA)
hsa-miR-1973	miR-1973 (miRNAs w/seed CCGUGCA)
hsa-miR-199a-3p	miR-199a-3p (and other miRNAs w/seed CAGUAGU)
hsa-miR-199a-5p	miR-199a-5p (and other miRNAs w/seed CCAGUGU)
hsa-miR-19b-3p	miR-19b-3p (and other miRNAs w/seed GUGCAAA)
hsa-miR-200c-3p	miR-200b-3p (and other miRNAs w/seed AAUACUG)
hsa-miR-203a-3p	miR-203a-3p (and other miRNAs w/seed UGAAAUG)
hsa-miR-204-5p	miR-204-5p (and other miRNAs w/seed UCCCUUU)
hsa-miR-205-3p	miR-205-3p (miRNAs w/seed AUUUCAG)
hsa-miR-205-5p	miR-205-5p (and other miRNAs w/seed CCUUCAU)
hsa-miR-21-3p	miR-21-3p (and other miRNAs w/seed AACACCA)
hsa-miR-210-3p	miR-210-3p (miRNAs w/seed UGUGCGU)
hsa-miR-211-3p	miR-211-3p (miRNAs w/seed CAGGGAC)
hsa-miR-214-3p	miR-214-3p (and other miRNAs w/seed CAGCAGG)
hsa-miR-218-5p	miR-218-5p (and other miRNAs w/seed UGUGCUU)
hsa-miR-219a-5p	miR-219a-5p (and other miRNAs w/seed GAUUGUC)
hsa-miR-221-3p	miR-221-3p (and other miRNAs w/seed GCUACAU)
hsa-miR-223-3p	miR-223-3p (miRNAs w/seed GUCAGUU)
hsa-miR-2392	miR-2392 (miRNAs w/seed AGGAUGG)
hsa-miR-23b-3p	miR-23a-3p (and other miRNAs w/seed UCACAUU)
hsa-miR-34b-5p	miR-2682-5p (and other miRNAs w/seed AGGCAGU)
hsa-miR-26b-5p	miR-26a-5p (and other miRNAs w/seed UCAAGUA)
hsa-miR-27b-3p	miR-27a-3p (and other miRNAs w/seed UCACAGU)
hsa-miR-2861	miR-2861 (and other miRNAs w/seed GGGCCUG)
hsa-miR-29c-3p	miR-29b-3p (and other miRNAs w/seed AGCACCA)
hsa-miR-29c-5p	miR-29c-5p (miRNAs w/seed GACCGAU)
hsa-miR-30e-3p	miR-30a-3p (and other miRNAs w/seed UUUCAGU)
hsa-miR-30e-5p	miR-30c-5p (and other miRNAs w/seed GUAAACA)
hsa-miR-31-5p	miR-31-5p (and other miRNAs w/seed GGCAAGA)
hsa-miR-134-5p	miR-3118 (and other miRNAs w/seed GUGACUG)
hsa-miR-3127-5p	miR-3127-5p (miRNAs w/seed UCAGGGC)
hsa-miR-3141	miR-3141 (miRNAs w/seed AGGGCGG)
hsa-miR-3149	miR-3149 (miRNAs w/seed UUGUAUG)
hsa-miR-3151-3p	miR-3151-3p (miRNAs w/seed CUGAUCC)
hsa-miR-3156-5p	miR-3156-5p (miRNAs w/seed AAGAUCU)
hsa-miR-3162-3p	miR-3162-3p (miRNAs w/seed CCCUACC)
hsa-miR-3162-5p	miR-3162-5p (miRNAs w/seed UAGGGAG)
hsa-miR-3196	miR-3180-3p (and other miRNAs w/seed GGGGCGG)
hsa-miR-3195	miR-3195 (miRNAs w/seed GCGCCGG)
hsa-miR-3198	miR-3198 (and other miRNAs w/seed UGGAGUC)
hsa-miR-32-3p	miR-32-3p (miRNAs w/seed AAUUUAG)
hsa-miR-320c	miR-320b (and other miRNAs w/seed AAAGCUG)
hsa-miR-362-3p	miR-329-3p (and other miRNAs w/seed ACACACC)
hsa-miR-33a-5p	miR-33-5p (and other miRNAs w/seed UGCAUUG)
hsa-miR-331-3p	miR-331-3p (miRNAs w/seed CCCCUGG)
hsa-miR-335-5p	miR-335-5p (and other miRNAs w/seed CAAGAGC)
hsa-miR-338-3p	miR-338-3p (miRNAs w/seed CCAGCAU)
hsa-miR-340-5p	miR-340-5p (miRNAs w/seed UAUAAAG)
hsa-miR-342-3p	miR-342-3p (miRNAs w/seed CUCACAC)
hsa-miR-410-3p	miR-344d-3p (and other miRNAs w/seed AUAUAAC)
hsa-miR-3652	miR-3473b (and other miRNAs w/seed GGCUGGA)
hsa-miR-34a-5p	miR-34a-5p (and other miRNAs w/seed GGCAGUG)
hsa-miR-3663-3p	miR-3547 (and other miRNAs w/seed GAGCACC)
hsa-miR-3607-3p	miR-3607-3p (miRNAs w/seed CUGUAAA)
hsa-miR-361-5p	miR-361-5p (miRNAs w/seed UAUCAGA)
hsa-miR-3621	miR-3621 (miRNAs w/seed GCGGGUC)
hsa-miR-3648	miR-3648 (miRNAs w/seed GCCGCGG)
hsa-miR-365a-3p	miR-365-3p (and other miRNAs w/seed AAUGCCC)
hsa-miR-3651	miR-3651 (miRNAs w/seed AUAGCCC)
hsa-miR-3653-3p	miR-3653-3p (miRNAs w/seed UAAGAAG)
hsa-miR-3656	miR-3656 (and other miRNAs w/seed GCGGGUG)
hsa-miR-3665	miR-3665 (miRNAs w/seed GCAGGUG)
hsa-miR-376a-3p	miR-376a-3p (and other miRNAs w/seed UCAUAGA)
hsa-miR-379-5p	miR-379-5p (and other miRNAs w/seed GGUAGAC)
hsa-miR-450a-5p	miR-450a-5p (and other miRNAs w/seed UUUGCGA)
hsa-miR-451a	miR-451a (and other miRNAs w/seed AACCGUU)
hsa-miR-486-5p	miR-486-5p (and other miRNAs w/seed CCUGUAC)
hsa-miR-940	miR-6808-5p (and other miRNAs w/seed AGGCAGG)
hsa-miR-3125	miR-6859-5p (and other miRNAs w/seed AGAGGAA)
hsa-miR-28-5p	miR-708-5p (and other miRNAs w/seed AGGAGCU)
hsa-miR-3188	miR-879-5p (and other miRNAs w/seed GAGGCUU)
hsa-miR-363-3p	miR-92a-3p (and other miRNAs w/seed AUUGCAC)
hsa-miR-937-5p	miR-937-5p (miRNAs w/seed UGAGUCA)
hsa-miR-95-3p	miR-95-3p (miRNAs w/seed UCAACGG)
hsa-miR-96-5p	miR-96-5p (and other miRNAs w/seed UUGGCAC)

## Sheet: LTL-313B-relapse
Categories	Functions	Diseases or Functions Annotation	p-Value	Molecules	# Molecules
Cancer, Organismal Injury and Abnormalities, Reproductive System Disease	invasive cervical squamous cell carcinoma	early stage invasive cervical squamous cell carcinoma	3.03e-46	miR-214-3p (and other miRNAs w/seed CAGCAGG),miR-133a-3p (and other miRNAs w/seed UUGGUCC),miR-194-5p (miRNAs w/seed GUAACAG),miR-218-5p (and other miRNAs w/seed UGUGCUU),miR-92a-3p (and other miRNAs w/seed AUUGCAC),miR-142-3p (and other miRNAs w/seed GUAGUGU),miR-340-5p (miRNAs w/seed UAUAAAG),miR-26a-5p (and other miRNAs w/seed UCAAGUA),miR-181a-5p (and other miRNAs w/seed ACAUUCA),miR-130a-3p …	28
Cancer, Organismal Injury and Abnormalities	carcinoma	invasive carcinoma	9.71e-37	miR-214-3p (and other miRNAs w/seed CAGCAGG),miR-133a-3p (and other miRNAs w/seed UUGGUCC),miR-194-5p (miRNAs w/seed GUAACAG),miR-103-3p (and other miRNAs w/seed GCAGCAU),miR-1915-3p (and other miRNAs w/seed CCCAGGG),miR-218-5p (and other miRNAs w/seed UGUGCUU),miR-200b-3p (and other miRNAs w/seed AAUACUG),miR-92a-3p (and other miRNAs w/seed AUUGCAC),miR-142-3p (and other miRNAs w/seed GUAGUGU),m…	34
Organismal Injury and Abnormalities, Reproductive System Disease	nonobstructive azoospermia	nonobstructive azoospermia	1.26e-36	miR-23a-3p (and other miRNAs w/seed UCACAUU),miR-126a-5p (and other miRNAs w/seed AUUAUUA),miR-153-3p (miRNAs w/seed UGCAUAG),miR-200b-3p (and other miRNAs w/seed AAUACUG),miR-92a-3p (and other miRNAs w/seed AUUGCAC),miR-362-5p (and other miRNAs w/seed AUCCUUG),miR-33-5p (and other miRNAs w/seed UGCAUUG),miR-181a-5p (and other miRNAs w/seed ACAUUCA),miR-130a-3p (and other miRNAs w/seed AGUGCAA),m…	31
Cancer, Hematological Disease, Immunological Disease, Organismal Injury and Abnormalities	sinonasal natural killer/T-cell lymphoma	sinonasal natural killer/T-cell lymphoma	1.21e-35	miR-140-5p (and other miRNAs w/seed AGUGGUU),miR-22-5p (and other miRNAs w/seed GUUCUUC),miR-194-5p (miRNAs w/seed GUAACAG),miR-30c-5p (and other miRNAs w/seed GUAAACA),miR-148a-3p (and other miRNAs w/seed CAGUGCA),miR-92a-3p (and other miRNAs w/seed AUUGCAC),miR-140-3p (and other miRNAs w/seed ACCACAG),miR-142-3p (and other miRNAs w/seed GUAGUGU),miR-378a-3p (and other miRNAs w/seed CUGGACU),miR…	23
Cancer, Gastrointestinal Disease, Organismal Injury and Abnormalities, Respiratory Disease	pharyngeal carcinoma	pharyngeal carcinoma	3.54e-34	miR-203a-3p (and other miRNAs w/seed UGAAAUG),miR-140-5p (and other miRNAs w/seed AGUGGUU),miR-214-3p (and other miRNAs w/seed CAGCAGG),miR-100-5p (and other miRNAs w/seed ACCCGUA),miR-1-3p (and other miRNAs w/seed GGAAUGU),miR-30c-5p (and other miRNAs w/seed GUAAACA),miR-23a-3p (and other miRNAs w/seed UCACAUU),miR-204-5p (and other miRNAs w/seed UCCCUUU),miR-196a-5p (and other miRNAs w/seed AGG…	26
Cancer, Organismal Injury and Abnormalities	primary melanoma	primary melanoma	2.29e-32	miR-203a-3p (and other miRNAs w/seed UGAAAUG),miR-100-5p (and other miRNAs w/seed ACCCGUA),miR-146a-5p (and other miRNAs w/seed GAGAACU),miR-23a-3p (and other miRNAs w/seed UCACAUU),miR-196a-5p (and other miRNAs w/seed AGGUAGU),miR-199a-3p (and other miRNAs w/seed CAGUAGU),miR-125b-5p (and other miRNAs w/seed CCCUGAG),miR-29b-3p (and other miRNAs w/seed AGCACCA),miR-27a-3p (and other miRNAs w/see…	20
Cancer, Gastrointestinal Disease, Organismal Injury and Abnormalities, Respiratory Disease	squamous cell cancer of the hypopharynx	squamous cell cancer of the hypopharynx	1.09e-30	miR-140-5p (and other miRNAs w/seed AGUGGUU),miR-203a-3p (and other miRNAs w/seed UGAAAUG),miR-214-3p (and other miRNAs w/seed CAGCAGG),miR-100-5p (and other miRNAs w/seed ACCCGUA),miR-1-3p (and other miRNAs w/seed GGAAUGU),miR-30c-5p (and other miRNAs w/seed GUAAACA),miR-126a-5p (and other miRNAs w/seed AUUAUUA),miR-196a-5p (and other miRNAs w/seed AGGUAGU),miR-204-5p (and other miRNAs w/seed UC…	21
Cancer, Connective Tissue Disorders, Organismal Injury and Abnormalities	dedifferentiated liposarcoma	dedifferentiated liposarcoma	1.39e-30	miR-146a-5p (and other miRNAs w/seed GAGAACU),miR-144-3p (miRNAs w/seed ACAGUAU),miR-199a-5p (and other miRNAs w/seed CCAGUGU),miR-193a-5p (miRNAs w/seed GGGUCUU),miR-199a-3p (and other miRNAs w/seed CAGUAGU),miR-29b-3p (and other miRNAs w/seed AGCACCA),miR-193a-3p (and other miRNAs w/seed ACUGGCC),miR-136-5p (miRNAs w/seed CUCCAUU),miR-143-3p (and other miRNAs w/seed GAGAUGA),miR-223-3p (miRNAs …	19
Cancer, Connective Tissue Disorders, Organismal Injury and Abnormalities	liposarcoma	liposarcoma	1.53e-29	miR-146a-5p (and other miRNAs w/seed GAGAACU),miR-144-3p (miRNAs w/seed ACAGUAU),miR-199a-5p (and other miRNAs w/seed CCAGUGU),miR-193a-5p (miRNAs w/seed GGGUCUU),miR-199a-3p (and other miRNAs w/seed CAGUAGU),miR-29b-3p (and other miRNAs w/seed AGCACCA),miR-193a-3p (and other miRNAs w/seed ACUGGCC),miR-136-5p (miRNAs w/seed CUCCAUU),miR-143-3p (and other miRNAs w/seed GAGAUGA),miR-223-3p (miRNAs …	20
Cancer, Organismal Injury and Abnormalities, Reproductive System Disease	cervical squamous cell carcinoma	cervical squamous cell carcinoma	1.12e-28	miR-214-3p (and other miRNAs w/seed CAGCAGG),miR-133a-3p (and other miRNAs w/seed UUGGUCC),miR-194-5p (miRNAs w/seed GUAACAG),miR-218-5p (and other miRNAs w/seed UGUGCUU),miR-92a-3p (and other miRNAs w/seed AUUGCAC),miR-142-3p (and other miRNAs w/seed GUAGUGU),miR-340-5p (miRNAs w/seed UAUAAAG),miR-26a-5p (and other miRNAs w/seed UCAAGUA),miR-130a-3p (and other miRNAs w/seed AGUGCAA),miR-181a-5p …	29
Inflammatory Response	inflammation	inflammation of absolute anatomical region	1.66e-24	miR-100-5p (and other miRNAs w/seed ACCCGUA),miR-133a-3p (and other miRNAs w/seed UUGGUCC),miR-194-5p (miRNAs w/seed GUAACAG),miR-23a-3p (and other miRNAs w/seed UCACAUU),miR-126a-5p (and other miRNAs w/seed AUUAUUA),miR-103-3p (and other miRNAs w/seed GCAGCAU),miR-125b-5p (and other miRNAs w/seed CCCUGAG),miR-188-5p (and other miRNAs w/seed AUCCCUU),miR-143-3p (and other miRNAs w/seed GAGAUGA),m…	44
Cancer, Organismal Injury and Abnormalities	metastatic melanoma cancer	metastatic melanoma cancer	4.85e-24	miR-203a-3p (and other miRNAs w/seed UGAAAUG),miR-133a-3p (and other miRNAs w/seed UUGGUCC),miR-146a-5p (and other miRNAs w/seed GAGAACU),miR-1-3p (and other miRNAs w/seed GGAAUGU),miR-96-5p (and other miRNAs w/seed UUGGCAC),miR-23a-3p (and other miRNAs w/seed UCACAUU),miR-196a-5p (and other miRNAs w/seed AGGUAGU),miR-199a-3p (and other miRNAs w/seed CAGUAGU),miR-125b-5p (and other miRNAs w/seed …	19
Inflammatory Response, Organismal Injury and Abnormalities	inflammation	inflammation of organ	9.76e-22	miR-100-5p (and other miRNAs w/seed ACCCGUA),miR-133a-3p (and other miRNAs w/seed UUGGUCC),miR-194-5p (miRNAs w/seed GUAACAG),miR-23a-3p (and other miRNAs w/seed UCACAUU),miR-126a-5p (and other miRNAs w/seed AUUAUUA),miR-103-3p (and other miRNAs w/seed GCAGCAU),miR-125b-5p (and other miRNAs w/seed CCCUGAG),miR-188-5p (and other miRNAs w/seed AUCCCUU),miR-143-3p (and other miRNAs w/seed GAGAUGA),m…	44
Cancer, Hematological Disease, Hereditary Disorder, Organismal Injury and Abnormalities	myelodysplastic syndrome with 5q- syndrome	myelodysplastic syndrome with 5q- syndrome	2.57e-20	miR-378a-3p (and other miRNAs w/seed CUGGACU),miR-95-3p (miRNAs w/seed UCAACGG),miR-10a-5p (and other miRNAs w/seed ACCCUGU),miR-146a-5p (and other miRNAs w/seed GAGAACU),miR-451a (and other miRNAs w/seed AACCGUU),miR-34a-5p (and other miRNAs w/seed GGCAGUG),miR-100-5p (and other miRNAs w/seed ACCCGUA),miR-125b-5p (and other miRNAs w/seed CCCUGAG),miR-335-5p (and other miRNAs w/seed CAAGAGC),miR-…	12
Endocrine System Disorders, Gastrointestinal Disease, Metabolic Disease, Organismal Injury and Abnormalities	non-insulin-dependent diabetes mellitus	non-insulin-dependent diabetes mellitus	8.45e-20	miR-100-5p (and other miRNAs w/seed ACCCGUA),miR-133a-3p (and other miRNAs w/seed UUGGUCC),miR-23a-3p (and other miRNAs w/seed UCACAUU),miR-125b-5p (and other miRNAs w/seed CCCUGAG),miR-103-3p (and other miRNAs w/seed GCAGCAU),miR-143-3p (and other miRNAs w/seed GAGAUGA),miR-148a-3p (and other miRNAs w/seed CAGUGCA),miR-33-5p (and other miRNAs w/seed UGCAUUG),miR-335-5p (and other miRNAs w/seed C…	26
Cancer, Endocrine System Disorders, Gastrointestinal Disease, Organismal Injury and Abnormalities	pancreatic ductal adenocarcinoma	pancreatic ductal adenocarcinoma	1.64e-18	miR-203a-3p (and other miRNAs w/seed UGAAAUG),miR-146a-5p (and other miRNAs w/seed GAGAACU),miR-96-5p (and other miRNAs w/seed UUGGCAC),miR-196a-5p (and other miRNAs w/seed AGGUAGU),miR-17-5p (and other miRNAs w/seed AAAGUGC),miR-29b-3p (and other miRNAs w/seed AGCACCA),miR-143-3p (and other miRNAs w/seed GAGAUGA),miR-148a-3p (and other miRNAs w/seed CAGUGCA),miR-223-3p (miRNAs w/seed GUCAGUU),mi…	15
Cancer, Organismal Injury and Abnormalities	solid tumor	primary solid tumor	3.46e-18	miR-203a-3p (and other miRNAs w/seed UGAAAUG),miR-146a-5p (and other miRNAs w/seed GAGAACU),miR-100-5p (and other miRNAs w/seed ACCCGUA),miR-23a-3p (and other miRNAs w/seed UCACAUU),miR-30c-5p (and other miRNAs w/seed GUAAACA),miR-196a-5p (and other miRNAs w/seed AGGUAGU),miR-199a-3p (and other miRNAs w/seed CAGUAGU),miR-125b-5p (and other miRNAs w/seed CCCUGAG),miR-29b-3p (and other miRNAs w/see…	23
Immunological Disease, Inflammatory Disease, Inflammatory Response, Neurological Disease, Organismal Injury and Abnormalities	experimental autoimmune encephalomyelitis	experimental autoimmune encephalomyelitis	4.62e-18	miR-140-5p (and other miRNAs w/seed AGUGGUU),miR-203a-3p (and other miRNAs w/seed UGAAAUG),miR-133a-3p (and other miRNAs w/seed UUGGUCC),miR-194-5p (miRNAs w/seed GUAACAG),miR-30c-5p (and other miRNAs w/seed GUAAACA),miR-126a-5p (and other miRNAs w/seed AUUAUUA),miR-103-3p (and other miRNAs w/seed GCAGCAU),miR-193a-3p (and other miRNAs w/seed ACUGGCC),miR-17-5p (and other miRNAs w/seed AAAGUGC),m…	22
Cancer, Organismal Injury and Abnormalities	primary tumor	primary tumor	4.86e-18	miR-203a-3p (and other miRNAs w/seed UGAAAUG),miR-146a-5p (and other miRNAs w/seed GAGAACU),miR-100-5p (and other miRNAs w/seed ACCCGUA),miR-23a-3p (and other miRNAs w/seed UCACAUU),miR-30c-5p (and other miRNAs w/seed GUAAACA),miR-196a-5p (and other miRNAs w/seed AGGUAGU),miR-199a-3p (and other miRNAs w/seed CAGUAGU),miR-125b-5p (and other miRNAs w/seed CCCUGAG),miR-29b-3p (and other miRNAs w/see…	23
Inflammatory Disease, Inflammatory Response, Organismal Injury and Abnormalities, Renal and Urological Disease	lupus nephritis	class II lupus nephritis	4.92e-18	miR-100-5p (and other miRNAs w/seed ACCCGUA),miR-133a-3p (and other miRNAs w/seed UUGGUCC),miR-30c-5p (and other miRNAs w/seed GUAAACA),miR-23a-3p (and other miRNAs w/seed UCACAUU),miR-1913 (and other miRNAs w/seed CUGCCCC),miR-200b-3p (and other miRNAs w/seed AAUACUG),miR-92a-3p (and other miRNAs w/seed AUUGCAC),miR-223-3p (miRNAs w/seed GUCAGUU),miR-365-3p (and other miRNAs w/seed AAUGCCC),miR-…	15
Cancer, Endocrine System Disorders, Gastrointestinal Disease, Organismal Injury and Abnormalities	pancreatic adenocarcinoma	pancreatic adenocarcinoma	1.22e-17	miR-203a-3p (and other miRNAs w/seed UGAAAUG),miR-146a-5p (and other miRNAs w/seed GAGAACU),miR-96-5p (and other miRNAs w/seed UUGGCAC),miR-196a-5p (and other miRNAs w/seed AGGUAGU),miR-17-5p (and other miRNAs w/seed AAAGUGC),miR-29b-3p (and other miRNAs w/seed AGCACCA),miR-27a-3p (and other miRNAs w/seed UCACAGU),miR-143-3p (and other miRNAs w/seed GAGAUGA),miR-148a-3p (and other miRNAs w/seed C…	17
Connective Tissue Disorders, Inflammatory Disease, Inflammatory Response, Organismal Injury and Abnormalities, Respiratory Disease	idiopathic pulmonary fibrosis	idiopathic pulmonary fibrosis	6.87e-17	miR-203a-3p (and other miRNAs w/seed UGAAAUG),miR-140-5p (and other miRNAs w/seed AGUGGUU),miR-30c-5p (and other miRNAs w/seed GUAAACA),miR-125b-5p (and other miRNAs w/seed CCCUGAG),miR-29b-3p (and other miRNAs w/seed AGCACCA),miR-17-5p (and other miRNAs w/seed AAAGUGC),miR-92a-3p (and other miRNAs w/seed AUUGCAC),miR-140-3p (and other miRNAs w/seed ACCACAG),miR-142-3p (and other miRNAs w/seed GU…	15
Connective Tissue Disorders, Inflammatory Response, Organismal Injury and Abnormalities, Respiratory Disease	interstitial pneumonia	interstitial pneumonia	7.05e-17	miR-140-5p (and other miRNAs w/seed AGUGGUU),miR-203a-3p (and other miRNAs w/seed UGAAAUG),miR-30c-5p (and other miRNAs w/seed GUAAACA),miR-125b-5p (and other miRNAs w/seed CCCUGAG),miR-17-5p (and other miRNAs w/seed AAAGUGC),miR-29b-3p (and other miRNAs w/seed AGCACCA),miR-92a-3p (and other miRNAs w/seed AUUGCAC),miR-140-3p (and other miRNAs w/seed ACCACAG),miR-223-3p (miRNAs w/seed GUCAGUU),miR…	16
Cancer, Organismal Injury and Abnormalities, Reproductive System Disease	mammary tumor	mammary tumor	2.01e-16	miR-146a-5p (and other miRNAs w/seed GAGAACU),miR-100-5p (and other miRNAs w/seed ACCCGUA),miR-96-5p (and other miRNAs w/seed UUGGCAC),miR-125b-5p (and other miRNAs w/seed CCCUGAG),miR-143-3p (and other miRNAs w/seed GAGAUGA),miR-218-5p (and other miRNAs w/seed UGUGCUU),miR-200b-3p (and other miRNAs w/seed AAUACUG),miR-335-5p (and other miRNAs w/seed CAAGAGC),miR-26a-5p (and other miRNAs w/seed U…	49
Endocrine System Disorders, Gastrointestinal Disease, Metabolic Disease, Organismal Injury and Abnormalities	diabetes mellitus	diabetes mellitus	2.18e-16	miR-214-3p (and other miRNAs w/seed CAGCAGG),miR-100-5p (and other miRNAs w/seed ACCCGUA),miR-133a-3p (and other miRNAs w/seed UUGGUCC),miR-146a-5p (and other miRNAs w/seed GAGAACU),miR-194-5p (miRNAs w/seed GUAACAG),miR-23a-3p (and other miRNAs w/seed UCACAUU),miR-126a-5p (and other miRNAs w/seed AUUAUUA),miR-329-3p (and other miRNAs w/seed ACACACC),miR-103-3p (and other miRNAs w/seed GCAGCAU),m…	35
Inflammatory Response	inflammation	inflammation of body cavity	2.2e-16	miR-100-5p (and other miRNAs w/seed ACCCGUA),miR-133a-3p (and other miRNAs w/seed UUGGUCC),miR-23a-3p (and other miRNAs w/seed UCACAUU),miR-188-5p (and other miRNAs w/seed AUCCCUU),miR-125b-5p (and other miRNAs w/seed CCCUGAG),miR-143-3p (and other miRNAs w/seed GAGAUGA),miR-200b-3p (and other miRNAs w/seed AAUACUG),miR-92a-3p (and other miRNAs w/seed AUUGCAC),miR-142-3p (and other miRNAs w/seed …	33
Cancer, Organismal Injury and Abnormalities, Reproductive System Disease	breast cancer	breast cancer	5.57e-16	miR-100-5p (and other miRNAs w/seed ACCCGUA),miR-146a-5p (and other miRNAs w/seed GAGAACU),miR-96-5p (and other miRNAs w/seed UUGGCAC),miR-126a-5p (and other miRNAs w/seed AUUAUUA),miR-103-3p (and other miRNAs w/seed GCAGCAU),miR-125b-5p (and other miRNAs w/seed CCCUGAG),miR-1915-3p (and other miRNAs w/seed CCCAGGG),miR-143-3p (and other miRNAs w/seed GAGAUGA),miR-218-5p (and other miRNAs w/seed …	47
Cancer, Gastrointestinal Disease, Organismal Injury and Abnormalities	colorectal cancer	stage 1-3 colorectal cancer	6.58e-16	miR-34a-5p (and other miRNAs w/seed GGCAGUG),miR-145-5p (and other miRNAs w/seed UCCAGUU),let-7a-5p (and other miRNAs w/seed GAGGUAG),miR-125b-5p (and other miRNAs w/seed CCCUGAG),miR-17-5p (and other miRNAs w/seed AAAGUGC),miR-16-5p (and other miRNAs w/seed AGCAGCA),miR-200b-3p (and other miRNAs w/seed AAUACUG),miR-181a-5p (and other miRNAs w/seed ACAUUCA),miR-92a-3p (and other miRNAs w/seed AUU…	10
Cancer, Organismal Injury and Abnormalities	upper aero-digestive squamous cell carcinoma	upper aero-digestive squamous cell carcinoma	9.64e-16	miR-140-5p (and other miRNAs w/seed AGUGGUU),miR-203a-3p (and other miRNAs w/seed UGAAAUG),miR-214-3p (and other miRNAs w/seed CAGCAGG),miR-100-5p (and other miRNAs w/seed ACCCGUA),miR-133a-3p (and other miRNAs w/seed UUGGUCC),miR-1-3p (and other miRNAs w/seed GGAAUGU),miR-30c-5p (and other miRNAs w/seed GUAAACA),miR-126a-5p (and other miRNAs w/seed AUUAUUA),miR-204-5p (and other miRNAs w/seed UC…	23
Cancer, Organismal Injury and Abnormalities	malignant solid tumor	advanced malignant solid tumor	7.73e-15	miR-203a-3p (and other miRNAs w/seed UGAAAUG),miR-133a-3p (and other miRNAs w/seed UUGGUCC),miR-146a-5p (and other miRNAs w/seed GAGAACU),miR-1-3p (and other miRNAs w/seed GGAAUGU),miR-96-5p (and other miRNAs w/seed UUGGCAC),miR-23a-3p (and other miRNAs w/seed UCACAUU),miR-196a-5p (and other miRNAs w/seed AGGUAGU),miR-126a-5p (and other miRNAs w/seed AUUAUUA),miR-329-3p (and other miRNAs w/seed A…	26
Cancer, Organismal Injury and Abnormalities	metastatic solid tumor	metastatic solid tumor	1.44e-14	miR-203a-3p (and other miRNAs w/seed UGAAAUG),miR-146a-5p (and other miRNAs w/seed GAGAACU),miR-133a-3p (and other miRNAs w/seed UUGGUCC),miR-1-3p (and other miRNAs w/seed GGAAUGU),miR-96-5p (and other miRNAs w/seed UUGGCAC),miR-23a-3p (and other miRNAs w/seed UCACAUU),miR-126a-5p (and other miRNAs w/seed AUUAUUA),miR-196a-5p (and other miRNAs w/seed AGGUAGU),miR-329-3p (and other miRNAs w/seed A…	24
Cancer, Organismal Injury and Abnormalities	malignant neoplasm of aerodigestive tract	malignant neoplasm of aerodigestive tract	5.07e-14	miR-214-3p (and other miRNAs w/seed CAGCAGG),miR-133a-3p (and other miRNAs w/seed UUGGUCC),miR-100-5p (and other miRNAs w/seed ACCCGUA),miR-23a-3p (and other miRNAs w/seed UCACAUU),miR-126a-5p (and other miRNAs w/seed AUUAUUA),miR-125b-5p (and other miRNAs w/seed CCCUGAG),miR-143-3p (and other miRNAs w/seed GAGAUGA),miR-218-5p (and other miRNAs w/seed UGUGCUU),miR-200b-3p (and other miRNAs w/seed…	29
Cancer, Organismal Injury and Abnormalities	upper aerodigestive tract carcinoma	upper aerodigestive tract carcinoma	5.39e-14	miR-214-3p (and other miRNAs w/seed CAGCAGG),miR-133a-3p (and other miRNAs w/seed UUGGUCC),miR-100-5p (and other miRNAs w/seed ACCCGUA),miR-23a-3p (and other miRNAs w/seed UCACAUU),miR-126a-5p (and other miRNAs w/seed AUUAUUA),miR-125b-5p (and other miRNAs w/seed CCCUGAG),miR-143-3p (and other miRNAs w/seed GAGAUGA),miR-218-5p (and other miRNAs w/seed UGUGCUU),miR-200b-3p (and other miRNAs w/seed…	28
Infectious Diseases, Organismal Development	growth	growth of Herpesviridae	5.77e-14	miR-214-3p (and other miRNAs w/seed CAGCAGG),miR-378a-3p (and other miRNAs w/seed CUGGACU),miR-30c-5p (and other miRNAs w/seed GUAAACA),miR-199a-3p (and other miRNAs w/seed CAGUAGU),miR-103-3p (and other miRNAs w/seed GCAGCAU),miR-29b-3p (and other miRNAs w/seed AGCACCA),miR-17-5p (and other miRNAs w/seed AAAGUGC),miR-148a-3p (and other miRNAs w/seed CAGUGCA)	8
Organismal Injury and Abnormalities	fibrosis	Fibrosis	1.41e-13	miR-140-5p (and other miRNAs w/seed AGUGGUU),miR-203a-3p (and other miRNAs w/seed UGAAAUG),miR-133a-3p (and other miRNAs w/seed UUGGUCC),miR-199a-5p (and other miRNAs w/seed CCAGUGU),miR-194-5p (miRNAs w/seed GUAACAG),miR-23a-3p (and other miRNAs w/seed UCACAUU),miR-30c-5p (and other miRNAs w/seed GUAAACA),miR-125b-5p (and other miRNAs w/seed CCCUGAG),miR-17-5p (and other miRNAs w/seed AAAGUGC),m…	23
Cellular Development, Cellular Growth and Proliferation	cell proliferation	cell proliferation of tumor cell lines	2.12e-13	miR-214-3p (and other miRNAs w/seed CAGCAGG),miR-146a-5p (and other miRNAs w/seed GAGAACU),miR-100-5p (and other miRNAs w/seed ACCCGUA),miR-133a-3p (and other miRNAs w/seed UUGGUCC),miR-23a-3p (and other miRNAs w/seed UCACAUU),miR-126a-5p (and other miRNAs w/seed AUUAUUA),miR-125b-5p (and other miRNAs w/seed CCCUGAG),miR-143-3p (and other miRNAs w/seed GAGAUGA),miR-148a-3p (and other miRNAs w/see…	38
Cancer, Gastrointestinal Disease, Organismal Injury and Abnormalities	colorectal cancer	stage 2 colorectal cancer	2.57e-13	miR-34a-5p (and other miRNAs w/seed GGCAGUG),let-7a-5p (and other miRNAs w/seed GAGGUAG),miR-17-5p (and other miRNAs w/seed AAAGUGC),miR-16-5p (and other miRNAs w/seed AGCAGCA),miR-200b-3p (and other miRNAs w/seed AAUACUG),miR-181a-5p (and other miRNAs w/seed ACAUUCA),miR-92a-3p (and other miRNAs w/seed AUUGCAC),miR-141-3p (and other miRNAs w/seed AACACUG)	8
Dermatological Diseases and Conditions, Organismal Injury and Abnormalities	psoriasis	psoriasis	3.32e-13	miR-203a-3p (and other miRNAs w/seed UGAAAUG),miR-146a-5p (and other miRNAs w/seed GAGAACU),miR-30c-5p (and other miRNAs w/seed GUAAACA),miR-199a-3p (and other miRNAs w/seed CAGUAGU),miR-103-3p (and other miRNAs w/seed GCAGCAU),miR-17-5p (and other miRNAs w/seed AAAGUGC),miR-29b-3p (and other miRNAs w/seed AGCACCA),miR-27a-3p (and other miRNAs w/seed UCACAGU),miR-193a-3p (and other miRNAs w/seed …	23
Infectious Diseases, Organismal Development	growth	growth of Murine cytomegalovirus	5.59e-13	miR-214-3p (and other miRNAs w/seed CAGCAGG),miR-378a-3p (and other miRNAs w/seed CUGGACU),miR-30c-5p (and other miRNAs w/seed GUAAACA),miR-199a-3p (and other miRNAs w/seed CAGUAGU),miR-103-3p (and other miRNAs w/seed GCAGCAU),miR-17-5p (and other miRNAs w/seed AAAGUGC),miR-148a-3p (and other miRNAs w/seed CAGUGCA)	7
Metabolic Disease, Neurological Disease, Organismal Injury and Abnormalities, Psychological Disorders	Alzheimer's disease	Alzheimer's disease	7.13e-13	miR-146a-5p (and other miRNAs w/seed GAGAACU),miR-100-5p (and other miRNAs w/seed ACCCGUA),miR-30c-5p (and other miRNAs w/seed GUAAACA),miR-204-5p (and other miRNAs w/seed UCCCUUU),miR-103-3p (and other miRNAs w/seed GCAGCAU),miR-125b-5p (and other miRNAs w/seed CCCUGAG),miR-17-5p (and other miRNAs w/seed AAAGUGC),miR-29b-3p (and other miRNAs w/seed AGCACCA),miR-27a-3p (and other miRNAs w/seed UC…	23
Digestive System Development and Function, Gastrointestinal Disease, Hepatic System Development and Function, Hepatic System Disease, Infectious Diseases, Inflammatory Disease, Inflammatory Response, Organ Development, Organismal Injury and Abnormalities	chronic hepatitis B	chronic hepatitis B	9.08e-13	miR-100-5p (and other miRNAs w/seed ACCCGUA),miR-199a-5p (and other miRNAs w/seed CCAGUGU),miR-210-3p (miRNAs w/seed UGUGCGU),miR-27a-3p (and other miRNAs w/seed UCACAGU),miR-16-5p (and other miRNAs w/seed AGCAGCA),miR-143-3p (and other miRNAs w/seed GAGAUGA),miR-130a-3p (and other miRNAs w/seed AGUGCAA),miR-221-3p (and other miRNAs w/seed GCUACAU),miR-1273h-5p (and other miRNAs w/seed UGGGAGG)	9
Cancer, Organismal Injury and Abnormalities	advanced malignant tumor	advanced malignant tumor	1.17e-12	miR-203a-3p (and other miRNAs w/seed UGAAAUG),miR-133a-3p (and other miRNAs w/seed UUGGUCC),miR-146a-5p (and other miRNAs w/seed GAGAACU),miR-1-3p (and other miRNAs w/seed GGAAUGU),miR-96-5p (and other miRNAs w/seed UUGGCAC),miR-23a-3p (and other miRNAs w/seed UCACAUU),miR-196a-5p (and other miRNAs w/seed AGGUAGU),miR-126a-5p (and other miRNAs w/seed AUUAUUA),miR-329-3p (and other miRNAs w/seed A…	28
Cancer, Organismal Injury and Abnormalities, Reproductive System Disease	ductal breast carcinoma	invasive ductal breast carcinoma	1.18e-12	miR-1268a (and other miRNAs w/seed GGGCGUG),let-7a-5p (and other miRNAs w/seed GAGGUAG),miR-103-3p (and other miRNAs w/seed GCAGCAU),miR-1915-3p (and other miRNAs w/seed CCCAGGG),miR-29b-3p (and other miRNAs w/seed AGCACCA),miR-17-5p (and other miRNAs w/seed AAAGUGC),miR-1202 (and other miRNAs w/seed UGCCAGC),miR-16-5p (and other miRNAs w/seed AGCAGCA),miR-200b-3p (and other miRNAs w/seed AAUACUG…	12
Organismal Injury and Abnormalities, Reproductive System Disease	endometriosis	endometriosis	1.86e-12	miR-100-5p (and other miRNAs w/seed ACCCGUA),miR-1-3p (and other miRNAs w/seed GGAAUGU),miR-194-5p (miRNAs w/seed GUAACAG),miR-196a-5p (and other miRNAs w/seed AGGUAGU),miR-125b-5p (and other miRNAs w/seed CCCUGAG),miR-17-5p (and other miRNAs w/seed AAAGUGC),miR-29b-3p (and other miRNAs w/seed AGCACCA),miR-143-3p (and other miRNAs w/seed GAGAUGA),miR-200b-3p (and other miRNAs w/seed AAUACUG),miR-…	19
Cancer, Organismal Injury and Abnormalities, Respiratory Disease	respiratory system tumor	respiratory system tumor	2.09e-12	miR-214-3p (and other miRNAs w/seed CAGCAGG),miR-100-5p (and other miRNAs w/seed ACCCGUA),miR-133a-3p (and other miRNAs w/seed UUGGUCC),miR-146a-5p (and other miRNAs w/seed GAGAACU),miR-23a-3p (and other miRNAs w/seed UCACAUU),miR-126a-5p (and other miRNAs w/seed AUUAUUA),miR-125b-5p (and other miRNAs w/seed CCCUGAG),miR-143-3p (and other miRNAs w/seed GAGAUGA),miR-218-5p (and other miRNAs w/seed…	40
Cancer, Organismal Injury and Abnormalities	metastasis	metastasis	4.26e-12	miR-203a-3p (and other miRNAs w/seed UGAAAUG),miR-133a-3p (and other miRNAs w/seed UUGGUCC),miR-146a-5p (and other miRNAs w/seed GAGAACU),miR-1-3p (and other miRNAs w/seed GGAAUGU),miR-96-5p (and other miRNAs w/seed UUGGCAC),miR-23a-3p (and other miRNAs w/seed UCACAUU),miR-196a-5p (and other miRNAs w/seed AGGUAGU),miR-126a-5p (and other miRNAs w/seed AUUAUUA),miR-329-3p (and other miRNAs w/seed A…	26
Cardiovascular Disease, Organismal Injury and Abnormalities, Reproductive System Disease	late-onset preeclampsia	severe late-onset preeclampsia	6.39e-12	miR-335-5p (and other miRNAs w/seed CAAGAGC),miR-29b-3p (and other miRNAs w/seed AGCACCA),miR-16-5p (and other miRNAs w/seed AGCAGCA),miR-26a-5p (and other miRNAs w/seed UCAAGUA),miR-181a-5p (and other miRNAs w/seed ACAUUCA),miR-221-3p (and other miRNAs w/seed GCUACAU)	6
Cancer, Gastrointestinal Disease, Hepatic System Disease, Organismal Injury and Abnormalities	hepatocellular carcinoma	hepatocellular carcinoma	1.17e-11	miR-146a-5p (and other miRNAs w/seed GAGAACU),miR-100-5p (and other miRNAs w/seed ACCCGUA),miR-199a-5p (and other miRNAs w/seed CCAGUGU),miR-23a-3p (and other miRNAs w/seed UCACAUU),miR-30c-5p (and other miRNAs w/seed GUAAACA),miR-199a-3p (and other miRNAs w/seed CAGUAGU),miR-103-3p (and other miRNAs w/seed GCAGCAU),miR-193a-3p (and other miRNAs w/seed ACUGGCC),miR-17-5p (and other miRNAs w/seed …	24
Infectious Diseases, Organismal Development	growth	growth of human herpesvirus 1	5.46e-11	miR-214-3p (and other miRNAs w/seed CAGCAGG),miR-30c-5p (and other miRNAs w/seed GUAAACA),miR-199a-3p (and other miRNAs w/seed CAGUAGU),miR-103-3p (and other miRNAs w/seed GCAGCAU),miR-29b-3p (and other miRNAs w/seed AGCACCA),miR-17-5p (and other miRNAs w/seed AAAGUGC)	6
Developmental Disorder, Hereditary Disorder, Organismal Injury and Abnormalities, Renal and Urological Disease	polycystic kidney disease	Polycystic Kidney Disease	7.69e-11	miR-203a-3p (and other miRNAs w/seed UGAAAUG),miR-100-5p (and other miRNAs w/seed ACCCGUA),miR-199a-5p (and other miRNAs w/seed CCAGUGU),miR-96-5p (and other miRNAs w/seed UUGGCAC),miR-30c-5p (and other miRNAs w/seed GUAAACA),miR-126a-5p (and other miRNAs w/seed AUUAUUA),miR-196a-5p (and other miRNAs w/seed AGGUAGU),miR-17-5p (and other miRNAs w/seed AAAGUGC),miR-136-5p (miRNAs w/seed CUCCAUU),mi…	14
Cancer, Hematological Disease, Immunological Disease, Organismal Injury and Abnormalities	non-Hodgkin's disease	non-Hodgkin's disease	1.6e-10	miR-140-5p (and other miRNAs w/seed AGUGGUU),miR-22-5p (and other miRNAs w/seed GUUCUUC),miR-194-5p (miRNAs w/seed GUAACAG),miR-30c-5p (and other miRNAs w/seed GUAAACA),miR-17-5p (and other miRNAs w/seed AAAGUGC),miR-148a-3p (and other miRNAs w/seed CAGUGCA),miR-140-3p (and other miRNAs w/seed ACCACAG),miR-92a-3p (and other miRNAs w/seed AUUGCAC),miR-142-3p (and other miRNAs w/seed GUAGUGU),miR-3…	25
Endocrine System Disorders, Gastrointestinal Disease, Hepatic System Disease, Metabolic Disease, Organismal Injury and Abnormalities	nonalcoholic fatty liver disease	nonalcoholic fatty liver disease	6.53e-10	miR-451a (and other miRNAs w/seed AACCGUU),miR-34a-5p (and other miRNAs w/seed GGCAGUG),miR-194-5p (miRNAs w/seed GUAACAG),miR-103-3p (and other miRNAs w/seed GCAGCAU),miR-335-5p (and other miRNAs w/seed CAAGAGC),miR-29b-3p (and other miRNAs w/seed AGCACCA),miR-221-3p (and other miRNAs w/seed GCUACAU),miR-141-3p (and other miRNAs w/seed AACACUG)	8
Cancer, Hematological Disease, Organismal Injury and Abnormalities	lymphocytic neoplasm	lymphocytic neoplasm	9.92e-10	miR-194-5p (miRNAs w/seed GUAACAG),miR-125b-5p (and other miRNAs w/seed CCCUGAG),miR-143-3p (and other miRNAs w/seed GAGAUGA),miR-148a-3p (and other miRNAs w/seed CAGUGCA),miR-92a-3p (and other miRNAs w/seed AUUGCAC),miR-142-3p (and other miRNAs w/seed GUAGUGU),miR-340-5p (miRNAs w/seed UAUAAAG),miR-210-3p (miRNAs w/seed UGUGCGU),miR-338-3p (miRNAs w/seed CCAGCAU),miR-26a-5p (and other miRNAs w/s…	32
Infectious Diseases, Organismal Development	growth	growth of Murine herpesvirus 4	3.21e-09	miR-214-3p (and other miRNAs w/seed CAGCAGG),miR-30c-5p (and other miRNAs w/seed GUAAACA),miR-199a-3p (and other miRNAs w/seed CAGUAGU),miR-103-3p (and other miRNAs w/seed GCAGCAU),miR-17-5p (and other miRNAs w/seed AAAGUGC)	5
Cancer, Hematological Disease, Immunological Disease, Organismal Injury and Abnormalities	lymphocytic cancer	lymphocytic cancer	3.99e-09	miR-194-5p (miRNAs w/seed GUAACAG),miR-148a-3p (and other miRNAs w/seed CAGUGCA),miR-92a-3p (and other miRNAs w/seed AUUGCAC),miR-142-3p (and other miRNAs w/seed GUAGUGU),miR-340-5p (miRNAs w/seed UAUAAAG),miR-210-3p (miRNAs w/seed UGUGCGU),miR-338-3p (miRNAs w/seed CCAGCAU),miR-26a-5p (and other miRNAs w/seed UCAAGUA),miR-101-3p (and other miRNAs w/seed ACAGUAC),miR-181a-5p (and other miRNAs w/s…	26
Cancer, Gastrointestinal Disease, Organismal Injury and Abnormalities	upper gastrointestinal tract cancer	upper gastrointestinal tract cancer	4.44e-09	miR-214-3p (and other miRNAs w/seed CAGCAGG),miR-100-5p (and other miRNAs w/seed ACCCGUA),miR-133a-3p (and other miRNAs w/seed UUGGUCC),miR-23a-3p (and other miRNAs w/seed UCACAUU),miR-126a-5p (and other miRNAs w/seed AUUAUUA),miR-103-3p (and other miRNAs w/seed GCAGCAU),miR-125b-5p (and other miRNAs w/seed CCCUGAG),miR-143-3p (and other miRNAs w/seed GAGAUGA),miR-148a-3p (and other miRNAs w/seed…	36
Cancer, Gastrointestinal Disease, Organismal Injury and Abnormalities	colorectal cancer	stage 1 colorectal cancer	4.8e-09	miR-34a-5p (and other miRNAs w/seed GGCAGUG),miR-145-5p (and other miRNAs w/seed UCCAGUU),miR-125b-5p (and other miRNAs w/seed CCCUGAG),miR-17-5p (and other miRNAs w/seed AAAGUGC),miR-200b-3p (and other miRNAs w/seed AAUACUG)	5
Cancer, Organismal Injury and Abnormalities, Respiratory Disease	squamous cell lung cancer	squamous cell lung cancer	9.18e-09	miR-203a-3p (and other miRNAs w/seed UGAAAUG),miR-100-5p (and other miRNAs w/seed ACCCGUA),miR-1-3p (and other miRNAs w/seed GGAAUGU),miR-182-5p (and other miRNAs w/seed UUGGCAA),miR-17-5p (and other miRNAs w/seed AAAGUGC),miR-183-5p (miRNAs w/seed AUGGCAC),miR-200b-3p (and other miRNAs w/seed AAUACUG),miR-379-5p (and other miRNAs w/seed GGUAGAC),miR-10a-5p (and other miRNAs w/seed ACCCUGU),miR-3…	15
Cardiovascular Disease, Organismal Injury and Abnormalities	stenosis	stenosis of aorta	1.34e-08	miR-1-3p (and other miRNAs w/seed GGAAUGU),miR-30c-5p (and other miRNAs w/seed GUAAACA),miR-126a-5p (and other miRNAs w/seed AUUAUUA),let-7a-5p (and other miRNAs w/seed GAGGUAG),miR-101-3p (and other miRNAs w/seed ACAGUAC),miR-19b-3p (and other miRNAs w/seed GUGCAAA),miR-140-3p (and other miRNAs w/seed ACCACAG)	7
Cancer, Gastrointestinal Disease, Organismal Injury and Abnormalities, Respiratory Disease	nasopharyngeal carcinoma	nasopharyngeal carcinoma	2.56e-08	miR-23a-3p (and other miRNAs w/seed UCACAUU),miR-27a-3p (and other miRNAs w/seed UCACAGU),miR-17-5p (and other miRNAs w/seed AAAGUGC),miR-16-5p (and other miRNAs w/seed AGCAGCA),miR-320b (and other miRNAs w/seed AAAGCUG),miR-26a-5p (and other miRNAs w/seed UCAAGUA),miR-200b-3p (and other miRNAs w/seed AAUACUG)	7
Cancer, Organismal Injury and Abnormalities, Reproductive System Disease	ductal breast cancer	ductal breast cancer	3.5e-08	miR-1268a (and other miRNAs w/seed GGGCGUG),let-7a-5p (and other miRNAs w/seed GAGGUAG),miR-103-3p (and other miRNAs w/seed GCAGCAU),miR-17-5p (and other miRNAs w/seed AAAGUGC),miR-29b-3p (and other miRNAs w/seed AGCACCA),miR-1915-3p (and other miRNAs w/seed CCCAGGG),miR-1202 (and other miRNAs w/seed UGCCAGC),miR-16-5p (and other miRNAs w/seed AGCAGCA),miR-183-5p (miRNAs w/seed AUGGCAC),miR-200b-…	13
Cancer, Organismal Injury and Abnormalities	breast or colorectal cancer	breast or colorectal cancer	4.82e-08	miR-100-5p (and other miRNAs w/seed ACCCGUA),miR-146a-5p (and other miRNAs w/seed GAGAACU),miR-96-5p (and other miRNAs w/seed UUGGCAC),miR-329-3p (and other miRNAs w/seed ACACACC),miR-125b-5p (and other miRNAs w/seed CCCUGAG),miR-143-3p (and other miRNAs w/seed GAGAUGA),miR-148a-3p (and other miRNAs w/seed CAGUGCA),miR-218-5p (and other miRNAs w/seed UGUGCUU),miR-200b-3p (and other miRNAs w/seed …	68
Cancer, Endocrine System Disorders, Organismal Injury and Abnormalities	papillary thyroid cancer	papillary thyroid cancer	7.47e-08	miR-145-3p (miRNAs w/seed GAUUCCU),miR-34a-5p (and other miRNAs w/seed GGCAGUG),miR-30c-5p (and other miRNAs w/seed GUAAACA),miR-17-5p (and other miRNAs w/seed AAAGUGC),miR-218-5p (and other miRNAs w/seed UGUGCUU),miR-130a-3p (and other miRNAs w/seed AGUGCAA),miR-181a-5p (and other miRNAs w/seed ACAUUCA),miR-221-3p (and other miRNAs w/seed GCUACAU),miR-223-3p (miRNAs w/seed GUCAGUU)	9
Cancer, Organismal Injury and Abnormalities	neoplasia	neoplasia of cells	7.5e-08	miR-100-5p (and other miRNAs w/seed ACCCGUA),miR-125b-5p (and other miRNAs w/seed CCCUGAG),miR-143-3p (and other miRNAs w/seed GAGAUGA),miR-218-5p (and other miRNAs w/seed UGUGCUU),miR-148a-3p (and other miRNAs w/seed CAGUGCA),miR-200b-3p (and other miRNAs w/seed AAUACUG),miR-338-3p (miRNAs w/seed CCAGCAU),miR-26a-5p (and other miRNAs w/seed UCAAGUA),miR-181a-5p (and other miRNAs w/seed ACAUUCA),…	51
Cancer, Organismal Injury and Abnormalities	cancer	cancer of cells	9.6e-08	miR-100-5p (and other miRNAs w/seed ACCCGUA),miR-125b-5p (and other miRNAs w/seed CCCUGAG),miR-143-3p (and other miRNAs w/seed GAGAUGA),miR-218-5p (and other miRNAs w/seed UGUGCUU),miR-148a-3p (and other miRNAs w/seed CAGUGCA),miR-200b-3p (and other miRNAs w/seed AAUACUG),miR-338-3p (miRNAs w/seed CCAGCAU),miR-26a-5p (and other miRNAs w/seed UCAAGUA),miR-181a-5p (and other miRNAs w/seed ACAUUCA),…	50
Cellular Movement	cell movement	cell movement of tumor cell lines	1.08e-07	miR-203a-3p (and other miRNAs w/seed UGAAAUG),miR-96-5p (and other miRNAs w/seed UUGGCAC),miR-126a-5p (and other miRNAs w/seed AUUAUUA),miR-125b-5p (and other miRNAs w/seed CCCUGAG),miR-193a-3p (and other miRNAs w/seed ACUGGCC),miR-17-5p (and other miRNAs w/seed AAAGUGC),miR-27a-3p (and other miRNAs w/seed UCACAGU),miR-143-3p (and other miRNAs w/seed GAGAUGA),miR-218-5p (and other miRNAs w/seed U…	21
Cellular Movement	migration	migration of tumor cell lines	1.41e-07	miR-203a-3p (and other miRNAs w/seed UGAAAUG),miR-96-5p (and other miRNAs w/seed UUGGCAC),miR-125b-5p (and other miRNAs w/seed CCCUGAG),miR-193a-3p (and other miRNAs w/seed ACUGGCC),miR-17-5p (and other miRNAs w/seed AAAGUGC),miR-27a-3p (and other miRNAs w/seed UCACAGU),miR-143-3p (and other miRNAs w/seed GAGAUGA),miR-218-5p (and other miRNAs w/seed UGUGCUU),miR-200b-3p (and other miRNAs w/seed A…	19
Cellular Movement	invasion	invasion of tumor cell lines	2.01e-07	miR-96-5p (and other miRNAs w/seed UUGGCAC),miR-126a-5p (and other miRNAs w/seed AUUAUUA),miR-199a-3p (and other miRNAs w/seed CAGUAGU),miR-125b-5p (and other miRNAs w/seed CCCUGAG),miR-17-5p (and other miRNAs w/seed AAAGUGC),miR-29b-3p (and other miRNAs w/seed AGCACCA),miR-193a-3p (and other miRNAs w/seed ACUGGCC),miR-218-5p (and other miRNAs w/seed UGUGCUU),miR-200b-3p (and other miRNAs w/seed …	18
Cancer	atypical hyperplasia	atypical hyperplasia	2.16e-07	miR-1275 (and other miRNAs w/seed UGGGGGA),miR-30c-5p (and other miRNAs w/seed GUAAACA),miR-16-5p (and other miRNAs w/seed AGCAGCA),miR-200b-3p (and other miRNAs w/seed AAUACUG),miR-183-5p (miRNAs w/seed AUGGCAC)	5
Cardiovascular Disease, Connective Tissue Disorders, Dermatological Diseases and Conditions, Immunological Disease, Inflammatory Disease, Organismal Injury and Abnormalities, Skeletal and Muscular Disorders	systemic sclerosis	systemic sclerosis	2.39e-07	miR-146a-5p (and other miRNAs w/seed GAGAACU),miR-1-3p (and other miRNAs w/seed GGAAUGU),miR-210-3p (miRNAs w/seed UGUGCGU),let-7a-5p (and other miRNAs w/seed GAGGUAG),miR-196a-5p (and other miRNAs w/seed AGGUAGU),miR-125b-5p (and other miRNAs w/seed CCCUGAG),miR-142-5p (and other miRNAs w/seed AUAAAGU)	7
Cardiovascular Disease, Organismal Injury and Abnormalities, Skeletal and Muscular Disorders	dilated cardiomyopathy	dilated cardiomyopathy	4.26e-07	miR-1-3p (and other miRNAs w/seed GGAAUGU),miR-30c-5p (and other miRNAs w/seed GUAAACA),miR-126a-5p (and other miRNAs w/seed AUUAUUA),let-7a-5p (and other miRNAs w/seed GAGGUAG),miR-199a-3p (and other miRNAs w/seed CAGUAGU),miR-17-5p (and other miRNAs w/seed AAAGUGC),miR-16-5p (and other miRNAs w/seed AGCAGCA),miR-101-3p (and other miRNAs w/seed ACAGUAC),miR-19b-3p (and other miRNAs w/seed GUGCAA…	10
Cellular Movement	invasion	invasion of cells	5.39e-07	miR-96-5p (and other miRNAs w/seed UUGGCAC),miR-126a-5p (and other miRNAs w/seed AUUAUUA),miR-196a-5p (and other miRNAs w/seed AGGUAGU),miR-199a-3p (and other miRNAs w/seed CAGUAGU),miR-125b-5p (and other miRNAs w/seed CCCUGAG),miR-193a-3p (and other miRNAs w/seed ACUGGCC),miR-17-5p (and other miRNAs w/seed AAAGUGC),miR-29b-3p (and other miRNAs w/seed AGCACCA),miR-29c-5p (miRNAs w/seed GACCGAU),m…	20
Cellular Development, Cellular Growth and Proliferation	cell proliferation	cell proliferation of lymphoma cell lines	5.7e-07	miR-146a-5p (and other miRNAs w/seed GAGAACU),miR-23a-3p (and other miRNAs w/seed UCACAUU),miR-708-5p (and other miRNAs w/seed AGGAGCU),miR-17-5p (and other miRNAs w/seed AAAGUGC),miR-16-5p (and other miRNAs w/seed AGCAGCA),miR-26a-5p (and other miRNAs w/seed UCAAGUA),miR-101-3p (and other miRNAs w/seed ACAGUAC),miR-181a-5p (and other miRNAs w/seed ACAUUCA),miR-19b-3p (and other miRNAs w/seed GUG…	9
Cellular Development	maturation	maturation of chondrocyte cell lines	6.71e-07	miR-34a-5p (and other miRNAs w/seed GGCAGUG),miR-23a-3p (and other miRNAs w/seed UCACAUU),miR-30c-5p (and other miRNAs w/seed GUAAACA),miR-204-5p (and other miRNAs w/seed UCCCUUU)	4
Neurological Disease	progressive motor neuropathy	progressive motor neuropathy	7.18e-07	miR-146a-5p (and other miRNAs w/seed GAGAACU),miR-34a-5p (and other miRNAs w/seed GGCAGUG),miR-199a-5p (and other miRNAs w/seed CCAGUGU),miR-96-5p (and other miRNAs w/seed UUGGCAC),miR-145-5p (and other miRNAs w/seed UCCAGUU),miR-126a-5p (and other miRNAs w/seed AUUAUUA),miR-708-5p (and other miRNAs w/seed AGGAGCU),miR-125b-5p (and other miRNAs w/seed CCCUGAG),miR-17-5p (and other miRNAs w/seed A…	15
Gastrointestinal Disease, Hepatic System Disease, Organismal Injury and Abnormalities	cirrhosis	cirrhosis of liver	8.95e-07	miR-100-5p (and other miRNAs w/seed ACCCGUA),miR-199a-5p (and other miRNAs w/seed CCAGUGU),miR-210-3p (miRNAs w/seed UGUGCGU),miR-27a-3p (and other miRNAs w/seed UCACAGU),miR-16-5p (and other miRNAs w/seed AGCAGCA),miR-143-3p (and other miRNAs w/seed GAGAUGA),miR-130a-3p (and other miRNAs w/seed AGUGCAA),miR-221-3p (and other miRNAs w/seed GCUACAU),miR-1273h-5p (and other miRNAs w/seed UGGGAGG)	9
Connective Tissue Disorders, Inflammatory Disease, Inflammatory Response, Organismal Injury and Abnormalities, Respiratory Disease	idiopathic pulmonary fibrosis	rapidly progressive idiopathic pulmonary fibrosis	9.63e-07	miR-142-3p (and other miRNAs w/seed GUAGUGU),miR-140-5p (and other miRNAs w/seed AGUGGUU),miR-125b-5p (and other miRNAs w/seed CCCUGAG),miR-142-5p (and other miRNAs w/seed AUAAAGU),miR-140-3p (and other miRNAs w/seed ACCACAG)	5
Cell Cycle	cell cycle progression	arrest in cell cycle progression of tumor cell lines	1.3e-06	miR-203a-3p (and other miRNAs w/seed UGAAAUG),miR-137-3p (and other miRNAs w/seed UAUUGCU),miR-34a-5p (and other miRNAs w/seed GGCAGUG),miR-100-5p (and other miRNAs w/seed ACCCGUA),miR-145-5p (and other miRNAs w/seed UCCAGUU),miR-199a-3p (and other miRNAs w/seed CAGUAGU),miR-193a-3p (and other miRNAs w/seed ACUGGCC),miR-16-5p (and other miRNAs w/seed AGCAGCA)	8
Cellular Development, Cellular Growth and Proliferation	cell proliferation	cell proliferation of hepatoma cell lines	1.32e-06	miR-214-3p (and other miRNAs w/seed CAGCAGG),miR-203a-3p (and other miRNAs w/seed UGAAAUG),miR-100-5p (and other miRNAs w/seed ACCCGUA),let-7a-5p (and other miRNAs w/seed GAGGUAG),miR-199a-3p (and other miRNAs w/seed CAGUAGU),miR-193a-3p (and other miRNAs w/seed ACUGGCC),miR-29b-3p (and other miRNAs w/seed AGCACCA),miR-16-5p (and other miRNAs w/seed AGCAGCA),miR-223-3p (miRNAs w/seed GUCAGUU)	9
Cancer, Gastrointestinal Disease, Organismal Injury and Abnormalities	colorectal cancer	advanced Dukes' stage colorectal cancer	1.42e-06	miR-203a-3p (and other miRNAs w/seed UGAAAUG),miR-125b-5p (and other miRNAs w/seed CCCUGAG),miR-16-5p (and other miRNAs w/seed AGCAGCA),miR-92a-3p (and other miRNAs w/seed AUUGCAC)	4
Cancer, Endocrine System Disorders, Organismal Injury and Abnormalities, Reproductive System Disease	corticotrophic adenoma	corticotrophic adenoma	1.42e-06	let-7a-5p (and other miRNAs w/seed GAGGUAG),miR-16-5p (and other miRNAs w/seed AGCAGCA),miR-143-3p (and other miRNAs w/seed GAGAUGA),miR-141-3p (and other miRNAs w/seed AACACUG)	4
Cancer, Endocrine System Disorders, Organismal Injury and Abnormalities	malignant neoplasm of endocrine gland	malignant neoplasm of endocrine gland	1.42e-06	miR-214-3p (and other miRNAs w/seed CAGCAGG),miR-145-3p (miRNAs w/seed GAUUCCU),miR-34a-5p (and other miRNAs w/seed GGCAGUG),miR-30c-5p (and other miRNAs w/seed GUAAACA),miR-142-5p (and other miRNAs w/seed AUAAAGU),miR-17-5p (and other miRNAs w/seed AAAGUGC),miR-218-5p (and other miRNAs w/seed UGUGCUU),miR-130a-3p (and other miRNAs w/seed AGUGCAA),miR-181a-5p (and other miRNAs w/seed ACAUUCA),miR…	13
Cancer, Hematological Disease, Organismal Injury and Abnormalities	lymphoid cancer	lymphoid cancer	1.51e-06	miR-95-3p (miRNAs w/seed UCAACGG),miR-146a-5p (and other miRNAs w/seed GAGAACU),miR-100-5p (and other miRNAs w/seed ACCCGUA),miR-194-5p (miRNAs w/seed GUAACAG),miR-125b-5p (and other miRNAs w/seed CCCUGAG),miR-143-3p (and other miRNAs w/seed GAGAUGA),miR-148a-3p (and other miRNAs w/seed CAGUGCA),miR-92a-3p (and other miRNAs w/seed AUUGCAC),miR-142-3p (and other miRNAs w/seed GUAGUGU),miR-340-5p (…	41
Cancer, Organismal Injury and Abnormalities	EPCAM positive tumor	EPCAM positive tumor	1.75e-06	miR-17-5p (and other miRNAs w/seed AAAGUGC),miR-181a-5p (and other miRNAs w/seed ACAUUCA),miR-92a-3p (and other miRNAs w/seed AUUGCAC)	3
Cancer, Organismal Injury and Abnormalities	connective or soft tissue tumor	connective or soft tissue tumor	1.82e-06	miR-146a-5p (and other miRNAs w/seed GAGAACU),miR-144-3p (miRNAs w/seed ACAGUAU),miR-199a-5p (and other miRNAs w/seed CCAGUGU),miR-23a-3p (and other miRNAs w/seed UCACAUU),miR-30c-5p (and other miRNAs w/seed GUAAACA),miR-193a-5p (miRNAs w/seed GGGUCUU),miR-199a-3p (and other miRNAs w/seed CAGUAGU),miR-193a-3p (and other miRNAs w/seed ACUGGCC),miR-29b-3p (and other miRNAs w/seed AGCACCA),miR-27a-3…	27
Cancer, Organismal Injury and Abnormalities, Reproductive System Disease	uterine tumor	uterine tumor	2.31e-06	miR-214-3p (and other miRNAs w/seed CAGCAGG),miR-95-3p (miRNAs w/seed UCAACGG),miR-133a-3p (and other miRNAs w/seed UUGGUCC),miR-146a-5p (and other miRNAs w/seed GAGAACU),miR-194-5p (miRNAs w/seed GUAACAG),miR-23a-3p (and other miRNAs w/seed UCACAUU),miR-103-3p (and other miRNAs w/seed GCAGCAU),miR-148a-3p (and other miRNAs w/seed CAGUGCA),miR-218-5p (and other miRNAs w/seed UGUGCUU),miR-200b-3p …	41
Endocrine System Disorders, Organismal Injury and Abnormalities, Reproductive System Disease	ovarian endometriosis	ovarian endometriosis	3.31e-06	miR-1-3p (and other miRNAs w/seed GGAAUGU),miR-365-3p (and other miRNAs w/seed AAUGCCC),miR-17-5p (and other miRNAs w/seed AAAGUGC),miR-30a-3p (and other miRNAs w/seed UUUCAGU),miR-376a-3p (and other miRNAs w/seed UCAUAGA)	5
Cancer, Organismal Injury and Abnormalities	squamous-cell carcinoma	squamous-cell carcinoma	3.73e-06	miR-214-3p (and other miRNAs w/seed CAGCAGG),miR-100-5p (and other miRNAs w/seed ACCCGUA),miR-133a-3p (and other miRNAs w/seed UUGGUCC),miR-194-5p (miRNAs w/seed GUAACAG),miR-126a-5p (and other miRNAs w/seed AUUAUUA),miR-125b-5p (and other miRNAs w/seed CCCUGAG),miR-143-3p (and other miRNAs w/seed GAGAUGA),miR-218-5p (and other miRNAs w/seed UGUGCUU),miR-200b-3p (and other miRNAs w/seed AAUACUG),…	44
Cancer, Organismal Injury and Abnormalities	head and neck cancer	head and neck cancer	4.23e-06	miR-214-3p (and other miRNAs w/seed CAGCAGG),miR-100-5p (and other miRNAs w/seed ACCCGUA),miR-23a-3p (and other miRNAs w/seed UCACAUU),miR-126a-5p (and other miRNAs w/seed AUUAUUA),miR-125b-5p (and other miRNAs w/seed CCCUGAG),miR-143-3p (and other miRNAs w/seed GAGAUGA),miR-218-5p (and other miRNAs w/seed UGUGCUU),miR-200b-3p (and other miRNAs w/seed AAUACUG),miR-320b (and other miRNAs w/seed AA…	33
Endocrine System Disorders, Hematological Disease, Metabolic Disease	hyperglycemia	hyperglycemia	4.37e-06	miR-451a (and other miRNAs w/seed AACCGUU),miR-34a-5p (and other miRNAs w/seed GGCAGUG),miR-194-5p (miRNAs w/seed GUAACAG),miR-103-3p (and other miRNAs w/seed GCAGCAU),miR-335-5p (and other miRNAs w/seed CAAGAGC),miR-29b-3p (and other miRNAs w/seed AGCACCA),miR-221-3p (and other miRNAs w/seed GCUACAU),miR-141-3p (and other miRNAs w/seed AACACUG)	8
Cancer, Organismal Injury and Abnormalities, Reproductive System Disease	uterine carcinoma	uterine carcinoma	4.48e-06	miR-214-3p (and other miRNAs w/seed CAGCAGG),miR-95-3p (miRNAs w/seed UCAACGG),miR-133a-3p (and other miRNAs w/seed UUGGUCC),miR-194-5p (miRNAs w/seed GUAACAG),miR-23a-3p (and other miRNAs w/seed UCACAUU),miR-103-3p (and other miRNAs w/seed GCAGCAU),miR-218-5p (and other miRNAs w/seed UGUGCUU),miR-200b-3p (and other miRNAs w/seed AAUACUG),miR-92a-3p (and other miRNAs w/seed AUUGCAC),miR-142-3p (a…	37
Cancer, Organismal Injury and Abnormalities, Reproductive System Disease	uterine cancer	uterine cancer	4.64e-06	miR-214-3p (and other miRNAs w/seed CAGCAGG),miR-95-3p (miRNAs w/seed UCAACGG),miR-133a-3p (and other miRNAs w/seed UUGGUCC),miR-146a-5p (and other miRNAs w/seed GAGAACU),miR-194-5p (miRNAs w/seed GUAACAG),miR-23a-3p (and other miRNAs w/seed UCACAUU),miR-103-3p (and other miRNAs w/seed GCAGCAU),miR-148a-3p (and other miRNAs w/seed CAGUGCA),miR-218-5p (and other miRNAs w/seed UGUGCUU),miR-200b-3p …	39
Developmental Disorder, Hereditary Disorder, Organismal Injury and Abnormalities, Skeletal and Muscular Disorders	dystrophy	dystrophy of muscle	5.13e-06	miR-100-5p (and other miRNAs w/seed ACCCGUA),miR-1-3p (and other miRNAs w/seed GGAAUGU),miR-365-3p (and other miRNAs w/seed AAUGCCC),miR-199a-3p (and other miRNAs w/seed CAGUAGU),miR-103-3p (and other miRNAs w/seed GCAGCAU),miR-335-5p (and other miRNAs w/seed CAAGAGC),miR-148a-3p (and other miRNAs w/seed CAGUGCA),miR-19b-3p (and other miRNAs w/seed GUGCAAA),miR-30a-3p (and other miRNAs w/seed UUU…	9
Cancer, Organismal Injury and Abnormalities, Respiratory Disease	lung cancer	lung cancer	6.66e-06	miR-146a-5p (and other miRNAs w/seed GAGAACU),miR-133a-3p (and other miRNAs w/seed UUGGUCC),miR-100-5p (and other miRNAs w/seed ACCCGUA),miR-23a-3p (and other miRNAs w/seed UCACAUU),miR-126a-5p (and other miRNAs w/seed AUUAUUA),miR-125b-5p (and other miRNAs w/seed CCCUGAG),miR-200b-3p (and other miRNAs w/seed AAUACUG),miR-92a-3p (and other miRNAs w/seed AUUGCAC),miR-210-3p (miRNAs w/seed UGUGCGU)…	28
Endocrine System Disorders, Metabolic Disease, Organismal Injury and Abnormalities, Reproductive System Disease	pituitary ACTH hypersecretion	pituitary ACTH hypersecretion	7.25e-06	let-7a-5p (and other miRNAs w/seed GAGGUAG),miR-16-5p (and other miRNAs w/seed AGCAGCA),miR-143-3p (and other miRNAs w/seed GAGAUGA),miR-141-3p (and other miRNAs w/seed AACACUG)	4
Cellular Growth and Proliferation	proliferation	proliferation of cells	9.33e-06	miR-214-3p (and other miRNAs w/seed CAGCAGG),miR-146a-5p (and other miRNAs w/seed GAGAACU),miR-100-5p (and other miRNAs w/seed ACCCGUA),miR-133a-3p (and other miRNAs w/seed UUGGUCC),miR-23a-3p (and other miRNAs w/seed UCACAUU),miR-126a-5p (and other miRNAs w/seed AUUAUUA),miR-125b-5p (and other miRNAs w/seed CCCUGAG),miR-143-3p (and other miRNAs w/seed GAGAUGA),miR-148a-3p (and other miRNAs w/see…	44
Developmental Disorder, Hereditary Disorder, Organismal Injury and Abnormalities, Skeletal and Muscular Disorders	LMNA-related congenital muscular dystrophy	LMNA-related congenital muscular dystrophy	1.26e-05	miR-100-5p (and other miRNAs w/seed ACCCGUA),miR-335-5p (and other miRNAs w/seed CAAGAGC),miR-148a-3p (and other miRNAs w/seed CAGUGCA),miR-19b-3p (and other miRNAs w/seed GUGCAAA)	4
Cancer, Hematological Disease, Organismal Injury and Abnormalities	hematologic cancer	hematologic cancer	1.32e-05	miR-95-3p (miRNAs w/seed UCAACGG),miR-100-5p (and other miRNAs w/seed ACCCGUA),miR-146a-5p (and other miRNAs w/seed GAGAACU),miR-194-5p (miRNAs w/seed GUAACAG),miR-125b-5p (and other miRNAs w/seed CCCUGAG),miR-143-3p (and other miRNAs w/seed GAGAUGA),miR-148a-3p (and other miRNAs w/seed CAGUGCA),miR-92a-3p (and other miRNAs w/seed AUUGCAC),miR-142-3p (and other miRNAs w/seed GUAGUGU),miR-340-5p (…	40
Cell Cycle, Connective Tissue Development and Function	G1/S phase transition	G1/S phase transition of fibroblast cell lines	1.42e-05	let-7a-5p (and other miRNAs w/seed GAGGUAG),miR-17-5p (and other miRNAs w/seed AAAGUGC),miR-16-5p (and other miRNAs w/seed AGCAGCA),miR-92a-3p (and other miRNAs w/seed AUUGCAC)	4
Metabolic Disease, Neurological Disease, Organismal Injury and Abnormalities, Psychological Disorders	nonfamilial Alzheimer's disease	nonfamilial Alzheimer's disease	2.03e-05	miR-34a-5p (and other miRNAs w/seed GGCAGUG),miR-17-5p (and other miRNAs w/seed AAAGUGC),miR-181a-5p (and other miRNAs w/seed ACAUUCA),miR-92a-3p (and other miRNAs w/seed AUUGCAC)	4
Inflammatory Disease, Neurological Disease, Skeletal and Muscular Disorders	multiple sclerosis	Multiple Sclerosis	2.05e-05	miR-146a-5p (and other miRNAs w/seed GAGAACU),miR-34a-5p (and other miRNAs w/seed GGCAGUG),miR-145-5p (and other miRNAs w/seed UCCAGUU),miR-96-5p (and other miRNAs w/seed UUGGCAC),miR-125b-5p (and other miRNAs w/seed CCCUGAG),miR-17-5p (and other miRNAs w/seed AAAGUGC),miR-19b-3p (and other miRNAs w/seed GUGCAAA),miR-92a-3p (and other miRNAs w/seed AUUGCAC)	8
Cell Cycle	cell cycle progression	arrest in cell cycle progression	2.25e-05	miR-203a-3p (and other miRNAs w/seed UGAAAUG),miR-137-3p (and other miRNAs w/seed UAUUGCU),miR-34a-5p (and other miRNAs w/seed GGCAGUG),miR-100-5p (and other miRNAs w/seed ACCCGUA),miR-145-5p (and other miRNAs w/seed UCCAGUU),miR-199a-3p (and other miRNAs w/seed CAGUAGU),miR-193a-3p (and other miRNAs w/seed ACUGGCC),miR-17-5p (and other miRNAs w/seed AAAGUGC),miR-16-5p (and other miRNAs w/seed AG…	10
Dermatological Diseases and Conditions, Organismal Injury and Abnormalities	androgenic alopecia	androgenic alopecia	2.44e-05	miR-125b-5p (and other miRNAs w/seed CCCUGAG),miR-17-5p (and other miRNAs w/seed AAAGUGC),miR-221-3p (and other miRNAs w/seed GCUACAU)	3
Cancer, Organismal Injury and Abnormalities	malignant connective or soft tissue neoplasm	malignant connective or soft tissue neoplasm	2.79e-05	miR-146a-5p (and other miRNAs w/seed GAGAACU),miR-144-3p (miRNAs w/seed ACAGUAU),miR-199a-5p (and other miRNAs w/seed CCAGUGU),miR-193a-5p (miRNAs w/seed GGGUCUU),miR-199a-3p (and other miRNAs w/seed CAGUAGU),miR-193a-3p (and other miRNAs w/seed ACUGGCC),miR-29b-3p (and other miRNAs w/seed AGCACCA),miR-136-5p (miRNAs w/seed CUCCAUU),miR-143-3p (and other miRNAs w/seed GAGAUGA),miR-218-5p (and oth…	22
Cell Cycle	cell cycle progression	arrest in cell cycle progression of hepatoma cell lines	3.1e-05	miR-100-5p (and other miRNAs w/seed ACCCGUA),miR-199a-3p (and other miRNAs w/seed CAGUAGU),miR-193a-3p (and other miRNAs w/seed ACUGGCC)	3
Cellular Development, Cellular Growth and Proliferation	cell proliferation	cell proliferation of carcinoma cell lines	3.16e-05	miR-203a-3p (and other miRNAs w/seed UGAAAUG),miR-100-5p (and other miRNAs w/seed ACCCGUA),miR-145-5p (and other miRNAs w/seed UCCAGUU),let-7a-5p (and other miRNAs w/seed GAGGUAG),miR-17-5p (and other miRNAs w/seed AAAGUGC),miR-143-3p (and other miRNAs w/seed GAGAUGA),miR-218-5p (and other miRNAs w/seed UGUGCUU),miR-26a-5p (and other miRNAs w/seed UCAAGUA),miR-200b-3p (and other miRNAs w/seed AAU…	11
Cardiovascular Disease, Organismal Injury and Abnormalities	fibrosis	fibrosis of heart	4.45e-05	miR-133a-3p (and other miRNAs w/seed UUGGUCC),miR-199a-5p (and other miRNAs w/seed CCAGUGU),miR-23a-3p (and other miRNAs w/seed UCACAUU),miR-30c-5p (and other miRNAs w/seed GUAAACA),miR-125b-5p (and other miRNAs w/seed CCCUGAG),miR-29b-3p (and other miRNAs w/seed AGCACCA),miR-16-5p (and other miRNAs w/seed AGCAGCA)	7
Cancer, Organismal Injury and Abnormalities	connective tissue tumor	connective tissue tumor	4.55e-05	miR-146a-5p (and other miRNAs w/seed GAGAACU),miR-144-3p (miRNAs w/seed ACAGUAU),miR-199a-5p (and other miRNAs w/seed CCAGUGU),miR-193a-5p (miRNAs w/seed GGGUCUU),miR-199a-3p (and other miRNAs w/seed CAGUAGU),miR-193a-3p (and other miRNAs w/seed ACUGGCC),miR-29b-3p (and other miRNAs w/seed AGCACCA),miR-136-5p (miRNAs w/seed CUCCAUU),miR-143-3p (and other miRNAs w/seed GAGAUGA),miR-218-5p (and oth…	22
Cancer, Organismal Injury and Abnormalities, Renal and Urological Disease	neoplasia	Bladder Cancer and Tumors	6.69e-05	miR-133a-3p (and other miRNAs w/seed UUGGUCC),miR-1-3p (and other miRNAs w/seed GGAAUGU),miR-126a-5p (and other miRNAs w/seed AUUAUUA),miR-204-5p (and other miRNAs w/seed UCCCUUU),miR-125b-5p (and other miRNAs w/seed CCCUGAG),miR-17-5p (and other miRNAs w/seed AAAGUGC),miR-29b-3p (and other miRNAs w/seed AGCACCA),miR-193a-3p (and other miRNAs w/seed ACUGGCC),miR-455-5p (and other miRNAs w/seed AU…	13
Cancer, Organismal Injury and Abnormalities	sarcoma	sarcoma	7.34e-05	miR-146a-5p (and other miRNAs w/seed GAGAACU),miR-144-3p (miRNAs w/seed ACAGUAU),miR-199a-5p (and other miRNAs w/seed CCAGUGU),miR-193a-5p (miRNAs w/seed GGGUCUU),miR-199a-3p (and other miRNAs w/seed CAGUAGU),miR-29b-3p (and other miRNAs w/seed AGCACCA),miR-193a-3p (and other miRNAs w/seed ACUGGCC),miR-136-5p (miRNAs w/seed CUCCAUU),miR-143-3p (and other miRNAs w/seed GAGAUGA),miR-223-3p (miRNAs …	21
Cell Death and Survival	apoptosis	apoptosis of tumor cell lines	8.77e-05	miR-203a-3p (and other miRNAs w/seed UGAAAUG),miR-146a-5p (and other miRNAs w/seed GAGAACU),miR-1-3p (and other miRNAs w/seed GGAAUGU),miR-96-5p (and other miRNAs w/seed UUGGCAC),miR-199a-3p (and other miRNAs w/seed CAGUAGU),miR-17-5p (and other miRNAs w/seed AAAGUGC),miR-29b-3p (and other miRNAs w/seed AGCACCA),miR-143-3p (and other miRNAs w/seed GAGAUGA),miR-183-5p (miRNAs w/seed AUGGCAC),miR-2…	20
Cancer, Gastrointestinal Disease, Organismal Injury and Abnormalities	esophageal squamous cell cancer	esophageal squamous cell cancer	9.06e-05	miR-203a-3p (and other miRNAs w/seed UGAAAUG),miR-133a-3p (and other miRNAs w/seed UUGGUCC),miR-100-5p (and other miRNAs w/seed ACCCGUA),miR-1-3p (and other miRNAs w/seed GGAAUGU),miR-145-5p (and other miRNAs w/seed UCCAGUU),let-7a-5p (and other miRNAs w/seed GAGGUAG),miR-204-5p (and other miRNAs w/seed UCCCUUU),miR-143-3p (and other miRNAs w/seed GAGAUGA)	8
Cancer, Organismal Injury and Abnormalities	metastasis	metastasis of tumor cell lines	9.07e-05	miR-133a-3p (and other miRNAs w/seed UUGGUCC),miR-145-5p (and other miRNAs w/seed UCCAGUU),let-7a-5p (and other miRNAs w/seed GAGGUAG),miR-182-5p (and other miRNAs w/seed UUGGCAA),miR-17-5p (and other miRNAs w/seed AAAGUGC),miR-149-5p (miRNAs w/seed CUGGCUC),miR-141-3p (and other miRNAs w/seed AACACUG)	7
Cancer, Organismal Injury and Abnormalities	metastasis	metastasis of cells	9.67e-05	miR-133a-3p (and other miRNAs w/seed UUGGUCC),miR-145-5p (and other miRNAs w/seed UCCAGUU),let-7a-5p (and other miRNAs w/seed GAGGUAG),miR-196a-5p (and other miRNAs w/seed AGGUAGU),miR-182-5p (and other miRNAs w/seed UUGGCAA),miR-17-5p (and other miRNAs w/seed AAAGUGC),miR-149-5p (miRNAs w/seed CUGGCUC),miR-141-3p (and other miRNAs w/seed AACACUG)	8
Cancer, Organismal Injury and Abnormalities	head and neck carcinoma	head and neck carcinoma	0.000104	miR-214-3p (and other miRNAs w/seed CAGCAGG),miR-100-5p (and other miRNAs w/seed ACCCGUA),miR-126a-5p (and other miRNAs w/seed AUUAUUA),miR-125b-5p (and other miRNAs w/seed CCCUGAG),miR-143-3p (and other miRNAs w/seed GAGAUGA),miR-218-5p (and other miRNAs w/seed UGUGCUU),miR-26a-5p (and other miRNAs w/seed UCAAGUA),miR-101-3p (and other miRNAs w/seed ACAGUAC),miR-181a-5p (and other miRNAs w/seed …	28
Cancer, Organismal Injury and Abnormalities, Reproductive System Disease, Skeletal and Muscular Disorders	uterine leiomyoma	uterine leiomyoma	0.000108	miR-144-3p (miRNAs w/seed ACAGUAU),miR-23a-3p (and other miRNAs w/seed UCACAUU),miR-30c-5p (and other miRNAs w/seed GUAAACA),let-7a-5p (and other miRNAs w/seed GAGGUAG),miR-27a-3p (and other miRNAs w/seed UCACAGU),miR-29b-3p (and other miRNAs w/seed AGCACCA),miR-92a-3p (and other miRNAs w/seed AUUGCAC),miR-132-3p (and other miRNAs w/seed AACAGUC)	8
Cancer, Endocrine System Disorders, Organismal Injury and Abnormalities	neuroendocrine tumor	neuroendocrine tumor	0.000108	miR-34a-5p (and other miRNAs w/seed GGCAGUG),let-7a-5p (and other miRNAs w/seed GAGGUAG),miR-142-5p (and other miRNAs w/seed AUAAAGU),miR-17-5p (and other miRNAs w/seed AAAGUGC),miR-16-5p (and other miRNAs w/seed AGCAGCA),miR-143-3p (and other miRNAs w/seed GAGAUGA),miR-19b-3p (and other miRNAs w/seed GUGCAAA),miR-92a-3p (and other miRNAs w/seed AUUGCAC),miR-141-3p (and other miRNAs w/seed AACACU…	9
Cancer, Organismal Injury and Abnormalities	neoplasia	neoplasia of tumor cell lines	0.000112	miR-133a-3p (and other miRNAs w/seed UUGGUCC),miR-145-5p (and other miRNAs w/seed UCCAGUU),let-7a-5p (and other miRNAs w/seed GAGGUAG),miR-182-5p (and other miRNAs w/seed UUGGCAA),miR-17-5p (and other miRNAs w/seed AAAGUGC),miR-148a-3p (and other miRNAs w/seed CAGUGCA),miR-149-5p (miRNAs w/seed CUGGCUC),miR-181a-5p (and other miRNAs w/seed ACAUUCA),miR-141-3p (and other miRNAs w/seed AACACUG)	9
Cancer, Hematological Disease, Immunological Disease, Organismal Injury and Abnormalities	chronic lymphocytic leukemia	aggressive chronic lymphocytic leukemia	0.000119	miR-125b-5p (and other miRNAs w/seed CCCUGAG),miR-29b-3p (and other miRNAs w/seed AGCACCA)	2
Cancer, Cell Death and Survival, Organismal Injury and Abnormalities, Tumor Morphology	cell viability	cell viability of colorectal carcinoma cells	0.000119	miR-16-5p (and other miRNAs w/seed AGCAGCA),miR-143-3p (and other miRNAs w/seed GAGAUGA)	2
Infectious Diseases, Organismal Development	growth	growth of Human cytomegalovirus	0.000119	miR-214-3p (and other miRNAs w/seed CAGCAGG),miR-199a-3p (and other miRNAs w/seed CAGUAGU)	2
Cellular Movement	mobility	mobility of squamous cell carcinoma cell lines	0.000119	miR-145-5p (and other miRNAs w/seed UCCAGUU),miR-143-3p (and other miRNAs w/seed GAGAUGA)	2
Cancer, Hematological Disease, Immunological Disease, Organismal Injury and Abnormalities	lymphoproliferative malignancy	lymphoproliferative malignancy	0.000127	miR-194-5p (miRNAs w/seed GUAACAG),miR-125b-5p (and other miRNAs w/seed CCCUGAG),miR-143-3p (and other miRNAs w/seed GAGAUGA),miR-148a-3p (and other miRNAs w/seed CAGUGCA),miR-92a-3p (and other miRNAs w/seed AUUGCAC),miR-142-3p (and other miRNAs w/seed GUAGUGU),miR-340-5p (miRNAs w/seed UAUAAAG),miR-210-3p (miRNAs w/seed UGUGCGU),miR-338-3p (miRNAs w/seed CCAGCAU),miR-320b (and other miRNAs w/see…	36
Cellular Development, Cellular Growth and Proliferation	growth	arrest in growth of breast cancer cell lines	0.000146	miR-27a-3p (and other miRNAs w/seed UCACAGU),miR-17-5p (and other miRNAs w/seed AAAGUGC),miR-19b-3p (and other miRNAs w/seed GUGCAAA)	3
Cancer, Organismal Injury and Abnormalities	pelvic tumor	pelvic tumor	0.00015	miR-100-5p (and other miRNAs w/seed ACCCGUA),miR-146a-5p (and other miRNAs w/seed GAGAACU),miR-125b-5p (and other miRNAs w/seed CCCUGAG),miR-143-3p (and other miRNAs w/seed GAGAUGA),miR-218-5p (and other miRNAs w/seed UGUGCUU),miR-148a-3p (and other miRNAs w/seed CAGUGCA),miR-200b-3p (and other miRNAs w/seed AAUACUG),miR-26a-5p (and other miRNAs w/seed UCAAGUA),miR-181a-5p (and other miRNAs w/see…	50
Cell Cycle	G2/M phase	arrest in G2/M phase of pancreatic cancer cell lines	0.000199	miR-34a-5p (and other miRNAs w/seed GGCAGUG),miR-132-3p (and other miRNAs w/seed AACAGUC)	2
Cardiovascular Disease	arrhythmogenesis	arrhythmogenesis	0.000199	miR-133a-3p (and other miRNAs w/seed UUGGUCC),miR-1-3p (and other miRNAs w/seed GGAAUGU)	2
Inflammatory Disease, Neurological Disease, Skeletal and Muscular Disorders	relapsing-remitting multiple sclerosis	relapsing-remitting multiple sclerosis	0.000237	miR-145-5p (and other miRNAs w/seed UCCAGUU),miR-17-5p (and other miRNAs w/seed AAAGUGC),miR-19b-3p (and other miRNAs w/seed GUGCAAA),miR-92a-3p (and other miRNAs w/seed AUUGCAC)	4
Developmental Disorder, Hereditary Disorder, Organismal Injury and Abnormalities, Skeletal and Muscular Disorders	facioscapulohumeral muscular dystrophy	facioscapulohumeral muscular dystrophy	0.000251	miR-1-3p (and other miRNAs w/seed GGAAUGU),miR-365-3p (and other miRNAs w/seed AAUGCCC),miR-199a-3p (and other miRNAs w/seed CAGUAGU),miR-103-3p (and other miRNAs w/seed GCAGCAU)	4
Cellular Development, Cellular Growth and Proliferation	proliferation	proliferation of stomach cancer cell lines	0.000251	miR-192-5p (and other miRNAs w/seed UGACCUA),miR-23a-3p (and other miRNAs w/seed UCACAUU),miR-148a-3p (and other miRNAs w/seed CAGUGCA),miR-221-3p (and other miRNAs w/seed GCUACAU)	4
Cell Cycle	sub-G1 phase	arrest in sub-G1 phase	0.000266	miR-34a-5p (and other miRNAs w/seed GGCAGUG),miR-27a-3p (and other miRNAs w/seed UCACAGU),miR-16-5p (and other miRNAs w/seed AGCAGCA)	3
Cell Cycle, Cellular Movement	cytokinesis	cytokinesis of ventricular myocytes	0.000266	miR-23a-3p (and other miRNAs w/seed UCACAUU),miR-199a-3p (and other miRNAs w/seed CAGUAGU),miR-148a-3p (and other miRNAs w/seed CAGUGCA)	3
Cell Death and Survival	cell death	cell death of hepatoma cell lines	0.000339	let-7a-5p (and other miRNAs w/seed GAGGUAG),miR-199a-3p (and other miRNAs w/seed CAGUAGU),miR-193a-3p (and other miRNAs w/seed ACUGGCC),miR-29b-3p (and other miRNAs w/seed AGCACCA),miR-16-5p (and other miRNAs w/seed AGCAGCA),miR-183-5p (miRNAs w/seed AUGGCAC)	6
Connective Tissue Disorders, Inflammatory Disease, Inflammatory Response, Organismal Injury and Abnormalities, Respiratory Disease	idiopathic pulmonary fibrosis	slowly progressive idiopathic pulmonary fibrosis	0.000362	miR-142-3p (and other miRNAs w/seed GUAGUGU),miR-140-5p (and other miRNAs w/seed AGUGGUU),miR-142-5p (and other miRNAs w/seed AUAAAGU)	3
Cancer, Organismal Injury and Abnormalities	recurrent cancer	recurrent cancer	0.000385	miR-100-5p (and other miRNAs w/seed ACCCGUA),miR-145-5p (and other miRNAs w/seed UCCAGUU),let-7a-5p (and other miRNAs w/seed GAGGUAG),miR-200b-3p (and other miRNAs w/seed AAUACUG),miR-221-3p (and other miRNAs w/seed GCUACAU),miR-141-3p (and other miRNAs w/seed AACACUG)	6
Cancer, Gastrointestinal Disease, Organismal Injury and Abnormalities	advanced colorectal adenoma	advanced colorectal adenoma	0.000415	miR-29b-3p (and other miRNAs w/seed AGCACCA),miR-92a-3p (and other miRNAs w/seed AUUGCAC)	2
Cell Cycle	cell cycle progression	arrest in cell cycle progression of melanoma cell lines	0.000415	miR-203a-3p (and other miRNAs w/seed UGAAAUG),miR-137-3p (and other miRNAs w/seed UAUUGCU)	2
Cellular Movement	cell movement	cell movement of melanoma cell lines	0.000519	miR-34a-5p (and other miRNAs w/seed GGCAGUG),miR-126a-5p (and other miRNAs w/seed AUUAUUA),let-7a-5p (and other miRNAs w/seed GAGGUAG),miR-125b-5p (and other miRNAs w/seed CCCUGAG),miR-200b-3p (and other miRNAs w/seed AAUACUG)	5
Cancer, Organismal Injury and Abnormalities, Reproductive System Disease	recurrent prostate cancer	recurrent prostate cancer	0.00052	miR-100-5p (and other miRNAs w/seed ACCCGUA),miR-145-5p (and other miRNAs w/seed UCCAGUU),let-7a-5p (and other miRNAs w/seed GAGGUAG)	3
Cancer, Gastrointestinal Disease, Organismal Injury and Abnormalities	gastroesophageal cancer	gastroesophageal cancer	0.000589	miR-214-3p (and other miRNAs w/seed CAGCAGG),miR-203a-3p (and other miRNAs w/seed UGAAAUG),miR-100-5p (and other miRNAs w/seed ACCCGUA),miR-133a-3p (and other miRNAs w/seed UUGGUCC),miR-1-3p (and other miRNAs w/seed GGAAUGU),miR-199a-5p (and other miRNAs w/seed CCAGUGU),miR-23a-3p (and other miRNAs w/seed UCACAUU),miR-204-5p (and other miRNAs w/seed UCCCUUU),miR-196a-5p (and other miRNAs w/seed A…	24
Neurological Disease, Psychological Disorders	bipolar disorder	bipolar disorder	0.000608	miR-145-3p (miRNAs w/seed GAUUCCU),miR-133a-3p (and other miRNAs w/seed UUGGUCC),miR-22-5p (and other miRNAs w/seed GUUCUUC),miR-145-5p (and other miRNAs w/seed UCCAGUU),miR-29b-3p (and other miRNAs w/seed AGCACCA),miR-92a-3p (and other miRNAs w/seed AUUGCAC),miR-140-3p (and other miRNAs w/seed ACCACAG)	7
Cardiovascular Disease, Organismal Injury and Abnormalities, Skeletal and Muscular Disorders	ischemic cardiomyopathy	ischemic cardiomyopathy	0.000643	miR-126a-5p (and other miRNAs w/seed AUUAUUA),let-7a-5p (and other miRNAs w/seed GAGGUAG),miR-199a-3p (and other miRNAs w/seed CAGUAGU),miR-140-3p (and other miRNAs w/seed ACCACAG)	4
Developmental Disorder, Hereditary Disorder, Organismal Injury and Abnormalities, Skeletal and Muscular Disorders	Miyoshi myopathy	Miyoshi myopathy	0.000664	miR-199a-3p (and other miRNAs w/seed CAGUAGU),miR-103-3p (and other miRNAs w/seed GCAGCAU),miR-30a-3p (and other miRNAs w/seed UUUCAGU)	3
Cellular Movement	invasion	invasion of breast cancer cell lines	0.000678	miR-145-5p (and other miRNAs w/seed UCCAGUU),miR-29b-3p (and other miRNAs w/seed AGCACCA),miR-17-5p (and other miRNAs w/seed AAAGUGC),miR-149-5p (miRNAs w/seed CUGGCUC),miR-200b-3p (and other miRNAs w/seed AAUACUG),miR-181a-5p (and other miRNAs w/seed ACAUUCA),miR-141-3p (and other miRNAs w/seed AACACUG)	7
Cancer, Endocrine System Disorders, Organismal Injury and Abnormalities, Respiratory Disease	neuroendocrine lung cancer	neuroendocrine lung cancer	0.000681	miR-34a-5p (and other miRNAs w/seed GGCAGUG),miR-142-5p (and other miRNAs w/seed AUAAAGU),miR-17-5p (and other miRNAs w/seed AAAGUGC),miR-19b-3p (and other miRNAs w/seed GUGCAAA),miR-92a-3p (and other miRNAs w/seed AUUGCAC)	5
Cell Death and Survival	cell death	cell death of tumor cell lines	0.000737	miR-203a-3p (and other miRNAs w/seed UGAAAUG),miR-146a-5p (and other miRNAs w/seed GAGAACU),miR-1-3p (and other miRNAs w/seed GGAAUGU),miR-96-5p (and other miRNAs w/seed UUGGCAC),miR-199a-3p (and other miRNAs w/seed CAGUAGU),miR-193a-3p (and other miRNAs w/seed ACUGGCC),miR-17-5p (and other miRNAs w/seed AAAGUGC),miR-29b-3p (and other miRNAs w/seed AGCACCA),miR-143-3p (and other miRNAs w/seed GAG…	21
Developmental Disorder, Hereditary Disorder, Organismal Functions, Organismal Injury and Abnormalities, Skeletal and Muscular Disorders	limb girdle muscular dystrophy type 2a	limb girdle muscular dystrophy type 2a	0.000773	miR-199a-3p (and other miRNAs w/seed CAGUAGU),miR-103-3p (and other miRNAs w/seed GCAGCAU),miR-30a-3p (and other miRNAs w/seed UUUCAGU)	3
Cellular Movement	migration	migration of hepatoma cell lines	0.000827	let-7a-5p (and other miRNAs w/seed GAGGUAG),miR-193a-3p (and other miRNAs w/seed ACUGGCC),miR-17-5p (and other miRNAs w/seed AAAGUGC),miR-200b-3p (and other miRNAs w/seed AAUACUG)	4
Cancer, Hematological Disease, Immunological Disease, Organismal Injury and Abnormalities	B-cell leukemia	B-cell leukemia	0.000854	miR-142-3p (and other miRNAs w/seed GUAGUGU),miR-451a (and other miRNAs w/seed AACCGUU),miR-29b-3p (and other miRNAs w/seed AGCACCA),miR-16-5p (and other miRNAs w/seed AGCAGCA),miR-221-3p (and other miRNAs w/seed GCUACAU)	5
Cellular Development, Connective Tissue Development and Function, Hematological System Development and Function, Hematopoiesis, Tissue Development	differentiation	differentiation of proerythroblasts	0.000881	miR-451a (and other miRNAs w/seed AACCGUU),miR-144-3p (miRNAs w/seed ACAGUAU)	2
Developmental Disorder, Hereditary Disorder, Organismal Functions, Organismal Injury and Abnormalities, Skeletal and Muscular Disorders	limb girdle muscular dystrophy type 2B	limb girdle muscular dystrophy type 2B	0.000892	miR-199a-3p (and other miRNAs w/seed CAGUAGU),miR-103-3p (and other miRNAs w/seed GCAGCAU),miR-30a-3p (and other miRNAs w/seed UUUCAGU)	3
Cancer, Endocrine System Disorders, Gastrointestinal Disease, Organismal Injury and Abnormalities	pancreatic cancer	pancreatic cancer	0.000918	miR-214-3p (and other miRNAs w/seed CAGCAGG),miR-95-3p (miRNAs w/seed UCAACGG),miR-100-5p (and other miRNAs w/seed ACCCGUA),miR-146a-5p (and other miRNAs w/seed GAGAACU),miR-96-5p (and other miRNAs w/seed UUGGCAC),miR-103-3p (and other miRNAs w/seed GCAGCAU),miR-143-3p (and other miRNAs w/seed GAGAUGA),miR-148a-3p (and other miRNAs w/seed CAGUGCA),miR-200b-3p (and other miRNAs w/seed AAUACUG),miR…	28
Cancer, Organismal Injury and Abnormalities, Renal and Urological Disease	urinary tract tumor	urinary tract tumor	0.00102	miR-133a-3p (and other miRNAs w/seed UUGGUCC),miR-1-3p (and other miRNAs w/seed GGAAUGU),miR-199a-5p (and other miRNAs w/seed CCAGUGU),miR-126a-5p (and other miRNAs w/seed AUUAUUA),miR-204-5p (and other miRNAs w/seed UCCCUUU),miR-125b-5p (and other miRNAs w/seed CCCUGAG),miR-17-5p (and other miRNAs w/seed AAAGUGC),miR-29b-3p (and other miRNAs w/seed AGCACCA),miR-193a-3p (and other miRNAs w/seed A…	21
Cellular Development, Hematological System Development and Function, Hematopoiesis	differentiation	differentiation of basophils	0.00107	miR-451a (and other miRNAs w/seed AACCGUU),miR-144-3p (miRNAs w/seed ACAGUAU)	2
Cancer, Organismal Injury and Abnormalities	cancer	cancer	0.00109	miR-100-5p (and other miRNAs w/seed ACCCGUA),miR-146a-5p (and other miRNAs w/seed GAGAACU),miR-96-5p (and other miRNAs w/seed UUGGCAC),miR-329-3p (and other miRNAs w/seed ACACACC),miR-125b-5p (and other miRNAs w/seed CCCUGAG),miR-143-3p (and other miRNAs w/seed GAGAUGA),miR-148a-3p (and other miRNAs w/seed CAGUGCA),miR-218-5p (and other miRNAs w/seed UGUGCUU),miR-200b-3p (and other miRNAs w/seed …	88
Cancer, Organismal Injury and Abnormalities, Reproductive System Disease	tumorigenesis	tumorigenesis of genital organ	0.0011	miR-214-3p (and other miRNAs w/seed CAGCAGG),miR-95-3p (miRNAs w/seed UCAACGG),miR-146a-5p (and other miRNAs w/seed GAGAACU),miR-100-5p (and other miRNAs w/seed ACCCGUA),miR-133a-3p (and other miRNAs w/seed UUGGUCC),miR-194-5p (miRNAs w/seed GUAACAG),miR-23a-3p (and other miRNAs w/seed UCACAUU),miR-103-3p (and other miRNAs w/seed GCAGCAU),miR-125b-5p (and other miRNAs w/seed CCCUGAG),miR-148a-3p …	46
Cancer, Organismal Injury and Abnormalities, Reproductive System Disease	genital tumor	genital tumor	0.00111	miR-214-3p (and other miRNAs w/seed CAGCAGG),miR-95-3p (miRNAs w/seed UCAACGG),miR-146a-5p (and other miRNAs w/seed GAGAACU),miR-100-5p (and other miRNAs w/seed ACCCGUA),miR-133a-3p (and other miRNAs w/seed UUGGUCC),miR-194-5p (miRNAs w/seed GUAACAG),miR-23a-3p (and other miRNAs w/seed UCACAUU),miR-103-3p (and other miRNAs w/seed GCAGCAU),miR-125b-5p (and other miRNAs w/seed CCCUGAG),miR-148a-3p …	46
Connective Tissue Disorders, Hematological Disease, Immunological Disease, Organismal Injury and Abnormalities	immune thrombocytopenia	immune thrombocytopenia	0.00117	miR-1275 (and other miRNAs w/seed UGGGGGA),miR-1260a (and other miRNAs w/seed UCCCACC),miR-125b-5p (and other miRNAs w/seed CCCUGAG),miR-1207-5p (and other miRNAs w/seed GGCAGGG)	4
Cellular Development, Embryonic Development	differentiation	differentiation of embryonic cell lines	0.00121	miR-34a-5p (and other miRNAs w/seed GGCAGUG),miR-30c-5p (and other miRNAs w/seed GUAAACA),miR-204-5p (and other miRNAs w/seed UCCCUUU),miR-125b-5p (and other miRNAs w/seed CCCUGAG)	4
Hematological Disease, Immunological Disease, Infectious Diseases	infection	infection of monocyte-derived dendritic cells	0.00128	miR-17-5p (and other miRNAs w/seed AAAGUGC),miR-16-5p (and other miRNAs w/seed AGCAGCA)	2
Cancer, Organismal Injury and Abnormalities	spindle cell carcinoma	spindle cell carcinoma	0.00128	miR-200b-3p (and other miRNAs w/seed AAUACUG),miR-141-3p (and other miRNAs w/seed AACACUG)	2
Cell Death and Survival	apoptosis	apoptosis of hepatoma cell lines	0.0013	let-7a-5p (and other miRNAs w/seed GAGGUAG),miR-199a-3p (and other miRNAs w/seed CAGUAGU),miR-29b-3p (and other miRNAs w/seed AGCACCA),miR-16-5p (and other miRNAs w/seed AGCAGCA),miR-183-5p (miRNAs w/seed AUGGCAC)	5
Cancer, Organismal Injury and Abnormalities	malignant solid tumor	malignant solid tumor	0.00134	miR-100-5p (and other miRNAs w/seed ACCCGUA),miR-146a-5p (and other miRNAs w/seed GAGAACU),miR-96-5p (and other miRNAs w/seed UUGGCAC),miR-329-3p (and other miRNAs w/seed ACACACC),miR-125b-5p (and other miRNAs w/seed CCCUGAG),miR-143-3p (and other miRNAs w/seed GAGAUGA),miR-148a-3p (and other miRNAs w/seed CAGUGCA),miR-218-5p (and other miRNAs w/seed UGUGCUU),miR-200b-3p (and other miRNAs w/seed …	87
Cardiovascular Disease, Organismal Injury and Abnormalities, Skeletal and Muscular Disorders	acute myocardial infarction	acute myocardial infarction	0.00135	miR-146a-5p (and other miRNAs w/seed GAGAACU),miR-133a-3p (and other miRNAs w/seed UUGGUCC),miR-1-3p (and other miRNAs w/seed GGAAUGU),miR-210-3p (miRNAs w/seed UGUGCGU)	4
Cellular Movement	invasion	invasion of brain cancer cell lines	0.00135	miR-451a (and other miRNAs w/seed AACCGUU),miR-34a-5p (and other miRNAs w/seed GGCAGUG),miR-218-5p (and other miRNAs w/seed UGUGCUU),miR-26a-5p (and other miRNAs w/seed UCAAGUA)	4
Developmental Disorder, Hereditary Disorder, Organismal Injury and Abnormalities, Skeletal and Muscular Disorders	muscular dystrophy	progressive muscular dystrophy	0.00143	miR-1-3p (and other miRNAs w/seed GGAAUGU),miR-365-3p (and other miRNAs w/seed AAUGCCC),miR-199a-3p (and other miRNAs w/seed CAGUAGU),miR-103-3p (and other miRNAs w/seed GCAGCAU),miR-30a-3p (and other miRNAs w/seed UUUCAGU)	5
Neurological Disease, Psychological Disorders	schizophrenia	Schizophrenia	0.00146	miR-34a-5p (and other miRNAs w/seed GGCAGUG),miR-30c-5p (and other miRNAs w/seed GUAAACA),miR-103-3p (and other miRNAs w/seed GCAGCAU),miR-29b-3p (and other miRNAs w/seed AGCACCA),miR-17-5p (and other miRNAs w/seed AAAGUGC),miR-16-5p (and other miRNAs w/seed AGCAGCA),miR-26a-5p (and other miRNAs w/seed UCAAGUA),miR-92a-3p (and other miRNAs w/seed AUUGCAC),miR-132-3p (and other miRNAs w/seed AACAG…	9
Developmental Disorder, Skeletal and Muscular Disorders	nemaline myopathy	nemaline myopathy	0.00148	miR-199a-3p (and other miRNAs w/seed CAGUAGU),miR-103-3p (and other miRNAs w/seed GCAGCAU),miR-30a-3p (and other miRNAs w/seed UUUCAGU)	3
Cellular Development, Cellular Growth and Proliferation	proliferation	proliferation of cholangiocarcinoma cell lines	0.00151	miR-26a-5p (and other miRNAs w/seed UCAAGUA),miR-200b-3p (and other miRNAs w/seed AAUACUG)	2
Cancer, Endocrine System Disorders, Organismal Injury and Abnormalities, Reproductive System Disease	recurrent ovarian cancer	recurrent ovarian cancer	0.00151	miR-200b-3p (and other miRNAs w/seed AAUACUG),miR-141-3p (and other miRNAs w/seed AACACUG)	2
Cellular Development, Cellular Growth and Proliferation	cell proliferation	cell proliferation of squamous cell carcinoma cell lines	0.00165	miR-100-5p (and other miRNAs w/seed ACCCGUA),miR-145-5p (and other miRNAs w/seed UCCAGUU),miR-143-3p (and other miRNAs w/seed GAGAUGA),miR-218-5p (and other miRNAs w/seed UGUGCUU)	4
Gastrointestinal Disease, Hepatic System Disease, Organismal Injury and Abnormalities	liver lesion	liver lesion	0.00172	miR-146a-5p (and other miRNAs w/seed GAGAACU),miR-100-5p (and other miRNAs w/seed ACCCGUA),miR-133a-3p (and other miRNAs w/seed UUGGUCC),miR-194-5p (miRNAs w/seed GUAACAG),miR-23a-3p (and other miRNAs w/seed UCACAUU),miR-126a-5p (and other miRNAs w/seed AUUAUUA),miR-103-3p (and other miRNAs w/seed GCAGCAU),miR-125b-5p (and other miRNAs w/seed CCCUGAG),miR-143-3p (and other miRNAs w/seed GAGAUGA),…	45
Cellular Development, Hematological System Development and Function, Hematopoiesis	differentiation	differentiation of granulocyte progenitors	0.00176	miR-196a-5p (and other miRNAs w/seed AGGUAGU),miR-125b-5p (and other miRNAs w/seed CCCUGAG)	2
Cellular Development	epithelial-mesenchymal transition	epithelial-mesenchymal transition of pancreatic cancer cell lines	0.00176	miR-200b-3p (and other miRNAs w/seed AAUACUG),miR-141-3p (and other miRNAs w/seed AACACUG)	2
Cellular Growth and Proliferation	colony formation	colony formation	0.00189	miR-214-3p (and other miRNAs w/seed CAGCAGG),miR-203a-3p (and other miRNAs w/seed UGAAAUG),miR-133a-3p (and other miRNAs w/seed UUGGUCC),let-7a-5p (and other miRNAs w/seed GAGGUAG),miR-125b-5p (and other miRNAs w/seed CCCUGAG),miR-193a-3p (and other miRNAs w/seed ACUGGCC),miR-27a-3p (and other miRNAs w/seed UCACAGU),miR-29c-5p (miRNAs w/seed GACCGAU),miR-218-5p (and other miRNAs w/seed UGUGCUU),m…	10
Cardiovascular Disease, Organismal Injury and Abnormalities, Skeletal and Muscular Disorders	hypertrophic cardiomyopathy	hypertrophic cardiomyopathy	0.00193	miR-214-3p (and other miRNAs w/seed CAGCAGG),miR-133a-3p (and other miRNAs w/seed UUGGUCC),miR-1-3p (and other miRNAs w/seed GGAAUGU),miR-16-5p (and other miRNAs w/seed AGCAGCA)	4
Cancer, Hematological Disease, Immunological Disease, Organismal Injury and Abnormalities	multiple myeloma	multiple myeloma	0.00199	miR-192-5p (and other miRNAs w/seed UGACCUA),miR-194-5p (miRNAs w/seed GUAACAG),miR-17-5p (and other miRNAs w/seed AAAGUGC),miR-16-5p (and other miRNAs w/seed AGCAGCA),miR-19b-3p (and other miRNAs w/seed GUGCAAA),miR-92a-3p (and other miRNAs w/seed AUUGCAC)	6
Cellular Movement	migration	migration of melanoma cell lines	0.00206	miR-34a-5p (and other miRNAs w/seed GGCAGUG),let-7a-5p (and other miRNAs w/seed GAGGUAG),miR-125b-5p (and other miRNAs w/seed CCCUGAG),miR-200b-3p (and other miRNAs w/seed AAUACUG)	4
Cancer, Organismal Injury and Abnormalities, Reproductive System Disease	genital tract cancer	genital tract cancer	0.00213	miR-214-3p (and other miRNAs w/seed CAGCAGG),miR-95-3p (miRNAs w/seed UCAACGG),miR-146a-5p (and other miRNAs w/seed GAGAACU),miR-100-5p (and other miRNAs w/seed ACCCGUA),miR-133a-3p (and other miRNAs w/seed UUGGUCC),miR-194-5p (miRNAs w/seed GUAACAG),miR-23a-3p (and other miRNAs w/seed UCACAUU),miR-103-3p (and other miRNAs w/seed GCAGCAU),miR-125b-5p (and other miRNAs w/seed CCCUGAG),miR-148a-3p …	44
Cancer, Organismal Injury and Abnormalities	head and neck neoplasia	head and neck neoplasia	0.00214	miR-214-3p (and other miRNAs w/seed CAGCAGG),miR-100-5p (and other miRNAs w/seed ACCCGUA),miR-23a-3p (and other miRNAs w/seed UCACAUU),miR-126a-5p (and other miRNAs w/seed AUUAUUA),miR-125b-5p (and other miRNAs w/seed CCCUGAG),miR-143-3p (and other miRNAs w/seed GAGAUGA),miR-218-5p (and other miRNAs w/seed UGUGCUU),miR-200b-3p (and other miRNAs w/seed AAUACUG),miR-320b (and other miRNAs w/seed AA…	34
Cancer, Organismal Injury and Abnormalities	cancer	cancer of secretory structure	0.00218	miR-214-3p (and other miRNAs w/seed CAGCAGG),miR-95-3p (miRNAs w/seed UCAACGG),miR-100-5p (and other miRNAs w/seed ACCCGUA),miR-146a-5p (and other miRNAs w/seed GAGAACU),miR-96-5p (and other miRNAs w/seed UUGGCAC),miR-103-3p (and other miRNAs w/seed GCAGCAU),miR-125b-5p (and other miRNAs w/seed CCCUGAG),miR-143-3p (and other miRNAs w/seed GAGAUGA),miR-148a-3p (and other miRNAs w/seed CAGUGCA),miR…	35
Cancer, Gastrointestinal Disease, Hepatic System Disease, Organismal Injury and Abnormalities	cancer	liver cancer	0.0023	miR-146a-5p (and other miRNAs w/seed GAGAACU),miR-100-5p (and other miRNAs w/seed ACCCGUA),miR-23a-3p (and other miRNAs w/seed UCACAUU),miR-126a-5p (and other miRNAs w/seed AUUAUUA),miR-103-3p (and other miRNAs w/seed GCAGCAU),miR-125b-5p (and other miRNAs w/seed CCCUGAG),miR-143-3p (and other miRNAs w/seed GAGAUGA),miR-148a-3p (and other miRNAs w/seed CAGUGCA),miR-200b-3p (and other miRNAs w/see…	43
Cancer, Organismal Injury and Abnormalities	pelvic cancer	pelvic cancer	0.00238	miR-214-3p (and other miRNAs w/seed CAGCAGG),miR-95-3p (miRNAs w/seed UCAACGG),miR-146a-5p (and other miRNAs w/seed GAGAACU),miR-100-5p (and other miRNAs w/seed ACCCGUA),miR-133a-3p (and other miRNAs w/seed UUGGUCC),miR-194-5p (miRNAs w/seed GUAACAG),miR-23a-3p (and other miRNAs w/seed UCACAUU),miR-103-3p (and other miRNAs w/seed GCAGCAU),miR-125b-5p (and other miRNAs w/seed CCCUGAG),miR-148a-3p …	46
Cancer, Cell Death and Survival, Organismal Injury and Abnormalities, Tumor Morphology	cell viability	cell viability of tumor cells	0.00239	miR-193a-5p (miRNAs w/seed GGGUCUU),miR-17-5p (and other miRNAs w/seed AAAGUGC),miR-16-5p (and other miRNAs w/seed AGCAGCA),miR-143-3p (and other miRNAs w/seed GAGAUGA)	4
Cellular Development, Hematological System Development and Function, Hematopoiesis	differentiation	differentiation of granulocytes	0.00239	miR-451a (and other miRNAs w/seed AACCGUU),miR-144-3p (miRNAs w/seed ACAGUAU),miR-196a-5p (and other miRNAs w/seed AGGUAGU),miR-125b-5p (and other miRNAs w/seed CCCUGAG)	4
Cancer, Hematological Disease, Immunological Disease, Organismal Injury and Abnormalities	precursor B-cell acute lymphoblastic leukemia	precursor B-cell acute lymphoblastic leukemia	0.00288	miR-142-3p (and other miRNAs w/seed GUAGUGU),miR-451a (and other miRNAs w/seed AACCGUU),miR-221-3p (and other miRNAs w/seed GCUACAU)	3
Cancer, Neurological Disease, Organismal Injury and Abnormalities	central nervous system cancer	central nervous system cancer	0.00292	miR-10a-5p (and other miRNAs w/seed ACCCUGU),miR-30c-5p (and other miRNAs w/seed GUAAACA),miR-17-5p (and other miRNAs w/seed AAAGUGC),miR-153-3p (miRNAs w/seed UGCAUAG),miR-218-5p (and other miRNAs w/seed UGUGCUU),miR-26a-5p (and other miRNAs w/seed UCAAGUA),miR-181a-5p (and other miRNAs w/seed ACAUUCA),miR-19b-3p (and other miRNAs w/seed GUGCAAA),miR-221-3p (and other miRNAs w/seed GCUACAU),miR-…	10
Cancer, Neurological Disease, Organismal Injury and Abnormalities	anaplastic astrocytoma	anaplastic astrocytoma	0.00292	miR-10a-5p (and other miRNAs w/seed ACCCUGU),miR-26a-5p (and other miRNAs w/seed UCAAGUA)	2
Cancer, Cell Cycle, Organismal Injury and Abnormalities	cell cycle progression	arrest in cell cycle progression of cancer cells	0.00292	miR-17-5p (and other miRNAs w/seed AAAGUGC),miR-26a-5p (and other miRNAs w/seed UCAAGUA)	2
Cellular Movement	migration	migration of brain cancer cell lines	0.00316	miR-34a-5p (and other miRNAs w/seed GGCAGUG),miR-218-5p (and other miRNAs w/seed UGUGCUU),miR-26a-5p (and other miRNAs w/seed UCAAGUA),miR-221-3p (and other miRNAs w/seed GCUACAU)	4
Cell Cycle	sub-G1 phase	arrest in sub-G1 phase of tumor cell lines	0.00326	miR-34a-5p (and other miRNAs w/seed GGCAGUG),miR-16-5p (and other miRNAs w/seed AGCAGCA)	2
Cancer, Organismal Injury and Abnormalities	urogenital cancer	urogenital cancer	0.00344	miR-214-3p (and other miRNAs w/seed CAGCAGG),miR-95-3p (miRNAs w/seed UCAACGG),miR-146a-5p (and other miRNAs w/seed GAGAACU),miR-100-5p (and other miRNAs w/seed ACCCGUA),miR-133a-3p (and other miRNAs w/seed UUGGUCC),miR-194-5p (miRNAs w/seed GUAACAG),miR-23a-3p (and other miRNAs w/seed UCACAUU),miR-103-3p (and other miRNAs w/seed GCAGCAU),miR-125b-5p (and other miRNAs w/seed CCCUGAG),miR-148a-3p …	48
Cell Death and Survival	apoptosis	apoptosis of mesothelioma cell lines	0.00361	miR-145-5p (and other miRNAs w/seed UCCAGUU),miR-143-3p (and other miRNAs w/seed GAGAUGA)	2
Cancer, Hematological Disease, Immunological Disease, Organismal Injury and Abnormalities	ALK fusion positive anaplastic large cell lymphoma	ALK fusion positive anaplastic large cell lymphoma	0.00398	miR-17-5p (and other miRNAs w/seed AAAGUGC),miR-101-3p (and other miRNAs w/seed ACAGUAC)	2
Cell Cycle	cell cycle progression	arrest in cell cycle progression of prostate cancer cell lines	0.00398	miR-203a-3p (and other miRNAs w/seed UGAAAUG),miR-34a-5p (and other miRNAs w/seed GGCAGUG)	2
Neurological Disease, Skeletal and Muscular Disorders	neuromuscular disease	neuromuscular disease	0.00408	miR-146a-5p (and other miRNAs w/seed GAGAACU),miR-34a-5p (and other miRNAs w/seed GGCAGUG),miR-96-5p (and other miRNAs w/seed UUGGCAC),miR-199a-5p (and other miRNAs w/seed CCAGUGU),miR-145-5p (and other miRNAs w/seed UCCAGUU),miR-126a-5p (and other miRNAs w/seed AUUAUUA),miR-708-5p (and other miRNAs w/seed AGGAGCU),miR-125b-5p (and other miRNAs w/seed CCCUGAG),miR-17-5p (and other miRNAs w/seed A…	13
Cancer, Cell Death and Survival, Organismal Injury and Abnormalities, Tumor Morphology	apoptosis	apoptosis of neuroblastoma cells	0.00436	miR-125b-5p (and other miRNAs w/seed CCCUGAG),miR-17-5p (and other miRNAs w/seed AAAGUGC)	2
Cellular Development, Cellular Growth and Proliferation	cell proliferation	cell proliferation of mesothelioma cell lines	0.00436	miR-145-5p (and other miRNAs w/seed UCCAGUU),miR-143-3p (and other miRNAs w/seed GAGAUGA)	2
Cell Death and Survival	apoptosis	apoptosis of squamous cell carcinoma cell lines	0.00437	miR-145-5p (and other miRNAs w/seed UCCAGUU),let-7a-5p (and other miRNAs w/seed GAGGUAG),miR-143-3p (and other miRNAs w/seed GAGAUGA)	3
Cancer, Organismal Injury and Abnormalities	growth	growth of tumor	0.00461	miR-203a-3p (and other miRNAs w/seed UGAAAUG),miR-378a-3p (and other miRNAs w/seed CUGGACU),miR-34a-5p (and other miRNAs w/seed GGCAGUG),miR-100-5p (and other miRNAs w/seed ACCCGUA),miR-145-5p (and other miRNAs w/seed UCCAGUU),miR-96-5p (and other miRNAs w/seed UUGGCAC),miR-125b-5p (and other miRNAs w/seed CCCUGAG),miR-142-5p (and other miRNAs w/seed AUAAAGU),miR-29b-3p (and other miRNAs w/seed A…	12
Cardiovascular Disease, Developmental Disorder, Organismal Injury and Abnormalities, Skeletal and Muscular Disorders	hypertrophy	hypertrophy of cardiomyocytes	0.00461	miR-214-3p (and other miRNAs w/seed CAGCAGG),miR-133a-3p (and other miRNAs w/seed UUGGUCC),miR-1-3p (and other miRNAs w/seed GGAAUGU),miR-16-5p (and other miRNAs w/seed AGCAGCA)	4
Cell Death and Survival	cell viability	cell viability of stomach cancer cell lines	0.00477	miR-181a-5p (and other miRNAs w/seed ACAUUCA),miR-221-3p (and other miRNAs w/seed GCUACAU)	2
Developmental Disorder, Skeletal and Muscular Disorders	muscular hypertrophy	muscular hypertrophy	0.00485	miR-214-3p (and other miRNAs w/seed CAGCAGG),miR-133a-3p (and other miRNAs w/seed UUGGUCC),miR-1-3p (and other miRNAs w/seed GGAAUGU),miR-16-5p (and other miRNAs w/seed AGCAGCA),miR-26a-5p (and other miRNAs w/seed UCAAGUA)	5
Cancer, Organismal Injury and Abnormalities	head and neck squamous cell cancer	head and neck squamous cell cancer	0.00517	miR-140-5p (and other miRNAs w/seed AGUGGUU),miR-203a-3p (and other miRNAs w/seed UGAAAUG),miR-214-3p (and other miRNAs w/seed CAGCAGG),miR-100-5p (and other miRNAs w/seed ACCCGUA),miR-1-3p (and other miRNAs w/seed GGAAUGU),miR-30c-5p (and other miRNAs w/seed GUAAACA),miR-126a-5p (and other miRNAs w/seed AUUAUUA),miR-204-5p (and other miRNAs w/seed UCCCUUU),miR-196a-5p (and other miRNAs w/seed AG…	22
Cancer, Cell Death and Survival, Organismal Injury and Abnormalities, Tumor Morphology	cell death	cell death of lung cancer cells	0.00518	miR-17-5p (and other miRNAs w/seed AAAGUGC),miR-221-3p (and other miRNAs w/seed GCUACAU)	2
Cancer, Organismal Injury and Abnormalities, Reproductive System Disease	prostate cancer	prostate cancer	0.0052	miR-100-5p (and other miRNAs w/seed ACCCGUA),miR-30c-5p (and other miRNAs w/seed GUAAACA),miR-125b-5p (and other miRNAs w/seed CCCUGAG),miR-17-5p (and other miRNAs w/seed AAAGUGC),miR-29b-3p (and other miRNAs w/seed AGCACCA),miR-1207-5p (and other miRNAs w/seed GGCAGGG),miR-200b-3p (and other miRNAs w/seed AAUACUG),miR-92a-3p (and other miRNAs w/seed AUUGCAC),miR-34a-5p (and other miRNAs w/seed G…	17
Gastrointestinal Disease, Hepatic System Disease, Organismal Injury and Abnormalities	fibrosis	fibrosis of liver	0.00542	miR-133a-3p (and other miRNAs w/seed UUGGUCC),miR-194-5p (miRNAs w/seed GUAACAG),miR-27a-3p (and other miRNAs w/seed UCACAGU),miR-16-5p (and other miRNAs w/seed AGCAGCA)	4
Cancer, Hematological Disease, Immunological Disease, Organismal Injury and Abnormalities	lymphocytic leukemia	lymphocytic leukemia	0.0056	miR-142-3p (and other miRNAs w/seed GUAGUGU),miR-451a (and other miRNAs w/seed AACCGUU),let-7a-5p (and other miRNAs w/seed GAGGUAG),miR-125b-5p (and other miRNAs w/seed CCCUGAG),miR-29b-3p (and other miRNAs w/seed AGCACCA),miR-16-5p (and other miRNAs w/seed AGCAGCA),miR-143-3p (and other miRNAs w/seed GAGAUGA),miR-130a-3p (and other miRNAs w/seed AGUGCAA),miR-221-3p (and other miRNAs w/seed GCUAC…	10
Hereditary Disorder, Metabolic Disease, Organismal Injury and Abnormalities, Renal and Urological Disease	Dent's disease	Dent's disease	0.00562	miR-362-5p (and other miRNAs w/seed AUCCUUG),miR-329-3p (and other miRNAs w/seed ACACACC)	2
Cancer, Organismal Injury and Abnormalities	malignant mesothelioma	malignant mesothelioma	0.00564	miR-203a-3p (and other miRNAs w/seed UGAAAUG),miR-1273h-5p (and other miRNAs w/seed UGGGAGG),miR-32-3p (miRNAs w/seed AAUUUAG)	3
Cancer, Neurological Disease, Organismal Injury and Abnormalities	medulloblastoma	medulloblastoma	0.00567	miR-30c-5p (and other miRNAs w/seed GUAAACA),miR-17-5p (and other miRNAs w/seed AAAGUGC),miR-218-5p (and other miRNAs w/seed UGUGCUU),miR-19b-3p (and other miRNAs w/seed GUGCAAA)	4
Cancer, Cell Death and Survival, Organismal Injury and Abnormalities, Tumor Morphology	apoptosis	apoptosis of cancer cells	0.00602	miR-125b-5p (and other miRNAs w/seed CCCUGAG),miR-29b-3p (and other miRNAs w/seed AGCACCA),miR-17-5p (and other miRNAs w/seed AAAGUGC),miR-16-5p (and other miRNAs w/seed AGCAGCA),miR-221-3p (and other miRNAs w/seed GCUACAU)	5
Cellular Movement	invasion	invasion of melanoma cell lines	0.00605	miR-126a-5p (and other miRNAs w/seed AUUAUUA),miR-200b-3p (and other miRNAs w/seed AAUACUG),miR-141-3p (and other miRNAs w/seed AACACUG)	3
Cancer, Gastrointestinal Disease, Organismal Injury and Abnormalities	esophageal cancer	esophageal cancer	0.00645	miR-203a-3p (and other miRNAs w/seed UGAAAUG),miR-133a-3p (and other miRNAs w/seed UUGGUCC),miR-100-5p (and other miRNAs w/seed ACCCGUA),miR-1-3p (and other miRNAs w/seed GGAAUGU),miR-199a-5p (and other miRNAs w/seed CCAGUGU),miR-145-5p (and other miRNAs w/seed UCCAGUU),let-7a-5p (and other miRNAs w/seed GAGGUAG),miR-204-5p (and other miRNAs w/seed UCCCUUU),miR-196a-5p (and other miRNAs w/seed AG…	10
Cancer, Neurological Disease, Organismal Injury and Abnormalities	primitive neuroectodermal tumor	primitive neuroectodermal tumor	0.00653	miR-30c-5p (and other miRNAs w/seed GUAAACA),miR-17-5p (and other miRNAs w/seed AAAGUGC),miR-218-5p (and other miRNAs w/seed UGUGCUU),miR-19b-3p (and other miRNAs w/seed GUGCAAA),miR-92a-3p (and other miRNAs w/seed AUUGCAC)	5
Connective Tissue Development and Function, Hematological System Development and Function, Hematopoiesis, Organismal Development, Tissue Morphology	quantity	quantity of erythroblasts	0.00653	miR-451a (and other miRNAs w/seed AACCGUU),miR-144-3p (miRNAs w/seed ACAGUAU)	2
Cancer, Cell Death and Survival, Organismal Injury and Abnormalities, Tumor Morphology	cell death	cell death of cancer cells	0.00693	miR-193a-5p (miRNAs w/seed GGGUCUU),miR-125b-5p (and other miRNAs w/seed CCCUGAG),miR-29b-3p (and other miRNAs w/seed AGCACCA),miR-17-5p (and other miRNAs w/seed AAAGUGC),miR-16-5p (and other miRNAs w/seed AGCAGCA),miR-143-3p (and other miRNAs w/seed GAGAUGA),miR-221-3p (and other miRNAs w/seed GCUACAU)	7
Cellular Development, Hematological System Development and Function, Hematopoiesis	maturation	maturation of monocytes	0.00702	miR-17-5p (and other miRNAs w/seed AAAGUGC),miR-16-5p (and other miRNAs w/seed AGCAGCA)	2
Cell Death and Survival	cell death	cell death of carcinoma cell lines	0.00714	miR-146a-5p (and other miRNAs w/seed GAGAACU),miR-34a-5p (and other miRNAs w/seed GGCAGUG),miR-145-5p (and other miRNAs w/seed UCCAGUU),let-7a-5p (and other miRNAs w/seed GAGGUAG),miR-143-3p (and other miRNAs w/seed GAGAUGA),miR-181a-5p (and other miRNAs w/seed ACAUUCA)	6
Cardiovascular System Development and Function, Cellular Development, Cellular Growth and Proliferation, Embryonic Development, Organ Development, Organismal Development, Skeletal and Muscular System Development and Function, Tissue Development	proliferation	proliferation of cardiomyocytes	0.00758	miR-133a-3p (and other miRNAs w/seed UUGGUCC),miR-199a-3p (and other miRNAs w/seed CAGUAGU),miR-16-5p (and other miRNAs w/seed AGCAGCA)	3
Cell Cycle	senescence	senescence of tumor cell lines	0.00782	miR-203a-3p (and other miRNAs w/seed UGAAAUG),miR-34a-5p (and other miRNAs w/seed GGCAGUG),miR-17-5p (and other miRNAs w/seed AAAGUGC)	3
Cardiovascular Disease, Organismal Injury and Abnormalities, Reproductive System Disease	preeclampsia	preeclampsia	0.00845	miR-210-3p (miRNAs w/seed UGUGCGU),miR-335-5p (and other miRNAs w/seed CAAGAGC),miR-29b-3p (and other miRNAs w/seed AGCACCA),miR-16-5p (and other miRNAs w/seed AGCAGCA),miR-26a-5p (and other miRNAs w/seed UCAAGUA),miR-181a-5p (and other miRNAs w/seed ACAUUCA),miR-221-3p (and other miRNAs w/seed GCUACAU)	7
Cell Morphology, Hematological System Development and Function, Inflammatory Response	M1 polarization	M1 polarization of M2 macrophages	0.00898	miR-125b-5p (and other miRNAs w/seed CCCUGAG)	1
Cancer, Gastrointestinal Disease, Organismal Injury and Abnormalities	colorectal cancer	advanced pT stage colorectal cancer	0.00898	miR-148a-3p (and other miRNAs w/seed CAGUGCA)	1
Cancer, Gastrointestinal Disease, Organismal Injury and Abnormalities	gastric cancer	advanced pT stage gastric cancer	0.00898	miR-148a-3p (and other miRNAs w/seed CAGUGCA)	1
Cancer, Hematological Disease, Immunological Disease, Organismal Injury and Abnormalities	chronic B-cell leukemia	aggressive chronic B-cell leukemia	0.00898	miR-29b-3p (and other miRNAs w/seed AGCACCA)	1
Cell Death and Survival	apoptosis	apoptosis of liposarcoma cell lines	0.00898	miR-143-3p (and other miRNAs w/seed GAGAUGA)	1
Cell Cycle	sub-G1 phase	arrest in sub-G1 phase of brain cancer cell lines	0.00898	miR-34a-5p (and other miRNAs w/seed GGCAGUG)	1
Organismal Injury and Abnormalities, Skeletal and Muscular Disorders	atrophy	atrophy of plantaris muscle	0.00898	miR-23a-3p (and other miRNAs w/seed UCACAUU)	1
Behavior, Nervous System Development and Function	auditory fear memory retrieval	auditory fear memory retrieval	0.00898	miR-182-5p (and other miRNAs w/seed UUGGCAA)	1
Cell Morphology, Cellular Function and Maintenance	autophagy	autophagy of bone marrow cell lines	0.00898	miR-125b-5p (and other miRNAs w/seed CCCUGAG)	1
Cell Morphology, Cellular Function and Maintenance	autophagy	autophagy of leukocyte cell lines	0.00898	miR-125b-5p (and other miRNAs w/seed CCCUGAG)	1
Cancer, Cell Death and Survival, Organismal Injury and Abnormalities, Tumor Morphology	cell viability	cell viability of squamous carcinoma cells	0.00898	miR-193a-5p (miRNAs w/seed GGGUCUU)	1
Cancer, Organismal Injury and Abnormalities	chemosensitivity	chemosensitivity of squamous cell carcinoma cell lines	0.00898	miR-193a-5p (miRNAs w/seed GGGUCUU)	1
Cell Morphology	contractility	contractility of lung cell lines	0.00898	miR-145-5p (and other miRNAs w/seed UCCAGUU)	1
Cell Cycle, Cellular Development, Respiratory System Development and Function	replicative senescence	delay in initiation of replicative senescence of lung cell lines	0.00898	miR-34a-5p (and other miRNAs w/seed GGCAGUG)	1
Cancer, Cell-To-Cell Signaling and Interaction, Organismal Injury and Abnormalities	detachment	detachment of cancer cells	0.00898	miR-196a-5p (and other miRNAs w/seed AGGUAGU)	1
Cancer, Cellular Development, Organismal Injury and Abnormalities, Tumor Morphology	differentiation	differentiation of colorectal carcinoma cells	0.00898	miR-200b-3p (and other miRNAs w/seed AAUACUG)	1
[truncated: 416 more rows]

## Sheet: Upregulated miRs in LTL-331 
LTL-331 precx	LTL-331 postcx	LTL-331 relapse
hsa-let-7a-5p	hsa-let-7a-5p	hsa-let-7a-5p
[truncated: 187 more rows]

## Sheet: upregulated miRs in LTL-313B 
LTL-313B precx	LTL-313B postcx	LTL-313B relapse
[truncated: 188 more rows]

[truncated: 3 more sheets: LTL-331 pre cx, LTL-331-post cx, LTL-331-relapse]
