# Supplementary material for: miR-100-5p inhibition induces apoptosis in dormant prostate cancer cells and prevents the emergence of castration-resistant prostate cancer
Source: Sci Rep. 2017 Jun 22;7:4079. doi: 10.1038/s41598-017-03731-8 (PMC5481412; doi:10.1038/s41598-017-03731-8)
Supplement: Supplementary file 3 — Supplementary Table S2 [file 41598_2017_3731_MOESM3_ESM.xls]

## Sheet: TargetScanv7.1
Ortholog of target gene	Gene name	Representative miRNA	Cumulative weighted context++ score	Total context++ score	Aggregate PCT	Previous TargetScan publication(s)
EPDR1	ependymin related 1	hsa-miR-100-5p	-0.84	-0.84	< 0.1	2009, 2011
AP1AR	adaptor-related protein complex 1 associated regulatory protein	hsa-miR-99b-5p	-0.82	-0.82	< 0.1	2005, 2007, 2009, 2011
ST6GALNAC4	ST6 (alpha-N-acetyl-neuraminyl-2,3-beta-galactosyl-1,3)-N-acetylgalactosaminide alpha-2,6-sialyltransferase 4	hsa-miR-99a-5p	-0.82	-0.83	< 0.1	2011
TTC39A	tetratricopeptide repeat domain 39A	hsa-miR-99a-5p	-0.81	-0.87	< 0.1	2007, 2009, 2011
HS3ST2	heparan sulfate (glucosamine) 3-O-sulfotransferase 2	hsa-miR-100-5p	-0.76	-0.76	< 0.1	2005, 2007, 2009, 2011
BAZ2A	bromodomain adjacent to zinc finger domain, 2A	hsa-miR-99a-5p	-0.66	-0.72	0.23	2005, 2007, 2009, 2011
KBTBD8	kelch repeat and BTB (POZ) domain containing 8	hsa-miR-100-5p	-0.66	-0.66	< 0.1	2007, 2009, 2011
FKBP5	FK506 binding protein 5	hsa-miR-100-5p	-0.61	-0.61	< 0.1	2009
HES7	hairy and enhancer of split 7 (Drosophila)	hsa-miR-99b-5p	-0.59	-0.63	< 0.1	2011
HS3ST3B1	heparan sulfate (glucosamine) 3-O-sulfotransferase 3B1	hsa-miR-99a-5p	-0.58	-0.58	< 0.1	2005, 2007, 2009, 2011
FGFR3	fibroblast growth factor receptor 3	hsa-miR-99a-5p	-0.56	-0.56	< 0.1	2005, 2007, 2009, 2011
CTDSPL	CTD (carboxy-terminal domain, RNA polymerase II, polypeptide A) small phosphatase-like	hsa-miR-99b-5p	-0.55	-0.73	< 0.1	2005, 2007, 2009, 2011
RAVER2	ribonucleoprotein, PTB-binding 2	hsa-miR-99a-5p	-0.52	-0.52	0.27	2007, 2009, 2011
SMARCA5	SWI/SNF related, matrix associated, actin dependent regulator of chromatin, subfamily a, member 5	hsa-miR-100-5p	-0.51	-0.51	0.28	2005, 2007, 2009, 2011
LRRC8B	leucine rich repeat containing 8 family, member B	hsa-miR-99a-5p	-0.5	-0.5	< 0.1	2011
HOXA1	homeobox A1	hsa-miR-99a-5p	-0.49	-0.49	0.26	2005, 2007, 2009, 2011
GMPS	guanine monphosphate synthase	hsa-miR-99a-5p	-0.49	-0.52	< 0.1
MTOR	mechanistic target of rapamycin (serine/threonine kinase)	hsa-miR-100-5p	-0.45	-0.46	0.22	2011
NR6A1	nuclear receptor subfamily 6, group A, member 1	hsa-miR-99b-5p	-0.44	-0.45	< 0.1
FZD8	frizzled family receptor 8	hsa-miR-100-5p	-0.44	-0.56	0.28	2005, 2007, 2009, 2011
NTRK3	neurotrophic tyrosine kinase, receptor, type 3	hsa-miR-99a-5p	-0.44	-0.44	< 0.1
TMEM30A	transmembrane protein 30A	hsa-miR-99a-5p	-0.44	-0.44	0.13
RASGRP3	RAS guanyl releasing protein 3 (calcium and DAG-regulated)	hsa-miR-100-5p	-0.42	-0.42	0.15
CLDN11	claudin 11	hsa-miR-100-5p	-0.42	-0.42	0.12	2009, 2011
TRIB2	tribbles pseudokinase 2	hsa-miR-100-5p	-0.41	-0.41	0.27	2005, 2007, 2009, 2011
TRIB1	tribbles pseudokinase 1	hsa-miR-99b-5p	-0.41	-0.44	0.15	2007, 2009, 2011
PPP3CA	protein phosphatase 3, catalytic subunit, alpha isozyme	hsa-miR-99a-5p	-0.4	-0.4	0.19	2009, 2011
ZBTB7A	zinc finger and BTB domain containing 7A	hsa-miR-100-5p	-0.39	-0.42	0.15	2007, 2009, 2011
GRHL1	grainyhead-like 1 (Drosophila)	hsa-miR-99a-5p	-0.39	-0.39	0.12	2009, 2011
TMEM135	transmembrane protein 135	hsa-miR-100-5p	-0.39	-0.39	0.15	2011
ST5	suppression of tumorigenicity 5	hsa-miR-100-5p	-0.38	-0.38	0.27	2011
PPP1CB	protein phosphatase 1, catalytic subunit, beta isozyme	hsa-miR-100-5p	-0.37	-0.37	0.15	2009, 2011
NIPBL	Nipped-B homolog (Drosophila)	hsa-miR-99a-5p	-0.37	-0.38	0.14	2011
MTMR3	myotubularin related protein 3	hsa-miR-99a-5p	-0.36	-0.37	0.28	2005, 2007, 2009, 2011
PI15	peptidase inhibitor 15	hsa-miR-99a-5p	-0.35	-0.35	0.15	2009, 2011
DESI2	desumoylating isopeptidase 2	hsa-miR-99a-5p	-0.35	-0.4	0.15	2011
INSM1	insulinoma-associated 1	hsa-miR-99a-5p	-0.35	-0.35	0.14	2005, 2007, 2011
CEP85	centrosomal protein 85kDa	hsa-miR-99a-5p	-0.34	-0.34	0.14	2007, 2009, 2011
MBNL1	muscleblind-like splicing regulator 1	hsa-miR-99a-5p	-0.34	-0.34	0.26	2005, 2007, 2009, 2011
SMARCD1	SWI/SNF related, matrix associated, actin dependent regulator of chromatin, subfamily d, member 1	hsa-miR-99b-5p	-0.32	-0.33	0.14	2007, 2009, 2011
NXF1	nuclear RNA export factor 1	hsa-miR-100-5p	-0.32	-0.32	0.15	2009, 2011
SLC44A1	solute carrier family 44 (choline transporter), member 1	hsa-miR-100-5p	-0.3	-0.3	0.28	2007, 2009, 2011
ETV3	ets variant 3	hsa-miR-99a-5p	-0.3	-0.3	0.18
KDM6B	lysine (K)-specific demethylase 6B	hsa-miR-99b-5p	-0.3	-0.3	0.18	2007, 2011
RRAGD	Ras-related GTP binding D	hsa-miR-100-5p	-0.27	-0.62	0.19	2011
ZZEF1	zinc finger, ZZ-type with EF-hand domain 1	hsa-miR-100-5p	-0.27	-0.37	0.28	2005, 2007, 2009, 2011
TRIM71	tripartite motif containing 71, E3 ubiquitin protein ligase	hsa-miR-99a-5p	-0.27	-0.41	0.28
CYP26B1	cytochrome P450, family 26, subfamily B, polypeptide 1	hsa-miR-100-5p	-0.25	-0.25	0.25	2005, 2007, 2009, 2011
CDYL2	chromodomain protein, Y-like 2	hsa-miR-99b-5p	-0.24	-0.32	0.28
IGF1R	insulin-like growth factor 1 receptor	hsa-miR-99b-5p	-0.22	-0.32	< 0.1	2007, 2009, 2011
TAOK1	TAO kinase 1	hsa-miR-100-5p	-0.21	-0.24	< 0.1	2011
THAP2	THAP domain containing, apoptosis associated protein 2	hsa-miR-100-5p	-0.12	-0.7	< 0.1	2007, 2009, 2011
SATB1	SATB homeobox 1	hsa-miR-99b-5p	-0.1	-0.57	< 0.1
AGO2	argonaute RISC catalytic component 2	hsa-miR-100-5p	-0.1	-0.88	0.28	2005, 2007, 2009, 2011
BMPR2	bone morphogenetic protein receptor, type II (serine/threonine kinase)	hsa-miR-100-5p	-0.08	-0.35	0.15	2005, 2007, 2009, 2011
ZNRF2	zinc and ring finger 2	hsa-miR-100-5p	-0.07	-0.4	0.15	2011
ICMT	isoprenylcysteine carboxyl methyltransferase	hsa-miR-99a-5p	-0.06	-0.32	< 0.1	2005, 2007, 2009, 2011
RMND5A	required for meiotic nuclear division 5 homolog A (S. cerevisiae)	hsa-miR-99a-5p	-0.02	-0.36	0.14	2011
FZD5	frizzled family receptor 5	hsa-miR-100-5p	-0.01	-0.33	0.28	2007, 2009, 2011

## Sheet: DIANA Tarbase v7.0
Tarbase Experimentally Suppported Interactions for hsa-miR-100-5p
#	Gene Name	Tarbase Methods
1	FZD7	Multiple
2	ZDHHC18	Multiple
3	CAMTA1	Multiple
4	CCL2	Multiple
5	CAMK2D	Multiple
6	FASN	HITS-CLIP
7	ACTB	Other
8	CCNG1	Other
9	CEP70	Multiple
10	SAT1	Other
11	MTO1	Other
12	MAGI2	Multiple
13	CYP2C18	Multiple
14	RPL31	Other
15	DAZAP2	Multiple
16	MYBL1	Multiple
17	RHEBL1	Multiple
18	ATAT1	Other
19	CACNG8	HITS-CLIP
20	ATP6AP1	Multiple
21	GRAMD1C	Multiple
22	BECN1	Other
23	FZD5	Multiple
24	CXCL16	Multiple
25	APEX1	Other
26	FEM1B	HITS-CLIP
27	HYLS1	Multiple
28	TAPBP	Other
29	KIF14	Multiple
30	MAP2	Multiple
31	VPS45	Other
32	GPNMB	Multiple
33	LPPR4	Multiple
34	PCSK9	HITS-CLIP
35	RANBP1	HITS-CLIP
36	RPL10A	Other
37	HMGB3	Multiple
38	ROCK1	Multiple
39	AKR1B10	Multiple
40	UBE2E3	Other
41	CD209	Multiple
42	GATM	HITS-CLIP
43	WDYHV1	Multiple
44	ACSL3	Other
45	FAM126B	Multiple
46	RPL7A	Other
47	TUBGCP4	HITS-CLIP
48	IARS	Other
49	CCDC92	Multiple
50	POU3F2	Multiple
51	RSG1	Multiple
52	TAF13	Multiple
53	KBTBD8	Multiple
54	ISG20	HITS-CLIP
55	CBFA2T2	Multiple
56	FGFR3	Multiple
57	ATXN2L	Multiple
58	YWHAE	Other
59	CLDN11	HITS-CLIP
60	SPC25	Multiple
61	HOXA1	Multiple
62	C16orf87	Multiple
63	LGALS3BP	HITS-CLIP
64	FUT3	Multiple
65	GTF2H1	Other
66	GOSR1	Other
67	CIB2	Multiple
68	PTPN9	Other
69	ORC2	Multiple
70	ARRDC4	Multiple
71	ACE2	Multiple
72	THBS1	HITS-CLIP
73	STOM	Multiple
74	PIK3CB	HITS-CLIP
75	MED12	Other
76	2016-09-10	Multiple
77	PAMR1	Multiple
78	IMPDH1	Multiple
79	CUL2	Other
80	ANKRD52	Multiple
81	RPL36A	Multiple
82	CCDC171	Multiple
83	LMNB2	HITS-CLIP
84	LRRC8B	Multiple
85	ATP1A2	Other
86	NA	Other
87	COPS7B	HITS-CLIP
88	USP1	Other
89	CCNYL1	Other
90	TSC22D1	Other
91	UBQLN1	Multiple
92	RPL21	Other
93	NA	Other
94	XRCC6	Other
95	PAFAH1B1	Other
96	RPS15A	Other
97	SIAE	Multiple
98	NAP1L1	Multiple
99	ZBTB16	Multiple
100	REEP3	Multiple
101	SLAMF1	Multiple
102	HSD11B1	Multiple
103	TMEM135	Multiple
104	GNA13	Other
105	KCTD6	Multiple
106	CAPNS1	Other
107	MKL2	HITS-CLIP
108	EEA1	Multiple
109	C21orf67	Multiple
110	TM9SF3	Other
111	SLC17A8	Other
112	RPL14	Other
113	NUP210	HITS-CLIP
114	NIP7	Other
115	SSB	Multiple
116	PERP	HITS-CLIP
117	EIF5A	Other
118	ARPP19	Multiple
119	KATNBL1	Other
120	PAPSS1	Other
121	SLITRK5	Multiple
122	MAP4	Multiple
123	SF3B4	HITS-CLIP
124	CTC1	Other
125	GTF3C1	HITS-CLIP
126	GREM2	Multiple
127	HIST1H4C	Multiple
128	PLEKHF2	Multiple
129	SEMA3C	Multiple
130	NPR3	Multiple
131	MRPS33	Other
132	C9orf66	Other
133	MGA	HITS-CLIP
134	C14orf169	Multiple
135	MAP9	Multiple
136	RPL7L1	Other
137	ATPAF1	HITS-CLIP
138	BCL10	Other
139	PTBP1	HITS-CLIP
140	GFOD1	Multiple
141	BCL2	Western Blot
142	SMC3	Multiple
143	HIST2H4B	Multiple
144	RNF144B	Multiple
145	RHPN2	Other
146	CUL1	Multiple
147	SNX9	Multiple
148	PAPPA	Multiple
149	HIPK3	Multiple
150	GALNT11	Multiple
151	TMTC1	Multiple
152	LIN28B	Other
153	RAB2A	HITS-CLIP
154	DGCR2	Multiple
155	ATP6AP1L	Other
156	GTPBP1	Other
157	SLC7A11	Multiple
158	SUDS3	Multiple
159	HSPB2	Multiple
160	TRMT61A	HITS-CLIP
161	DPM1	HITS-CLIP
162	AIM1	Multiple
163	INPP4B	Multiple
164	IGF1R	Multiple
165	DNAJC5	HITS-CLIP
166	BTBD3	Multiple
167	HIST4H4	Other
168	ODC1	Other
169	KPNA2	Other
170	TMEM41B	Multiple
171	FAM64A	Multiple
172	TMEM132E	HITS-CLIP
173	ITM2B	Other
174	CACUL1	HITS-CLIP
175	CDO1	Multiple
176	ANAPC1	Multiple
177	SNRNP27	Other
178	FZD8	Multiple
179	QSER1	Other
180	FXN	Multiple
181	HIGD1A	Multiple
182	SIGLEC6	Multiple
183	COX5A	Multiple
184	VLDLR	Multiple
185	GXYLT1	Multiple
186	WDR6	HITS-CLIP
187	CISD1	Multiple
188	CDK6	Multiple
189	EPDR1	Multiple
190	DCAF10	HITS-CLIP
191	FOXN2	Other
192	MMP13	Multiple
193	HMGN1	Multiple
194	PHF10	Multiple
195	MID1	Multiple
196	TCP1	Other
197	PPIA	HITS-CLIP
198	SRSF2	HITS-CLIP
199	MORF4L2	Other
200	NDUFC2	Multiple
201	ZNF322	Multiple
202	ADAM19	Multiple
203	SIK2	HITS-CLIP
204	TFPI	Multiple
205	CAMKK2	Other
206	TOPAZ1	Multiple
207	HIST1H4A	Other
208	MBIP	Multiple
209	ATP2B1	HITS-CLIP
210	LSM5	Multiple
211	RCN2	Other
212	OR13D1	Multiple
213	RPLP1	Multiple
214	ZNF852	Multiple
215	FAM221A	Other
216	INSIG1	Other
217	TNRC6B	Multiple
218	TBC1D16	Multiple
219	DDX21	Other
220	PRRC2C	Other
221	UBB	Multiple
222	CEP104	Multiple
223	PANK3	Other
224	EDEM1	Other
225	PURB	HITS-CLIP
226	RPS8	Other
227	THAP5	Multiple
228	DCBLD1	Other
229	ARIH1	HITS-CLIP
230	UBA2	Multiple
231	EEF1D	HITS-CLIP
232	RIMS1	Multiple
233	HIST1H4E	Other
234	RFC1	Multiple
235	H2AFV	Other
236	NFYB	Multiple
237	RIOK2	Multiple
238	CCSAP	Multiple
239	DYSF	HITS-CLIP
240	PSMA2	Other
241	ARL8B	Multiple
242	DYNLRB2	Multiple
243	SERPINA12	Multiple
244	MITD1	Other
245	MAPK1IP1L	Other
246	BPGM	Multiple
247	OXA1L	Other
248	DPY19L4	Multiple
249	CENPH	Multiple
250	HOPX	Multiple
251	EIF5	Multiple
252	FOXP1	Multiple
253	ATM	Other
254	SOGA1	Other
255	TAGLN2	HITS-CLIP
256	CCZ1B	Other
257	SEPSECS	Other
258	GNA11	HITS-CLIP
259	RAB15	Multiple
260	ZNF217	HITS-CLIP
261	NLRP3	Other
262	DCAF6	Multiple
263	BMS1	HITS-CLIP
264	RSRC1	Multiple
265	SCN3A	Multiple
266	NID2	Multiple
267	NDE1	Other
268	CUL5	Other
269	RBM39	HITS-CLIP
270	PIKFYVE	Other
271	ATP5G3	HITS-CLIP
272	SF3B3	Multiple
273	NUDT1	Multiple
274	TYMS	Multiple
275	SGMS2	Multiple
276	KHSRP	HITS-CLIP
277	HIST2H2AA4	Other
278	EVI2A	Multiple
279	CASP3	HITS-CLIP
280	PHC3	Multiple
281	ORMDL1	Multiple
282	ATAT1	Other
283	HIST1H4B	Other
284	HIST2H2AA3	Other
285	FAM159B	Other
286	SGSM1	Multiple
287	N4BP2	Other
288	PFN2	Other
289	FNDC3B	HITS-CLIP
290	KCNJ11	HITS-CLIP
291	ASNS	Multiple
292	ATP1B3	Other
293	KCNE4	Multiple
294	PHLDB2	Multiple
295	FARSB	Other
296	TTC30A	Multiple
297	H2AFY	Multiple
298	FABP5	Multiple
299	SMARCA5	Multiple
300	SMCHD1	Other
301	ATP5A1	Other
302	HIST1H2AG	CLASH
303	NOP2	Other
304	FOLH1	Multiple
305	ANAPC11	Other
306	KCTD10	Multiple
307	DNMT1	Multiple
308	QKI	Other
309	RPS2	Multiple
310	CTDSPL	Multiple
311	GPR37L1	Multiple
312	MKLN1	Other
313	HSPA14	Multiple
314	CCL7	Multiple
315	GPAM	Multiple
316	HOXA3	Multiple
317	C21orf91	Other
318	FLRT2	Multiple
319	C4orf3	Multiple
320	GOLGA4	Multiple
321	KLF3	HITS-CLIP
322	DEGS1	Multiple
323	PRDX1	Multiple
324	SLC7A8	Multiple
325	EGR2	Other
326	PCBP1	Multiple
327	KANK1	Other
328	NKIRAS1	Multiple
329	OXCT1	Other
330	MRPL22	Multiple
331	VCP	Multiple
332	CHD3	HITS-CLIP
333	SET	Other
334	FLT1	Other
335	GDE1	Other
336	MYCBP	Multiple
337	RAD51C	Other
338	PDK1	HITS-CLIP
339	PDE12	HITS-CLIP
340	TTK	Multiple
341	TRIB2	Multiple
342	SLC25A45	HITS-CLIP
343	SPRR2E	Multiple
344	HECA	Multiple
345	PATZ1	Other
346	HIST1H4H	Other
347	ID1	Other
348	RB1	Other
349	BAZ2A	Multiple
350	CFLAR	HITS-CLIP
351	SEPP1	Multiple
352	RPL5	Other
353	DIO1	Multiple
354	PTPN11	HITS-CLIP
355	GLCCI1	HITS-CLIP
356	NXNL2	Multiple
357	NTAN1	Other
358	RAP2C	Other
359	ACTR1B	Other
360	RNFT1	Multiple
361	KLHL15	Other
362	EEF1A1	Other
363	H3F3A	Other
364	ZC3H14	Multiple
365	RAC1	Multiple
366	PIP5K1A	HITS-CLIP
367	CD99L2	Multiple
368	S100A10	Other
369	RANGAP1	HITS-CLIP
370	RPL39L	Other
371	RASA3	Multiple
372	PTP4A1	Multiple
373	RPL26	Other
374	FAM49A	HITS-CLIP
375	FSCN1	HITS-CLIP
376	LDHB	Other
377	DOLK	Other
378	SESN2	Multiple
379	HSPA4L	Multiple
380	TMED4	Other
381	PSMD1	HITS-CLIP
382	RPL19	Other
383	IGF2BP3	HITS-CLIP
384	HMGN5	Multiple
385	JPH1	Other
386	STK25	HITS-CLIP
387	SPRR2B	Multiple
388	AC068538.2	Other
389	MGRN1	HITS-CLIP
390	YY1	HITS-CLIP
391	SLC16A6	Multiple
392	RARS	Other
393	RBPJ	HITS-CLIP
394	CD93	HITS-CLIP
395	B3GALTL	Multiple
396	SLC39A6	Multiple
397	CDC73	Other
398	FDX1	Multiple
399	PTPLAD1	Other
400	TERF2IP	Other
401	NDUFA9	Other
402	GFM1	Multiple
403	PSMC3IP	Multiple
404	NMT1	Multiple
405	DLEU2L	Multiple
406	NEDD4	Multiple
407	HIST1H4J	Other
408	TSPAN14	Multiple
409	SQRDL	Multiple
410	SAP30L	Other
411	DDAH1	Multiple
412	TMEFF2	Multiple
413	SLC44A1	Multiple
414	CASZ1	Multiple
415	NKX3-1	Multiple
416	ZNF511	Other
417	C18orf54	Multiple
418	INO80	HITS-CLIP
419	HNRNPH2	Other
420	CIRH1A	Other
421	WTIP	Other
422	PARP1	HITS-CLIP
423	H3F3B	Other
424	PTPRZ1	Multiple
425	CLPTM1	HITS-CLIP
426	CD4	HITS-CLIP
427	NAE1	HITS-CLIP
428	ABCB6	Multiple
429	AP1AR	Multiple
430	ATP6V1C1	Multiple
431	ALX4	Multiple
432	CHAF1A	HITS-CLIP
433	RCBTB1	HITS-CLIP
434	SREK1IP1	Other
435	FBXL15	Other
436	RLIM	Other
437	RNF8	Multiple
438	NSF	Multiple
439	SGTB	Other
440	SERF1A	Multiple
441	EIF1AY	Multiple
442	ALDH9A1	Other
443	GMDS	HITS-CLIP
444	NUDCD2	Other
445	ZNRF2	Multiple
446	ABLIM1	Other
447	TULP4	Multiple
448	UBN2	Other
449	PSMG2	Other
450	TMEM30A	Multiple
451	CDKN1A	Multiple
452	UHMK1	Multiple
453	ATP5L	Other
454	NANS	HITS-CLIP
455	SMO	HITS-CLIP
456	WDR4	Other
457	NFIA	Multiple
458	NDUFA2	Other
459	RPA4	Multiple
460	OR14J1	Multiple
461	RRM2	Other
462	SESN3	Multiple
463	POU3F1	Multiple
464	PPM1H	Multiple
465	TPT1	HITS-CLIP
466	RAB33B	Other
467	BGN	HITS-CLIP
468	HNRNPL	Multiple
469	RUFY2	HITS-CLIP
470	ATP2A2	Other
471	PCBP2	Multiple
472	EDN1	Multiple
473	ZBTB34	Multiple
474	HIST1H4L	Other
475	SMAD7	Other
476	KIF1C	HITS-CLIP
477	MEF2C	Multiple
478	PLK1	Multiple
479	MTOR	Multiple
480	RAB5C	Other
481	CLCN5	Multiple
482	MAFG	Other
483	AGPAT3	Multiple
484	KLHL24	Multiple
485	CTDSPL2	Multiple
486	UNC50	Multiple
487	RGS9BP	Multiple
488	DENND2C	Multiple
489	APBA3	Other
490	UBXN2B	Other
491	SRD5A3	Other
492	SERF1B	Multiple
493	SGPP1	Multiple
494	HIST1H4D	Other
495	ACIN1	HITS-CLIP
496	NA	Multiple
497	RPS15	Other
498	CNOT6L	HITS-CLIP
499	MMP10	Multiple
500	SLC2A12	Multiple
501	XRCC5	Other
502	B3GNT2	Multiple
503	C11orf52	Multiple
504	CPEB3	Multiple
505	GOPC	Multiple
506	EWSR1	Other
507	SNX4	Multiple
508	DNASE2B	Multiple
509	DNAJB4	Multiple
510	TEX264	Other
511	FRZB	Multiple
512	CYP4F2	Multiple
513	TAPBP	Other
514	DEAF1	Other
515	GRHL1	Multiple
516	IL6	Multiple
517	PNRC1	Multiple
518	LRRC41	Other
519	CCDC59	Multiple
520	MAPK6	Other
521	CREBBP	Other
522	C9orf37	HITS-CLIP
523	MAFB	Multiple
524	GNG5	Other
525	PSMA5	Other
526	AP3M1	Other
527	CIRBP	Multiple
528	GRB2	Multiple
529	CYB5R3	HITS-CLIP
530	GOLGA3	HITS-CLIP
531	HOXA10	Multiple
532	CXCL13	Multiple
533	SERBP1	Multiple
534	HSPE1	Multiple
535	CBX3	Other
536	HMGB1	Other
537	ALG3	Other
538	SLMO2	Other
539	TMEM165	HITS-CLIP
540	SORBS2	Multiple
541	HABP2	Multiple
542	SOX12	HITS-CLIP
543	MRPL57	Multiple
544	ORC5	Other
545	RPL15	Other
546	NPC1L1	Multiple
547	HIST1H4K	Other
548	CLDN3	Multiple
549	MAP7D1	Other
550	LPGAT1	Multiple
551	RAMP1	Multiple
552	YBX3	Other
553	INTS5	HITS-CLIP
554	BAZ1B	Other
555	SMG1	Other
556	CCZ1	Other
557	BMPR2	Multiple
558	HIST2H4A	Other
559	RPL12	HITS-CLIP
560	LIX1L	Multiple
561	HIST1H4I	Other
562	XIAP	Multiple
563	CD47	Multiple
564	CD14	Multiple
565	COL4A1	Other
566	SLC30A1	Multiple
567	GKAP1	Multiple
568	RPS27	Other
569	PPID	Multiple
570	RPL7	Other
571	YTHDC1	Other
572	RPL10	Other
573	KDELR2	Other
574	FAM99A	Multiple
575	CTCFL	Multiple
576	KCND3	Multiple
577	RMND5A	HITS-CLIP
578	RBM15B	HITS-CLIP
579	HIST1H2AH	Multiple
580	HIST1H3A	Multiple
581	HIST1H4I	Multiple
582	MT-CO2	Other
583	MT-CYB	Multiple
584	PCDHB16	Multiple
585	TAPBP	Other
586	PLCXD2	Multiple
587	ARHGAP23	Multiple
588	SMEK2	Multiple
589	CCL5	Multiple
590

## Sheet: miRDB
There are 27 predicted targets for hsa-miR-100-5p in miRDB.
miRNA Name	Target Score	Gene Symbol	Gene Description
hsa-miR-100-5p	96	KBTBD8	kelch repeat and BTB (POZ) domain containing 8
hsa-miR-100-5p	94	HS3ST2	heparan sulfate (glucosamine) 3-O-sulfotransferase 2
hsa-miR-100-5p	93	ZZEF1	zinc finger, ZZ-type with EF-hand domain 1
hsa-miR-100-5p	92	MTOR	mechanistic target of rapamycin (serine/threonine kinase)
hsa-miR-100-5p	90	MBNL1	muscleblind-like splicing regulator 1
hsa-miR-100-5p	88	TRIB2	tribbles pseudokinase 2
hsa-miR-100-5p	86	SMARCA5	SWI/SNF related, matrix associated, actin dependent regulator of chromatin, subfamily a, member 5
hsa-miR-100-5p	85	TTC39A	tetratricopeptide repeat domain 39A
hsa-miR-100-5p	83	ZADH2	zinc binding alcohol dehydrogenase domain containing 2
hsa-miR-100-5p	80	RAVER2	ribonucleoprotein, PTB-binding 2
hsa-miR-100-5p	78	PPP3CA	protein phosphatase 3, catalytic subunit, alpha isozyme
hsa-miR-100-5p	78	AP1AR	adaptor-related protein complex 1 associated regulatory protein
hsa-miR-100-5p	77	FGFR3	fibroblast growth factor receptor 3
hsa-miR-100-5p	75	HS3ST3B1	heparan sulfate (glucosamine) 3-O-sulfotransferase 3B1
hsa-miR-100-5p	75	NOX4	NADPH oxidase 4
hsa-miR-100-5p	68	BAZ2A	bromodomain adjacent to zinc finger domain, 2A
hsa-miR-100-5p	66	ZNF845	zinc finger protein 845
hsa-miR-100-5p	65	AGO2	argonaute RISC catalytic component 2
hsa-miR-100-5p	64	PCSK9	proprotein convertase subtilisin/kexin type 9
hsa-miR-100-5p	63	NR6A1	nuclear receptor subfamily 6, group A, member 1
hsa-miR-100-5p	57	TAOK1	TAO kinase 1
hsa-miR-100-5p	56	FZD8	frizzled class receptor 8
hsa-miR-100-5p	54	MTMR3	myotubularin related protein 3
hsa-miR-100-5p	53	EPDR1	ependymin related 1
hsa-miR-100-5p	53	ETFDH	electron-transferring-flavoprotein dehydrogenase
hsa-miR-100-5p	53	FZD5	frizzled class receptor 5
hsa-miR-100-5p	52	CTDSPL	CTD (carboxy-terminal domain, RNA polymerase II, polypeptide A) small phosphatase-like
