# Supplementary material for: miR-100-5p inhibition induces apoptosis in dormant prostate cancer cells and prevents the emergence of castration-resistant prostate cancer
Source: Sci Rep. 2017 Jun 22;7:4079. doi: 10.1038/s41598-017-03731-8 (PMC5481412; doi:10.1038/s41598-017-03731-8)
Supplement: Supplementary file 4 — Supplementary Table S3 [file 41598_2017_3731_MOESM4_ESM.xls]

## Sheet: Predicted target annotations
Symbol	Entrez Gene Name	Location	Type(s)	Drug(s)
ABCB6	ATP binding cassette subfamily B member 6 (Langereis blood group)	Cytoplasm	transporter
ABLIM1	actin binding LIM protein 1	Cytoplasm	other
ACE2	angiotensin I converting enzyme 2	Plasma Membrane	peptidase	hydrochlorothiazide/lisinopril, hydrochlorothiazide/moexipril, moexipril, lisinopril
ACIN1	apoptotic chromatin condensation inducer 1	Nucleus	enzyme
ACSL3	acyl-CoA synthetase long-chain family member 3	Cytoplasm	enzyme
ACTB	actin beta	Cytoplasm	other
ACTR1B	ARP1 actin-related protein 1 homolog B, centractin beta	Cytoplasm	other
ADAM19	ADAM metallopeptidase domain 19	Plasma Membrane	peptidase
AGPAT3	1-acylglycerol-3-phosphate O-acyltransferase 3	Cytoplasm	enzyme
AIM1	absent in melanoma 1	Extracellular Space	other
AKR1B10	aldo-keto reductase family 1 member B10	Cytoplasm	enzyme
ALDH9A1	aldehyde dehydrogenase 9 family member A1	Cytoplasm	enzyme
ALG3	ALG3, alpha-1,3- mannosyltransferase	Cytoplasm	enzyme
ALX4	ALX homeobox 4	Nucleus	transcription regulator
ANAPC1	anaphase promoting complex subunit 1	Nucleus	other
ANAPC11	anaphase promoting complex subunit 11	Cytoplasm	enzyme
ANKRD52	ankyrin repeat domain 52	Nucleus	transcription regulator
AP1AR	adaptor related protein complex 1 associated regulatory protein	Cytoplasm	other
AP3M1	adaptor related protein complex 3 mu 1 subunit	Cytoplasm	transporter
APBA3	amyloid beta precursor protein binding family A member 3	Cytoplasm	transporter
APEX1	apurinic/apyrimidinic endodeoxyribonuclease 1	Nucleus	enzyme
ARHGAP23	Rho GTPase activating protein 23	Cytoplasm	other
ARIH1	ariadne RBR E3 ubiquitin protein ligase 1	Cytoplasm	enzyme
ARL8B	ADP ribosylation factor like GTPase 8B	Plasma Membrane	enzyme
ARPP19	cAMP regulated phosphoprotein 19	Cytoplasm	transporter
ARRDC1-AS1	ARRDC1 antisense RNA 1	Other	other
ARRDC4	arrestin domain containing 4	Other	other
ASNS	asparagine synthetase (glutamine-hydrolyzing)	Cytoplasm	enzyme
ATAT1	alpha tubulin acetyltransferase 1	Cytoplasm	enzyme
ATM	ATM serine/threonine kinase	Nucleus	kinase	AZD0156
ATP1A2	ATPase Na+/K+ transporting subunit alpha 2	Plasma Membrane	transporter	digoxin, ethacrynic acid, perphenazine
ATP1B3	ATPase Na+/K+ transporting subunit beta 3	Plasma Membrane	transporter
ATP2A2	ATPase sarcoplasmic/endoplasmic reticulum Ca2+ transporting 2	Cytoplasm	transporter
ATP2B1	ATPase plasma membrane Ca2+ transporting 1	Plasma Membrane	transporter
ATP5A1	ATP synthase, H+ transporting, mitochondrial F1 complex, alpha subunit 1, cardiac muscle	Cytoplasm	transporter
ATP5G3	ATP synthase, H+ transporting, mitochondrial Fo complex subunit C3 (subunit 9)	Cytoplasm	transporter
ATP5L	ATP synthase, H+ transporting, mitochondrial Fo complex subunit G	Cytoplasm	enzyme
ATP6AP1	ATPase H+ transporting accessory protein 1	Cytoplasm	transporter
ATP6AP1L	ATPase H+ transporting accessory protein 1 like	Other	other
ATP6V1C1	ATPase H+ transporting V1 subunit C1	Cytoplasm	transporter
ATPAF1	ATP synthase mitochondrial F1 complex assembly factor 1	Cytoplasm	other
ATXN2L	ataxin 2 like	Nucleus	other
B3GLCT	beta 3-glucosyltransferase	Cytoplasm	enzyme
B3GNT2	UDP-GlcNAc:betaGal beta-1,3-N-acetylglucosaminyltransferase 2	Cytoplasm	enzyme
BAZ1B	bromodomain adjacent to zinc finger domain 1B	Nucleus	transcription regulator
BAZ2A	bromodomain adjacent to zinc finger domain 2A	Nucleus	transcription regulator
BCL10	B-cell CLL/lymphoma 10	Cytoplasm	transcription regulator
BCL2	BCL2, apoptosis regulator	Cytoplasm	transporter	oblimersen, rasagiline, (-)-gossypol, navitoclax, gemcitabine/paclitaxel, bortezomib/paclitaxel, venetoclax, paclitaxel/trastuzumab, paclitaxel/pertuzumab/trastuzumab, lapatinib/paclitaxel, doxorubicin/paclitaxel, epirubicin/paclitaxel, paclitaxel/ramucirumab, paclitaxel/topotecan, paclitaxel
BECN1	beclin 1	Cytoplasm	other
BGN	biglycan	Extracellular Space	other
BMPR2	bone morphogenetic protein receptor type 2	Plasma Membrane	kinase
BMS1	BMS1, ribosome biogenesis factor	Nucleus	other
BPGM	bisphosphoglycerate mutase	Extracellular Space	phosphatase
BTBD3	BTB domain containing 3	Other	other
C11orf52	chromosome 11 open reading frame 52	Cytoplasm	other
C14orf169	chromosome 14 open reading frame 169	Nucleus	enzyme
C16orf87	chromosome 16 open reading frame 87	Other	other
C18orf54	chromosome 18 open reading frame 54	Extracellular Space	other
C21orf91	chromosome 21 open reading frame 91	Other	other
C4orf3	chromosome 4 open reading frame 3	Other	other
C9orf66	chromosome 9 open reading frame 66	Other	other
CACNG8	calcium voltage-gated channel auxiliary subunit gamma 8	Plasma Membrane	ion channel
CACUL1	CDK2 associated cullin domain 1	Other	other
CAMK2D	calcium/calmodulin dependent protein kinase II delta	Cytoplasm	kinase
CAMKK2	calcium/calmodulin dependent protein kinase kinase 2	Cytoplasm	kinase
CAMTA1	calmodulin binding transcription activator 1	Other	other
CAPNS1	calpain small subunit 1	Cytoplasm	peptidase
CASP3	caspase 3	Cytoplasm	peptidase	caspase 3 inhibitor, emricasan
CASZ1	castor zinc finger 1	Nucleus	enzyme
CBFA2T2	CBFA2/RUNX1 translocation partner 2	Nucleus	transcription regulator
CBX3	chromobox 3	Nucleus	transcription regulator
CCDC171	coiled-coil domain containing 171	Other	other
CCDC59	coiled-coil domain containing 59	Nucleus	other
CCDC92	coiled-coil domain containing 92	Cytoplasm	other
CCL2	C-C motif chemokine ligand 2	Extracellular Space	cytokine	mimosine
CCL5	C-C motif chemokine ligand 5	Extracellular Space	cytokine
CCL7	C-C motif chemokine ligand 7	Extracellular Space	cytokine	upamostat
CCNG1	cyclin G1	Nucleus	other
CCNYL1	cyclin Y like 1	Plasma Membrane	other
CCSAP	centriole, cilia and spindle associated protein	Cytoplasm	other
CCZ1/CCZ1B	CCZ1 homolog, vacuolar protein trafficking and biogenesis associated	Cytoplasm	other
CD14	CD14 molecule	Plasma Membrane	transmembrane receptor
CD209	CD209 molecule	Plasma Membrane	other
CD4	CD4 molecule	Plasma Membrane	transmembrane receptor
CD47	CD47 molecule	Plasma Membrane	transmembrane receptor
CD93	CD93 molecule	Plasma Membrane	other
CD99L2	CD99 molecule like 2	Plasma Membrane	other
CDC73	cell division cycle 73	Nucleus	other
CDK6	cyclin dependent kinase 6	Nucleus	kinase	palbociclib, ribociclib, abemaciclib, letrozole/palbociclib, FLX925, fulvestrant/palbociclib, G1T28, alvocidib
CDKN1A	cyclin dependent kinase inhibitor 1A	Nucleus	kinase
CDO1	cysteine dioxygenase type 1	Cytoplasm	enzyme
CENPH	centromere protein H	Nucleus	other
CEP104	centrosomal protein 104	Cytoplasm	other
CEP70	centrosomal protein 70	Cytoplasm	other
CFLAR	CASP8 and FADD like apoptosis regulator	Cytoplasm	other
CHAF1A	chromatin assembly factor 1 subunit A	Nucleus	other
CHD3	chromodomain helicase DNA binding protein 3	Nucleus	enzyme
CIB2	calcium and integrin binding family member 2	Cytoplasm	kinase
CIRBP	cold inducible RNA binding protein	Nucleus	translation regulator
CISD1	CDGSH iron sulfur domain 1	Cytoplasm	other
CLCN5	chloride voltage-gated channel 5	Plasma Membrane	ion channel
CLDN11	claudin 11	Plasma Membrane	other
CLDN3	claudin 3	Plasma Membrane	transmembrane receptor
CLPTM1	CLPTM1, transmembrane protein	Plasma Membrane	other
CNOT6L	CCR4-NOT transcription complex subunit 6 like	Cytoplasm	enzyme
COL4A1	collagen type IV alpha 1 chain	Extracellular Space	other	collagenase clostridium histolyticum
COPS7B	COP9 signalosome subunit 7B	Cytoplasm	other
COX5A	cytochrome c oxidase subunit 5A	Cytoplasm	enzyme
CPEB3	cytoplasmic polyadenylation element binding protein 3	Cytoplasm	translation regulator
CREBBP	CREB binding protein	Nucleus	transcription regulator	PRI-724
CTC1	CTS telomere maintenance complex component 1	Nucleus	other
CTCFL	CCCTC-binding factor like	Nucleus	transcription regulator
CTDSPL	CTD small phosphatase like	Nucleus	other
CTDSPL2	CTD small phosphatase like 2	Nucleus	phosphatase
CUL1	cullin 1	Nucleus	enzyme
CUL2	cullin 2	Nucleus	enzyme
CUL5	cullin 5	Nucleus	ion channel
CXCL13	C-X-C motif chemokine ligand 13	Extracellular Space	cytokine
CXCL16	C-X-C motif chemokine ligand 16	Extracellular Space	cytokine
CYB5R3	cytochrome b5 reductase 3	Cytoplasm	enzyme
CYP2C18	cytochrome P450 family 2 subfamily C member 18	Cytoplasm	enzyme
CYP4F2	cytochrome P450 family 4 subfamily F member 2	Cytoplasm	enzyme
DAZAP2	DAZ associated protein 2	Nucleus	other
DCAF10	DDB1 and CUL4 associated factor 10	Other	other
DCAF6	DDB1 and CUL4 associated factor 6	Nucleus	transcription regulator
DCBLD1	discoidin, CUB and LCCL domain containing 1	Extracellular Space	other
DDAH1	dimethylarginine dimethylaminohydrolase 1	Cytoplasm	enzyme
DDX21	DEAD-box helicase 21	Nucleus	enzyme
DEAF1	DEAF1, transcription factor	Nucleus	transcription regulator
DEGS1	delta 4-desaturase, sphingolipid 1	Plasma Membrane	enzyme
DENND2C	DENN domain containing 2C	Other	other
DGCR2	DiGeorge syndrome critical region gene 2	Plasma Membrane	other
DIO1	deiodinase, iodothyronine type I	Cytoplasm	enzyme	propylthiouracil
DLEU2L	deleted in lymphocytic leukemia 2-like	Other	other
DNAJB4	DnaJ heat shock protein family (Hsp40) member B4	Nucleus	other
DNAJC5	DnaJ heat shock protein family (Hsp40) member C5	Plasma Membrane	other
DNASE2B	deoxyribonuclease II beta	Cytoplasm	enzyme
DNMT1	DNA (cytosine-5-)-methyltransferase 1	Nucleus	enzyme	5-azacytidine/decitabine, 5-azacytidine/cytarabine/decitabine, 5-azacytidine/sorafenib, decitabine/sorafenib, cladribine/cytarabine/decitabine, 5-azacytidine, decitabine
DOLK	dolichol kinase	Cytoplasm	kinase
DPM1	dolichyl-phosphate mannosyltransferase polypeptide 1, catalytic subunit	Cytoplasm	enzyme
DPY19L4	dpy-19 like 4 (C. elegans)	Other	other
DYNLRB2	dynein light chain roadblock-type 2	Cytoplasm	other
DYSF	dysferlin	Plasma Membrane	other
EDEM1	ER degradation enhancing alpha-mannosidase like protein 1	Cytoplasm	enzyme
EDN1	endothelin 1	Extracellular Space	cytokine
EEA1	early endosome antigen 1	Cytoplasm	other
EEF1A1	eukaryotic translation elongation factor 1 alpha 1	Cytoplasm	translation regulator
EEF1D	eukaryotic translation elongation factor 1 delta	Cytoplasm	translation regulator
EGR2	early growth response 2	Nucleus	transcription regulator
EIF1AY	eukaryotic translation initiation factor 1A, Y-linked	Other	translation regulator
EIF5	eukaryotic translation initiation factor 5	Cytoplasm	translation regulator
EIF5A	eukaryotic translation initiation factor 5A	Cytoplasm	translation regulator
EPDR1	ependymin related 1	Nucleus	other
EVI2A	ecotropic viral integration site 2A	Plasma Membrane	transmembrane receptor
EWSR1	EWS RNA binding protein 1	Nucleus	other
FABP5	fatty acid binding protein 5	Cytoplasm	transporter
FAM126B	family with sequence similarity 126 member B	Other	other
FAM159B	family with sequence similarity 159 member B	Other	other
FAM221A	family with sequence similarity 221 member A	Other	other
FAM49A	family with sequence similarity 49 member A	Other	other
FAM64A	family with sequence similarity 64 member A	Nucleus	other
FAM99A	family with sequence similarity 99 member A (non-protein coding)	Other	other
FARSB	phenylalanyl-tRNA synthetase beta subunit	Cytoplasm	enzyme
FASN	fatty acid synthase	Cytoplasm	enzyme	TVB-2640, orlistat, cerulenin
FBXL15	F-box and leucine rich repeat protein 15	Cytoplasm	other
FDX1	ferredoxin 1	Cytoplasm	transporter
FEM1B	fem-1 homolog B	Nucleus	transcription regulator
FGFR3	fibroblast growth factor receptor 3	Plasma Membrane	kinase	pazopanib, lenvatinib, masitinib, nintedanib, debio 1347, ARQ 087, SAR103168, INCB054828, PRN1371, docetaxel/nintedanib
FLRT2	fibronectin leucine rich transmembrane protein 2	Plasma Membrane	other
FLT1	fms related tyrosine kinase 1	Plasma Membrane	kinase	sunitinib, pazopanib, axitinib, CEP 7055, lenvatinib, BMS-690514, motesanib, cabozantinib, nintedanib, XL844, regorafenib, bortezomib/sorafenib, lapatinib/pazopanib, dexamethasone/lenalidomide/sorafenib, bevacizumab/sorafenib, MGCD-265, cabozantinib/erlotinib, famitinib, lucitanib, cytarabine/idarubicin/sorafenib, 5-azacytidine/sorafenib, decitabine/sorafenib, fruquintinib, MGCD516, SAR103168, su…
FNDC3B	fibronectin type III domain containing 3B	Cytoplasm	other
FOLH1	folate hydrolase (prostate-specific membrane antigen) 1	Plasma Membrane	peptidase	capromab pendetide
FOXN2	forkhead box N2	Nucleus	other
FOXP1	forkhead box P1	Nucleus	other
FRZB	frizzled-related protein	Extracellular Space	other
FSCN1	fascin actin-bundling protein 1	Cytoplasm	other
FUT3	fucosyltransferase 3 (Lewis blood group)	Cytoplasm	enzyme
FXN	frataxin	Cytoplasm	kinase
FZD5	frizzled class receptor 5	Plasma Membrane	G-protein coupled receptor
FZD7	frizzled class receptor 7	Plasma Membrane	G-protein coupled receptor
FZD8	frizzled class receptor 8	Plasma Membrane	G-protein coupled receptor
GALNT11	polypeptide N-acetylgalactosaminyltransferase 11	Cytoplasm	enzyme
GATM	glycine amidinotransferase	Cytoplasm	enzyme
GDE1	glycerophosphodiester phosphodiesterase 1	Plasma Membrane	enzyme
GFM1	G elongation factor mitochondrial 1	Cytoplasm	translation regulator
GFOD1	glucose-fructose oxidoreductase domain containing 1	Other	enzyme
GKAP1	G kinase anchoring protein 1	Cytoplasm	other
GLCCI1	glucocorticoid induced 1	Cytoplasm	other
GMDS	GDP-mannose 4,6-dehydratase	Cytoplasm	enzyme
GNA11	G protein subunit alpha 11	Plasma Membrane	enzyme
GNA13	G protein subunit alpha 13	Plasma Membrane	enzyme
GNG5	G protein subunit gamma 5	Plasma Membrane	other
GOLGA3	golgin A3	Cytoplasm	transporter
GOLGA4	golgin A4	Cytoplasm	other
GOPC	golgi associated PDZ and coiled-coil motif containing	Cytoplasm	transporter
GOSR1	golgi SNAP receptor complex member 1	Cytoplasm	transporter
GPAM	glycerol-3-phosphate acyltransferase, mitochondrial	Cytoplasm	enzyme
GPNMB	glycoprotein nmb	Plasma Membrane	enzyme	glembatumumab vedotin
GPR37L1	G protein-coupled receptor 37 like 1	Plasma Membrane	G-protein coupled receptor
GRAMD1C	GRAM domain containing 1C	Other	other
GRB2	growth factor receptor bound protein 2	Cytoplasm	kinase	liposome-incorporated Grb2 antisense oligodeoxynucleotide
GREM2	gremlin 2, DAN family BMP antagonist	Extracellular Space	other
GRHL1	grainyhead like transcription factor 1	Nucleus	transcription regulator
GTF2H1	general transcription factor IIH subunit 1	Nucleus	transcription regulator
GTF3C1	general transcription factor IIIC subunit 1	Nucleus	transcription regulator
GTPBP1	GTP binding protein 1	Cytoplasm	enzyme
GXYLT1	glucoside xylosyltransferase 1	Cytoplasm	enzyme
H2AFV	H2A histone family member V	Nucleus	other
H2AFY	H2A histone family member Y	Nucleus	other
H3F3A/H3F3B	H3 histone, family 3A	Nucleus	other
HABP2	hyaluronan binding protein 2	Extracellular Space	peptidase
HACD3	3-hydroxyacyl-CoA dehydratase 3	Cytoplasm	enzyme
HECA	hdc homolog, cell cycle regulator	Nucleus	other
HIGD1A	HIG1 hypoxia inducible domain family member 1A	Cytoplasm	other
HIPK3	homeodomain interacting protein kinase 3	Nucleus	kinase
HIST1H2AG	histone cluster 1, H2ag	Nucleus	other
HIST1H2AH	histone cluster 1, H2ah	Nucleus	other
HIST1H3A	histone cluster 1, H3a	Nucleus	other
HIST1H4A	histone cluster 1, H4a	Nucleus	other
HIST1H4B	histone cluster 1, H4b	Nucleus	other
HIST1H4C	histone cluster 1, H4c	Nucleus	other
HIST1H4D	histone cluster 1, H4d	Nucleus	other
HIST1H4E	histone cluster 1, H4e	Nucleus	other
HIST1H4H	histone cluster 1, H4h	Nucleus	other
HIST1H4I	histone cluster 1, H4i	Nucleus	other
HIST1H4J	histone cluster 1, H4j	Nucleus	other
HIST1H4K	histone cluster 1, H4k	Nucleus	other
HIST1H4L	histone cluster 1, H4l	Nucleus	other
HIST2H2AA3/HIST2H2AA4	histone cluster 2, H2aa3	Nucleus	other
HIST2H4A	histone cluster 2, H4a	Nucleus	other
HIST2H4B	histone cluster 2, H4b	Nucleus	other
HIST4H4	histone cluster 4, H4	Nucleus	other
HMGB1	high mobility group box 1	Nucleus	transcription regulator
HMGB3	high mobility group box 3	Nucleus	other
HMGN1	high mobility group nucleosome binding domain 1	Nucleus	transcription regulator
HMGN5	high mobility group nucleosome binding domain 5	Nucleus	transcription regulator
HNRNPH2	heterogeneous nuclear ribonucleoprotein H2 (H')	Nucleus	other
HNRNPL	heterogeneous nuclear ribonucleoprotein L	Nucleus	other
HOPX	HOP homeobox	Nucleus	transcription regulator
HOXA1	homeobox A1	Nucleus	transcription regulator
HOXA10	homeobox A10	Nucleus	transcription regulator
HOXA3	homeobox A3	Nucleus	transcription regulator
HSD11B1	hydroxysteroid 11-beta dehydrogenase 1	Cytoplasm	enzyme
HSPA14	heat shock protein family A (Hsp70) member 14	Cytoplasm	peptidase
HSPA4L	heat shock protein family A (Hsp70) member 4 like	Cytoplasm	other
HSPB2	heat shock protein family B (small) member 2	Cytoplasm	other
HSPE1	heat shock protein family E (Hsp10) member 1	Cytoplasm	enzyme
HYLS1	HYLS1, centriolar and ciliogenesis associated	Nucleus	other
IARS	isoleucyl-tRNA synthetase	Cytoplasm	enzyme
ID1	inhibitor of DNA binding 1, HLH protein	Nucleus	transcription regulator
IGF1R	insulin like growth factor 1 receptor	Plasma Membrane	transmembrane receptor	picropodophyllin, linsitinib, cixutumumab, ganitumab, AVE1642, BMS-754807, XL228, BIIB022, IGF1, dalotuzumab, ceritinib, [I-124]-CPD-1028, MM-141, IGF-methotrexate conjugate, PL225B, KW-2450
IGF2BP3	insulin like growth factor 2 mRNA binding protein 3	Cytoplasm	translation regulator
IL6	interleukin 6	Extracellular Space	cytokine	tocilizumab, siltuximab
IMPDH1	inosine monophosphate dehydrogenase 1	Cytoplasm	enzyme	thioguanine, VX-944, pegintron/ribavirin, PEG-interferon alfa-2a/ribavirin, nitazoxanide/peginterferon alfa-2a/ribavirin, interferon alfacon-1/ribavirin, interferon alfa-2b/ribavirin, mycophenolate mofetil, mycophenolic acid, ribavirin
INO80	INO80 complex subunit	Nucleus	enzyme
INPP4B	inositol polyphosphate-4-phosphatase type II B	Cytoplasm	phosphatase
INSIG1	insulin induced gene 1	Cytoplasm	other
INTS5	integrator complex subunit 5	Nucleus	other
ISG20	interferon stimulated exonuclease gene 20	Nucleus	enzyme
ITM2B	integral membrane protein 2B	Plasma Membrane	other
JPH1	junctophilin 1	Plasma Membrane	other
KANK1	KN motif and ankyrin repeat domains 1	Nucleus	transcription regulator
KATNBL1	katanin regulatory subunit B1 like 1	Nucleus	other
KBTBD8	kelch repeat and BTB domain containing 8	Other	other
KCND3	potassium voltage-gated channel subfamily D member 3	Plasma Membrane	ion channel	dalfampridine
KCNE4	potassium voltage-gated channel subfamily E regulatory subunit 4	Plasma Membrane	ion channel
KCNJ11	potassium voltage-gated channel subfamily J member 11	Plasma Membrane	ion channel	minoxidil, glimepiride/rosiglitazone, glimepiride/pioglitazone, tolbutamide, glipizide, glyburide, tolazamide, acetohexamide, chlorpropamide, glimepiride, thiamylal, repaglinide, phentolamine, nateglinide
KCTD10	potassium channel tetramerization domain containing 10	Nucleus	ion channel
KCTD6	potassium channel tetramerization domain containing 6	Other	ion channel
KDELR2	KDEL endoplasmic reticulum protein retention receptor 2	Cytoplasm	other
KHSRP	KH-type splicing regulatory protein	Nucleus	enzyme
KIF14	kinesin family member 14	Cytoplasm	enzyme
KIF1C	kinesin family member 1C	Cytoplasm	other
KLF3	Kruppel like factor 3	Nucleus	transcription regulator
KLHL15	kelch like family member 15	Other	other
KLHL24	kelch like family member 24	Other	other
KPNA2	karyopherin subunit alpha 2	Nucleus	transporter
LDHB	lactate dehydrogenase B	Cytoplasm	enzyme
LGALS3BP	galectin 3 binding protein	Plasma Membrane	transmembrane receptor
LIN28B	lin-28 homolog B	Cytoplasm	other
LINC01547	long intergenic non-protein coding RNA 1547	Cytoplasm	other
LIX1L	limb and CNS expressed 1 like	Other	other
LMNB2	lamin B2	Nucleus	other
LPGAT1	lysophosphatidylglycerol acyltransferase 1	Cytoplasm	enzyme
LRRC41	leucine rich repeat containing 41	Other	other
LRRC8B	leucine rich repeat containing 8 family member B	Other	other
LSM5	LSM5 homolog, U6 small nuclear RNA and mRNA degradation associated	Cytoplasm	other
MAFB	MAF bZIP transcription factor B	Nucleus	transcription regulator
MAFG	MAF bZIP transcription factor G	Nucleus	transcription regulator
MAGI2	membrane associated guanylate kinase, WW and PDZ domain containing 2	Plasma Membrane	kinase
MAP2	microtubule associated protein 2	Plasma Membrane	other	estramustine
MAP4	microtubule associated protein 4	Cytoplasm	other
MAP7D1	MAP7 domain containing 1	Cytoplasm	other
MAP9	microtubule associated protein 9	Other	other
MAPK1IP1L	mitogen-activated protein kinase 1 interacting protein 1 like	Nucleus	other
MAPK6	mitogen-activated protein kinase 6	Cytoplasm	kinase
MBIP	MAP3K12 binding inhibitory protein 1	Nucleus	other
MED12	mediator complex subunit 12	Nucleus	transcription regulator
MEF2C	myocyte enhancer factor 2C	Nucleus	transcription regulator
MGA	MGA, MAX dimerization protein	Nucleus	transcription regulator
MGRN1	mahogunin ring finger 1	Cytoplasm	enzyme
MID1	midline 1	Nucleus	other
MITD1	microtubule interacting and trafficking domain containing 1	Cytoplasm	other
MKL2	MKL1/myocardin like 2	Nucleus	transcription regulator
MKLN1	muskelin 1	Cytoplasm	other
MMP10	matrix metallopeptidase 10	Extracellular Space	peptidase	marimastat
MMP13	matrix metallopeptidase 13	Extracellular Space	peptidase	marimastat, prinomastat
MORF4L2	mortality factor 4 like 2	Nucleus	other
MRPL22	mitochondrial ribosomal protein L22	Cytoplasm	other
MRPL57	mitochondrial ribosomal protein L57	Cytoplasm	other
MRPS33	mitochondrial ribosomal protein S33	Cytoplasm	other
MT-CO2	cytochrome c oxidase subunit II	Cytoplasm	enzyme
MT-CYB	cytochrome b	Cytoplasm	enzyme	atovaquone, atovaquone/proguanil
MTO1	mitochondrial tRNA translation optimization 1	Cytoplasm	enzyme
MTOR	mechanistic target of rapamycin	Nucleus	kinase	ridaforolimus, OSI-027, methotrexate/sirolimus/tacrolimus, dactolisib, AZD8055, AZD2014, PF-4691502, apitolisib, PKI-179, everolimus/exemestane, lenalidomide/temsirolimus, cc-223, gedatolisib, imatinib/sirolimus, cyclophosphamide/sirolimus, DS-7423, P7170, cyclosporine A/sirolimus/tacrolimus, LY3023414, everolimus/panobinostat, mTOR inhibitor, PWT33597, PQR309, ME-344, VS-5584, everolimus/prednis…
MYBL1	MYB proto-oncogene like 1	Nucleus	transcription regulator
MYCBP	MYC binding protein	Nucleus	transcription regulator
N4BP2	NEDD4 binding protein 2	Cytoplasm	enzyme
NAE1	NEDD8 activating enzyme E1 subunit 1	Cytoplasm	enzyme
NANS	N-acetylneuraminate synthase	Cytoplasm	enzyme
NAP1L1	nucleosome assembly protein 1 like 1	Nucleus	other
NDE1	nudE neurodevelopment protein 1	Nucleus	other
NDUFA2	NADH:ubiquinone oxidoreductase subunit A2	Cytoplasm	enzyme
NDUFA9	NADH:ubiquinone oxidoreductase subunit A9	Cytoplasm	enzyme
NDUFC2	NADH:ubiquinone oxidoreductase subunit C2	Cytoplasm	enzyme
NEDD4	neural precursor cell expressed, developmentally down-regulated 4, E3 ubiquitin protein ligase	Cytoplasm	enzyme
NFIA	nuclear factor I A	Nucleus	transcription regulator
NFYB	nuclear transcription factor Y subunit beta	Nucleus	transcription regulator
NID2	nidogen 2	Extracellular Space	other
NIP7	NIP7, nucleolar pre-rRNA processing protein	Nucleus	other
NKIRAS1	NFKB inhibitor interacting Ras like 1	Other	enzyme
NKX3-1	NK3 homeobox 1	Nucleus	transcription regulator
NLRP3	NLR family pyrin domain containing 3	Cytoplasm	other
NMT1	N-myristoyltransferase 1	Cytoplasm	enzyme
NOP2	NOP2 nucleolar protein	Nucleus	other
NPC1L1	NPC1 like intracellular cholesterol transporter 1	Cytoplasm	transporter	ezetimibe/fluvastatin, atorvastatin/ezetimibe, ezetimibe/rosuvastatin, ezetimibe/fenofibrate, ezetimibe/simvastatin, ezetimibe
NPR3	natriuretic peptide receptor 3	Plasma Membrane	G-protein coupled receptor	nesiritide
NSF	N-ethylmaleimide sensitive factor, vesicle fusing ATPase	Cytoplasm	transporter
NTAN1	N-terminal asparagine amidase	Nucleus	enzyme
NUDCD2	NudC domain containing 2	Cytoplasm	other
NUDT1	nudix hydrolase 1	Extracellular Space	phosphatase
NUP210	nucleoporin 210	Nucleus	transporter
NXNL2	nucleoredoxin-like 2	Other	transporter
ODC1	ornithine decarboxylase 1	Cytoplasm	enzyme	tazarotene, eflornithine
OR13D1	olfactory receptor family 13 subfamily D member 1	Plasma Membrane	G-protein coupled receptor
OR14J1	olfactory receptor family 14 subfamily J member 1	Plasma Membrane	G-protein coupled receptor
ORC2	origin recognition complex subunit 2	Nucleus	other
ORC5	origin recognition complex subunit 5	Nucleus	other
ORMDL1	ORMDL sphingolipid biosynthesis regulator 1	Cytoplasm	other
OXA1L	OXA1L, mitochondrial inner membrane protein	Cytoplasm	enzyme
OXCT1	3-oxoacid CoA-transferase 1	Cytoplasm	enzyme
PAFAH1B1	platelet activating factor acetylhydrolase 1b regulatory subunit 1	Cytoplasm	enzyme
PAMR1	peptidase domain containing associated with muscle regeneration 1	Extracellular Space	peptidase
PANK3	pantothenate kinase 3	Cytoplasm	kinase
PAPPA	pappalysin 1	Extracellular Space	peptidase
PAPSS1	3'-phosphoadenosine 5'-phosphosulfate synthase 1	Cytoplasm	enzyme
PARP1	poly(ADP-ribose) polymerase 1	Nucleus	enzyme	poly ADP ribose polymerase 1 inhibitor, veliparib, rucaparib, olaparib, E7449, ABT-767, CEP-9722, fluzoparib, INO-1001
PATZ1	POZ/BTB and AT hook containing zinc finger 1	Nucleus	transcription regulator
PCBP1	poly(rC) binding protein 1	Nucleus	translation regulator
PCBP2	poly(rC) binding protein 2	Nucleus	other
PCDHB16	protocadherin beta 16	Other	other
PCSK9	proprotein convertase subtilisin/kexin type 9	Extracellular Space	peptidase	alirocumab, evolocumab
PDE12	phosphodiesterase 12	Cytoplasm	other
PDK1	pyruvate dehydrogenase kinase 1	Cytoplasm	kinase	dichloroacetic acid
PERP	PERP, TP53 apoptosis effector	Plasma Membrane	other
PFN2	profilin 2	Cytoplasm	other
PHC3	polyhomeotic homolog 3	Nucleus	transcription regulator
PHF10	PHD finger protein 10	Nucleus	other
PHLDB2	pleckstrin homology like domain family B member 2	Cytoplasm	other
PIK3CB	phosphatidylinositol-4,5-bisphosphate 3-kinase catalytic subunit beta	Cytoplasm	kinase	SF 1126, PX-866, dactolisib, pictilisib, buparlisib, XL147, SAR260301, GSK2636771, BAY1082439, PQR309, acalisib
PIKFYVE	phosphoinositide kinase, FYVE-type zinc finger containing	Cytoplasm	kinase
PIP5K1A	phosphatidylinositol-4-phosphate 5-kinase type 1 alpha	Cytoplasm	kinase
PLCXD2	phosphatidylinositol specific phospholipase C X domain containing 2	Other	enzyme
PLEKHF2	pleckstrin homology and FYVE domain containing 2	Cytoplasm	other
PLK1	polo like kinase 1	Nucleus	kinase	BI 2536, volasertib, GSK461364, rigosertib, MK1496, NMS-1286937, TAK-960
PNRC1	proline rich nuclear receptor coactivator 1	Nucleus	other
POU3F1	POU class 3 homeobox 1	Nucleus	transcription regulator
POU3F2	POU class 3 homeobox 2	Nucleus	transcription regulator
PPIA	peptidylprolyl isomerase A	Cytoplasm	enzyme	N-methyl-4-Ile-cyclosporin
PPID	peptidylprolyl isomerase D	Cytoplasm	enzyme
PPM1H	protein phosphatase, Mg2+/Mn2+ dependent 1H	Other	phosphatase
PPP4R3B	protein phosphatase 4 regulatory subunit 3B	Nucleus	other
PRDX1	peroxiredoxin 1	Cytoplasm	enzyme
PRELID3B	PRELI domain containing 3B	Cytoplasm	other
PRRC2C	proline rich coiled-coil 2C	Other	other
PSMA2	proteasome subunit alpha 2	Cytoplasm	peptidase
PSMA5	proteasome subunit alpha 5	Cytoplasm	peptidase
PSMC3IP	PSMC3 interacting protein	Nucleus	transcription regulator
PSMD1	proteasome 26S subunit, non-ATPase 1	Cytoplasm	other	bortezomib/cladribine/rituximab, bortezomib/sorafenib, bortezomib/paclitaxel, bortezomib/dexamethasone, bortezomib/dexamethasone/doxorubicin, bortezomib/dexamethasone/lenalidomide, bortezomib/dexamethasone/thalidomide, bortezomib/prednisone, bortezomib/doxorubicin, bortezomib/vorinostat, bortezomib/thalidomide, bortezomib/rituximab, bortezomib/dexamethasone/rituximab, bortezomib/lenalidomide, bor…
PSMG2	proteasome assembly chaperone 2	Nucleus	other
PTBP1	polypyrimidine tract binding protein 1	Nucleus	enzyme
PTP4A1	protein tyrosine phosphatase type IVA, member 1	Cytoplasm	phosphatase
PTPN11	protein tyrosine phosphatase, non-receptor type 11	Cytoplasm	phosphatase
PTPN9	protein tyrosine phosphatase, non-receptor type 9	Cytoplasm	phosphatase
PTPRZ1	protein tyrosine phosphatase, receptor type Z1	Plasma Membrane	phosphatase
PURB	purine rich element binding protein B	Nucleus	transcription regulator
QKI	QKI, KH domain containing RNA binding	Nucleus	other
QSER1	glutamine and serine rich 1	Other	other
RAB15	RAB15, member RAS oncogene family	Cytoplasm	other
RAB2A	RAB2A, member RAS oncogene family	Cytoplasm	enzyme
RAB33B	RAB33B, member RAS oncogene family	Cytoplasm	enzyme
RAB5C	RAB5C, member RAS oncogene family	Cytoplasm	enzyme
RAC1	ras-related C3 botulinum toxin substrate 1 (rho family, small GTP binding protein Rac1)	Plasma Membrane	enzyme
RAD51C	RAD51 paralog C	Nucleus	enzyme
RAMP1	receptor activity modifying protein 1	Plasma Membrane	transporter	pramlintide
RANBP1	RAN binding protein 1	Nucleus	other
RANGAP1	Ran GTPase activating protein 1	Nucleus	other
RAP2C	RAP2C, member of RAS oncogene family	Cytoplasm	enzyme
RARS	arginyl-tRNA synthetase	Cytoplasm	enzyme
RASA3	RAS p21 protein activator 3	Plasma Membrane	ion channel
RB1	RB transcriptional corepressor 1	Nucleus	transcription regulator
RBM15B	RNA binding motif protein 15B	Nucleus	other
RBM39	RNA binding motif protein 39	Nucleus	transcription regulator
RBPJ	recombination signal binding protein for immunoglobulin kappa J region	Nucleus	transcription regulator
RCBTB1	RCC1 and BTB domain containing protein 1	Nucleus	other
RCN2	reticulocalbin 2	Cytoplasm	other
REEP3	receptor accessory protein 3	Other	other
RFC1	replication factor C subunit 1	Nucleus	transcription regulator
RGS9BP	regulator of G-protein signaling 9 binding protein	Plasma Membrane	other
RHEBL1	Ras homolog enriched in brain like 1	Cytoplasm	enzyme
RHPN2	rhophilin Rho GTPase binding protein 2	Cytoplasm	other
RIMS1	regulating synaptic membrane exocytosis 1	Plasma Membrane	other
RIOK2	RIO kinase 2	Other	kinase
RLIM	ring finger protein, LIM domain interacting	Nucleus	enzyme
RMND5A	required for meiotic nuclear division 5 homolog A	Nucleus	other
RNF144B	ring finger protein 144B	Cytoplasm	enzyme
RNF8	ring finger protein 8	Nucleus	enzyme
RNFT1	ring finger protein, transmembrane 1	Other	other
ROCK1	Rho associated coiled-coil containing protein kinase 1	Cytoplasm	kinase
RPA4	replication protein A4	Nucleus	other
RPL10	ribosomal protein L10	Cytoplasm	other
RPL10A	ribosomal protein L10a	Nucleus	other
RPL12	ribosomal protein L12	Nucleus	other
RPL14	ribosomal protein L14	Cytoplasm	other
RPL15	ribosomal protein L15	Cytoplasm	other
RPL19	ribosomal protein L19	Cytoplasm	other
RPL21	ribosomal protein L21	Cytoplasm	other
RPL26	ribosomal protein L26	Cytoplasm	other
RPL31	ribosomal protein L31	Cytoplasm	other
RPL36A	ribosomal protein L36a	Cytoplasm	other
RPL39L	ribosomal protein L39 like	Other	other
RPL5	ribosomal protein L5	Cytoplasm	other
RPL7	ribosomal protein L7	Nucleus	transcription regulator
RPL7A	ribosomal protein L7a	Cytoplasm	other
RPL7L1	ribosomal protein L7 like 1	Cytoplasm	transcription regulator
RPLP1	ribosomal protein lateral stalk subunit P1	Cytoplasm	other
RPS15	ribosomal protein S15	Cytoplasm	other
RPS15A	ribosomal protein S15a	Cytoplasm	other
RPS2	ribosomal protein S2	Cytoplasm	other
RPS27	ribosomal protein S27	Cytoplasm	other	BAY1161909
RPS8	ribosomal protein S8	Cytoplasm	other
RRM2	ribonucleotide reductase regulatory subunit M2	Nucleus	enzyme	cytarabine/fludarabine phosphate, bortezomib/cladribine/rituximab, gemcitabine/paclitaxel, cyclophosphamide/fludarabine phosphate/rituximab, cladribine/cytarabine/daunorubicin, gemcitabine/oxaliplatin, gemcitabine/vinorelbine, docetaxel/gemcitabine, docetaxel/gemcitabine/vincristine, cladribine/cytarabine/filgrastim, capecitabine/gemcitabine, gemcitabine/oxaliplatin/paclitaxel, cytarabine/filgras…
RSG1	REM2 and RAB like small GTPase 1	Cytoplasm	other
RSRC1	arginine and serine rich coiled-coil 1	Nucleus	other
RUFY2	RUN and FYVE domain containing 2	Nucleus	other
S100A10	S100 calcium binding protein A10	Cytoplasm	other
SAP30L	SAP30 like	Nucleus	enzyme
SAT1	spermidine/spermine N1-acetyltransferase 1	Cytoplasm	enzyme
SCN3A	sodium voltage-gated channel alpha subunit 3	Plasma Membrane	ion channel	riluzole, zonisamide
SEMA3C	semaphorin 3C	Extracellular Space	other
SEPP1	selenoprotein P, plasma, 1	Extracellular Space	other
SEPSECS	Sep (O-phosphoserine) tRNA:Sec (selenocysteine) tRNA synthase	Cytoplasm	enzyme
SERBP1	SERPINE1 mRNA binding protein 1	Cytoplasm	other
SERF1A/SERF1B	small EDRK-rich factor 1A	Other	other
SERPINA12	serpin family A member 12	Cytoplasm	other
SESN2	sestrin 2	Cytoplasm	enzyme
SESN3	sestrin 3	Extracellular Space	other
SET	SET nuclear proto-oncogene	Nucleus	phosphatase
SF3B3	splicing factor 3b subunit 3	Nucleus	other
SF3B4	splicing factor 3b subunit 4	Nucleus	other
SGMS2	sphingomyelin synthase 2	Plasma Membrane	enzyme
SGPP1	sphingosine-1-phosphate phosphatase 1	Cytoplasm	phosphatase
SGSM1	small G protein signaling modulator 1	Nucleus	other
SGTB	small glutamine rich tetratricopeptide repeat containing beta	Other	other
SIAE	sialic acid acetylesterase	Cytoplasm	enzyme
SIGLEC6	sialic acid binding Ig like lectin 6	Extracellular Space	other
SIK2	salt inducible kinase 2	Cytoplasm	kinase
SLAMF1	signaling lymphocytic activation molecule family member 1	Plasma Membrane	transmembrane receptor
SLC16A6	solute carrier family 16 member 6	Plasma Membrane	transporter
SLC17A8	solute carrier family 17 member 8	Plasma Membrane	transporter
SLC25A45	solute carrier family 25 member 45	Cytoplasm	transporter
SLC2A12	solute carrier family 2 member 12	Plasma Membrane	transporter
SLC30A1	solute carrier family 30 member 1	Plasma Membrane	transporter
SLC39A6	solute carrier family 39 member 6	Plasma Membrane	transporter	SGN-LIV1A
SLC44A1	solute carrier family 44 member 1	Plasma Membrane	transporter
SLC7A11	solute carrier family 7 member 11	Plasma Membrane	transporter	(4S)-4-(3-(18F)fluoropropyl)-L-glutamate, N-acetyl-L-cysteine
SLC7A8	solute carrier family 7 member 8	Plasma Membrane	transporter
SLITRK5	SLIT and NTRK like family member 5	Other	other
SMAD7	SMAD family member 7	Nucleus	transcription regulator
SMARCA5	SWI/SNF related, matrix associated, actin dependent regulator of chromatin, subfamily a, member 5	Nucleus	transcription regulator
SMC3	structural maintenance of chromosomes 3	Nucleus	other
SMCHD1	structural maintenance of chromosomes flexible hinge domain containing 1	Nucleus	other
SMG1	SMG1, nonsense mediated mRNA decay associated PI3K related kinase	Cytoplasm	kinase
SMO	smoothened, frizzled class receptor	Plasma Membrane	G-protein coupled receptor	vismodegib, saridegib, gemcitabine/vismodegib, erismodegib, erlotinib/vismodegib, taladegib, PF-04449913, TAK-441, NVP-LEQ-506
SNRNP27	small nuclear ribonucleoprotein U4/U6.U5 subunit 27	Nucleus	other
SNX4	sorting nexin 4	Cytoplasm	transporter
SNX9	sorting nexin 9	Cytoplasm	transporter
SOGA1	suppressor of glucose, autophagy associated 1	Extracellular Space	other
SORBS2	sorbin and SH3 domain containing 2	Plasma Membrane	other
SOX12	SRY-box 12	Nucleus	transcription regulator
SPC25	SPC25, NDC80 kinetochore complex component	Cytoplasm	other
SPRR2B	small proline rich protein 2B	Cytoplasm	other
SPRR2E	small proline rich protein 2E	Cytoplasm	other
SQRDL	sulfide quinone reductase-like (yeast)	Cytoplasm	enzyme
SRD5A3	steroid 5 alpha-reductase 3	Cytoplasm	enzyme
SREK1IP1	SREK1 interacting protein 1	Other	other
SRSF2	serine and arginine rich splicing factor 2	Nucleus	transcription regulator
SSB	Sjogren syndrome antigen B	Nucleus	enzyme
STK25	serine/threonine kinase 25	Cytoplasm	kinase
STOM	stomatin	Plasma Membrane	other
SUDS3	SDS3 homolog, SIN3A corepressor complex component	Nucleus	enzyme
TAF13	TATA-box binding protein associated factor 13	Nucleus	transcription regulator
TAGLN2	transgelin 2	Cytoplasm	other
TAPBP	TAP binding protein (tapasin)	Cytoplasm	transporter
TBC1D16	TBC1 domain family member 16	Extracellular Space	other
TCP1	t-complex 1	Cytoplasm	other
TERF2IP	TERF2 interacting protein	Nucleus	other
TEX264	testis expressed 264	Extracellular Space	other
TFPI	tissue factor pathway inhibitor	Extracellular Space	other	dalteparin
THAP5	THAP domain containing 5	Nucleus	other
THBS1	thrombospondin 1	Extracellular Space	other
TM9SF3	transmembrane 9 superfamily member 3	Cytoplasm	transporter
TMED4	transmembrane p24 trafficking protein 4	Cytoplasm	transporter
TMEFF2	transmembrane protein with EGF like and two follistatin like domains 2	Cytoplasm	other
TMEM132E	transmembrane protein 132E	Other	other
TMEM135	transmembrane protein 135	Cytoplasm	other
TMEM165	transmembrane protein 165	Plasma Membrane	other
TMEM30A	transmembrane protein 30A	Cytoplasm	other
TMEM41B	transmembrane protein 41B	Other	other
TMTC1	transmembrane and tetratricopeptide repeat containing 1	Cytoplasm	other
TNRC6B	trinucleotide repeat containing 6B	Other	other
TOPAZ1	testis and ovary specific PAZ domain containing 1	Other	other
TPT1	tumor protein, translationally-controlled 1	Cytoplasm	other
TRIB2	tribbles pseudokinase 2	Plasma Membrane	kinase
TRMT61A	tRNA methyltransferase 61A	Nucleus	enzyme
TSC22D1	TSC22 domain family member 1	Nucleus	transcription regulator
TSPAN14	tetraspanin 14	Plasma Membrane	other
TTC30A	tetratricopeptide repeat domain 30A	Other	other
TTK	TTK protein kinase	Nucleus	kinase	BAY 1217389
TUBGCP4	tubulin gamma complex associated protein 4	Cytoplasm	other
TULP4	tubby like protein 4	Cytoplasm	transcription regulator
TYMS	thymidylate synthetase	Nucleus	enzyme	flucytosine, 5-fluorouracil, tegafur, trimethoprim, cyclophosphamide/epirubicin/5-fluorouracil, pralatrexate, tegafur/uracil, 5-fluorouracil/oxaliplatin, capecitabine/irinotecan, 5-fluorouracil/irinotecan, capecitabine/docetaxel, capecitabine/lapatinib, capecitabine/ixabepilone, bevacizumab/5-fluorouracil, bevacizumab/capecitabine/oxaliplatin, cyclophosphamide/docetaxel/epirubicin/5-fluorouracil/…
UBA2	ubiquitin like modifier activating enzyme 2	Cytoplasm	enzyme
UBB	ubiquitin B	Cytoplasm	enzyme
UBE2E3	ubiquitin conjugating enzyme E2 E3	Nucleus	enzyme
UBN2	ubinuclein 2	Nucleus	other
UBQLN1	ubiquilin 1	Cytoplasm	other
UBXN2B	UBX domain protein 2B	Other	other
UHMK1	U2AF homology motif (UHM) kinase 1	Nucleus	kinase
UNC50	unc-50 inner nuclear membrane RNA binding protein	Cytoplasm	other
USP1	ubiquitin specific peptidase 1	Cytoplasm	peptidase
UTP4	UTP4, small subunit processome component	Nucleus	other
VCP	valosin containing protein	Cytoplasm	enzyme	CB-5083
VLDLR	very low density lipoprotein receptor	Plasma Membrane	transporter
VPS45	vacuolar protein sorting 45 homolog	Cytoplasm	transporter
WDR4	WD repeat domain 4	Nucleus	other
WDR6	WD repeat domain 6	Cytoplasm	other
WDYHV1	WDYHV motif containing 1	Cytoplasm	other
WTIP	Wilms tumor 1 interacting protein	Nucleus	transcription regulator
XIAP	X-linked inhibitor of apoptosis	Cytoplasm	enzyme	XIAP antisense oligonucleotide AEG35156, birinapant, idronoxil
XK	X-linked Kx blood group	Plasma Membrane	transporter	zanamivir
XRCC5	X-ray repair cross complementing 5	Nucleus	enzyme
XRCC6	X-ray repair cross complementing 6	Nucleus	enzyme
YBX3	Y-box binding protein 3	Nucleus	transcription regulator
YTHDC1	YTH domain containing 1	Cytoplasm	other
YWHAE	tyrosine 3-monooxygenase/tryptophan 5-monooxygenase activation protein epsilon	Cytoplasm	other
YY1	YY1 transcription factor	Nucleus	transcription regulator
ZBTB16	zinc finger and BTB domain containing 16	Nucleus	transcription regulator
ZBTB34	zinc finger and BTB domain containing 34	Nucleus	other
ZC3H14	zinc finger CCCH-type containing 14	Nucleus	other
ZDHHC18	zinc finger DHHC-type containing 18	Cytoplasm	enzyme
ZNF217	zinc finger protein 217	Nucleus	transcription regulator
ZNF322	zinc finger protein 322	Cytoplasm	other
ZNF511	zinc finger protein 511	Nucleus	other
ZNF852	zinc finger protein 852	Other	other
ZNRF2	zinc and ring finger 2, E3 ubiquitin protein ligase	Cytoplasm	enzyme

## Sheet: IPA canonical pathways
Ingenuity Canonical Pathways	-log(p-value)	Ratio	Molecules
EIF2 Signaling	11.6	0.139	RPLP1,RPL36A,RPS27,GRB2,RPS8,RPL7L1,RPL12,RPL26,RPL7A,RPL7,RPL10A,FGFR3,RPL15,RPL14,RPS15,PTPN11,EIF5,RPL19,RPL21,RPL39L,RPL10,RPL5,PIK3CB,RPS15A,RPS2,RPL31,ATM
Mouse Embryonic Stem Cell Pluripotency	5.27	0.123	GRB2,CREBBP,BMPR2,XIAP,FGFR3,ID1,FZD8,PTPN11,SMO,PIK3CB,FZD5,FZD7,ATM
HIF1α Signaling	4.88	0.113	FGFR3,PTPN11,EDN1,GRB2,CUL2,CREBBP,MAPK6,MMP10,MMP13,PIK3CB,APEX1,LDHB,ATM
Glioblastoma Multiforme Signaling	4.58	0.0943	GRB2,RAC1,CDK6,FGFR3,RB1,FZD8,MTOR,PTPN11,CDKN1A,SMO,IGF1R,PIK3CB,FZD5,ATM,FZD7
Prostate Cancer Signaling	4.36	0.117	FGFR3,RB1,MTOR,PTPN11,GRB2,CDKN1A,CREBBP,NKX3-1,PIK3CB,ATM,BCL2
Role of IL-17A in Arthritis	4.14	0.134	FGFR3,CCL2,PTPN11,GRB2,MMP13,PIK3CB,CCL5,ATM,CCL7
Molecular Mechanisms of Cancer	4.08	0.0642	CASP3,GRB2,CREBBP,GNA11,CDK6,SMAD7,RAC1,BMPR2,XIAP,BCL2,FGFR3,FZD8,RB1,CAMK2D,PTPN11,CDKN1A,SMO,FZD5,PIK3CB,RBPJ,GNA13,CFLAR,ATM,FZD7
VEGF Signaling	3.99	0.107	ROCK1,FGFR3,PTPN11,YWHAE,FLT1,GRB2,ACTB,PIK3CB,EIF1AY,ATM,BCL2
Myc Mediated Apoptosis Signaling	3.99	0.129	FGFR3,CASP3,PTPN11,YWHAE,GRB2,IGF1R,PIK3CB,ATM,BCL2
Hereditary Breast Cancer Signaling	3.92	0.0915	UBB,GRB2,ACTB,CREBBP,CDK6,RFC1,FGFR3,RB1,PTPN11,CDKN1A,PIK3CB,ATM,PHF10
Role of p14/p19ARF in Tumor Suppression	3.87	0.163	FGFR3,RB1,PTPN11,GRB2,RAC1,PIK3CB,ATM
Ovarian Cancer Signaling	3.85	0.0903	GRB2,BCL2,FGFR3,RB1,FZD8,MTOR,EDN1,PTPN11,SMO,PIK3CB,FZD5,FZD7,ATM
Aldosterone Signaling in Epithelial Cells	3.79	0.0843	NEDD4,HSPA14,DNAJB4,GRB2,HSPB2,PIKFYVE,FGFR3,PIP5K1A,DNAJC5,PTPN11,HSPE1,PIK3CB,ATM,HSPA4L
Glioma Signaling	3.74	0.1	FGFR3,RB1,MTOR,CAMK2D,PTPN11,GRB2,CDKN1A,IGF1R,CDK6,PIK3CB,ATM
Protein Ubiquitination Pathway	3.7	0.0706	NEDD4,UBB,HSPA14,DNAJB4,HSPB2,CUL1,USP1,ANAPC1,XIAP,DNAJC5,CUL2,PSMA5,HSPE1,PSMD1,UBE2E3,ANAPC11,PSMA2,HSPA4L
Amyotrophic Lateral Sclerosis Signaling	3.7	0.0991	FGFR3,RAB5C,CAPNS1,CASP3,PTPN11,GRB2,RAC1,PIK3CB,XIAP,ATM,BCL2
p53 Signaling	3.7	0.0991	CCNG1,FGFR3,RB1,PTPN11,GRB2,THBS1,CDKN1A,PERP,PIK3CB,ATM,BCL2
NRF2-mediated Oxidative Stress Response	3.63	0.0777	UBB,DNAJB4,GRB2,PRDX1,ACTB,CREBBP,MAFG,FGFR3,DNAJC5,PTPN11,VCP,PIK3CB,UBE2E3,HACD3,ATM
Huntington's Disease Signaling	3.53	0.0705	FGFR3,NSF,MTOR,UBB,DNAJC5,CAPNS1,PTPN11,CASP3,HSPA14,GRB2,GNA11,CREBBP,IGF1R,PIK3CB,GOSR1,GNG5,ATM
Renal Cell Carcinoma Signaling	3.5	0.111	FGFR3,UBB,PTPN11,GRB2,CUL2,CREBBP,RAC1,PIK3CB,ATM
PTEN Signaling	3.44	0.0924	FGFR3,CASP3,FLT1,GRB2,CDKN1A,IGF1R,RAC1,BMPR2,PIK3CB,MAGI2,BCL2
DNA Double-Strand Break Repair by Non-Homologous End Joining	3.38	0.286	XRCC6,XRCC5,PARP1,ATM
PEDF Signaling	3.38	0.107	ROCK1,FGFR3,PTPN11,GRB2,RAC1,PIK3CB,CFLAR,ATM,BCL2
Role of Tissue Factor in Cancer	3.34	0.0902	FGFR3,MTOR,CASP3,PTPN11,GRB2,GNA11,RAC1,MMP13,PIK3CB,GNA13,ATM
Docosahexaenoic Acid (DHA) Signaling	3.34	0.135	FGFR3,CASP3,PTPN11,GRB2,PIK3CB,ATM,BCL2
Melanoma Signaling	3.19	0.127	FGFR3,RB1,PTPN11,GRB2,CDKN1A,PIK3CB,ATM
Glucocorticoid Receptor Signaling	3.09	0.0627	HSPA14,GRB2,ACTB,CREBBP,RAC1,IL6,CCL5,TAF13,BCL2,HMGB1,FGFR3,CCL2,PTPN11,CDKN1A,GTF2H1,PIK3CB,ATM,PHF10
Death Receptor Signaling	3.09	0.0978	ACIN1,ROCK1,CASP3,HSPB2,ACTB,CFLAR,XIAP,PARP1,BCL2
MSP-RON Signaling Pathway	3.01	0.119	FGFR3,CCL2,PTPN11,GRB2,ACTB,PIK3CB,ATM
Ephrin A Signaling	2.96	0.117	ROCK1,FGFR3,PTPN11,GRB2,RAC1,PIK3CB,ATM
Regulation of eIF4 and p70S6K Signaling	2.95	0.0764	FGFR3,MTOR,RPS15,PTPN11,GRB2,RPS27,RPS8,RPS15A,PIK3CB,RPS2,EIF1AY,ATM
PCP pathway	2.84	0.111	ROCK1,FZD8,RAC1,SMO,PFN2,FZD5,FZD7
Role of Osteoblasts, Osteoclasts and Chondrocytes in Rheumatoid Arthritis	2.8	0.0647	FRZB,GRB2,BMPR2,MMP13,IL6,XIAP,BCL2,FGFR3,FZD8,PTPN11,SMO,PIK3CB,FZD5,ATM,FZD7
Role of NANOG in Mammalian Embryonic Stem Cell Pluripotency	2.77	0.082	FGFR3,FZD8,PTPN11,GRB2,SMO,BMPR2,FZD5,PIK3CB,FZD7,ATM
Human Embryonic Stem Cell Pluripotency	2.77	0.0769	FGFR3,FZD8,PTPN11,GRB2,SMAD7,SMO,BMPR2,FZD5,PIK3CB,FZD7,ATM
JAK/Stat Signaling	2.76	0.0964	FGFR3,MTOR,PTPN11,GRB2,CDKN1A,PIK3CB,IL6,ATM
Role of Macrophages, Fibroblasts and Endothelial Cells in Rheumatoid Arthritis	2.73	0.0583	FRZB,GRB2,CREBBP,RAC1,MMP13,IL6,CCL5,ROCK1,FGFR3,FZD8,CAMK2D,CCL2,PTPN11,SMO,PIK3CB,FZD5,ATM,FZD7
Small Cell Lung Cancer Signaling	2.73	0.0952	FGFR3,RB1,PTPN11,GRB2,CDK6,PIK3CB,ATM,BCL2
UVB-Induced MAPK Signaling	2.72	0.106	FGFR3,MTOR,H3F3A/H3F3B,PTPN11,GRB2,PIK3CB,ATM
Lymphotoxin β Receptor Signaling	2.68	0.104	FGFR3,CASP3,PTPN11,GRB2,CREBBP,PIK3CB,ATM
Mitochondrial Dysfunction	2.64	0.0702	NDUFA9,CASP3,MT-CYB,ATP5A1,COX5A,ATPAF1,ATP5L,MT-CO2,CYB5R3,ATP5G3,NDUFA2,BCL2
Oxidative Phosphorylation	2.57	0.0826	NDUFA9,MT-CYB,ATP5A1,COX5A,ATPAF1,ATP5L,MT-CO2,ATP5G3,NDUFA2
Colorectal Cancer Metastasis Signaling	2.54	0.0607	CASP3,GRB2,RAC1,MMP10,MMP13,IL6,FGFR3,FZD8,PTPN11,SMO,FZD5,PIK3CB,GNG5,ATM,FZD7
Adipogenesis pathway	2.47	0.0746	FGFR3,FZD8,EGR2,SAP30L,SMO,BMPR2,GTF2H1,KLF3,FZD5,FZD7
STAT3 Pathway	2.47	0.0959	FGFR3,FLT1,CDKN1A,IGF1R,RAC1,BMPR2,BCL2
Antiproliferative Role of Somatostatin Receptor 2	2.4	0.0933	FGFR3,PTPN11,GRB2,CDKN1A,PIK3CB,GNG5,ATM
Pancreatic Adenocarcinoma Signaling	2.34	0.0763	FGFR3,RB1,PTPN11,GRB2,CDKN1A,RAC1,PIK3CB,ATM,BCL2
Non-Small Cell Lung Cancer Signaling	2.34	0.0909	FGFR3,RB1,PTPN11,GRB2,CDK6,PIK3CB,ATM
Estrogen-Dependent Breast Cancer Signaling	2.34	0.0909	FGFR3,PTPN11,GRB2,CREBBP,IGF1R,PIK3CB,ATM
Cardiac Hypertrophy Signaling	2.33	0.0596	FGFR3,ROCK1,MTOR,PTPN11,GRB2,GNA11,CREBBP,IGF1R,MEF2C,PIK3CB,GNA13,IL6,GNG5,ATM
TR/RXR Activation	2.31	0.0816	FGFR3,MTOR,PTPN11,GRB2,DIO1,FASN,PIK3CB,ATM
Role of BRCA1 in DNA Damage Response	2.31	0.0897	RB1,ACTB,CDKN1A,PLK1,RFC1,PHF10,ATM
CXCR4 Signaling	2.29	0.0667	ROCK1,FGFR3,PTPN11,GRB2,CD4,GNA11,RAC1,PIK3CB,GNA13,GNG5,ATM
AMPK Signaling	2.29	0.0635	FGFR3,MTOR,PTPN11,GRB2,FASN,ACTB,CDKN1A,CREBBP,PIK3CB,CAMKK2,PHF10,ATM
FAK Signaling	2.28	0.0808	FGFR3,CAPNS1,PTPN11,GRB2,ACTB,RAC1,PIK3CB,ATM
phagosome maturation	2.25	0.0694	NSF,RAB5C,ATP6AP1L,ATP6V1C1,PRDX1,PIKFYVE,GOSR1,DYNLRB2,ATP6AP1,EEA1
RhoA Signaling	2.25	0.0738	ROCK1,PIP5K1A,RHPN2,NEDD4,ACTB,IGF1R,PIKFYVE,PFN2,GNA13
ATM Signaling	2.25	0.0875	SMC3,RNF8,CDKN1A,CREBBP,HIST1H4J,CBX3,ATM
Macropinocytosis Signaling	2.22	0.0864	FGFR3,PTPN11,GRB2,RAC1,CD14,PIK3CB,ATM
UVA-Induced MAPK Signaling	2.21	0.0784	FGFR3,MTOR,CASP3,PTPN11,GRB2,PIK3CB,PARP1,ATM
Role of IL-17F in Allergic Inflammatory Airway Diseases	2.2	0.114	CCL2,CREBBP,MMP13,IL6,CCL7
CNTF Signaling	2.17	0.0952	FGFR3,MTOR,PTPN11,GRB2,PIK3CB,ATM
Telomere Extension by Telomerase	2.16	0.2	XRCC6,TERF2IP,XRCC5
IL-9 Signaling	2.16	0.111	FGFR3,PTPN11,GRB2,PIK3CB,ATM
Chronic Myeloid Leukemia Signaling	2.16	0.0769	FGFR3,RB1,PTPN11,GRB2,CDKN1A,CDK6,PIK3CB,ATM
SAPK/JNK Signaling	2.16	0.0769	FGFR3,PTPN11,GRB2,RAC1,PIK3CB,GNA13,GNG5,ATM
IL-8 Signaling	2.15	0.0609	ROCK1,FGFR3,MTOR,PTPN11,FLT1,GRB2,RAC1,PIK3CB,GNA13,GNG5,ATM,BCL2
Signaling by Rho Family GTPases	2.14	0.0567	FGFR3,ROCK1,PIP5K1A,NEDD4,PTPN11,GRB2,ACTB,GNA11,RAC1,PIKFYVE,PIK3CB,GNA13,GNG5,ATM
Cell Cycle: G1/S Checkpoint Regulation	2.13	0.0938	RB1,CDKN1A,CUL1,CDK6,RPL5,ATM
Relaxin Signaling	2.13	0.0667	FGFR3,PTPN11,GRB2,PDE12,GNA11,PIK3CB,GNA13,GNG5,APEX1,ATM
mTOR Signaling	2.11	0.0603	FGFR3,MTOR,RPS15,PTPN11,GRB2,RPS27,RPS8,RAC1,RPS15A,PIK3CB,RPS2,ATM
IGF-1 Signaling	2.11	0.0755	FGFR3,NEDD4,PTPN11,YWHAE,GRB2,IGF1R,PIK3CB,ATM
IL-17 Signaling	2.1	0.0824	FGFR3,CCL2,PTPN11,GRB2,PIK3CB,IL6,ATM
FLT3 Signaling in Hematopoietic Progenitor Cells	2.1	0.0824	FGFR3,MTOR,PTPN11,GRB2,CREBBP,PIK3CB,ATM
RAN Signaling	2.08	0.188	RANGAP1,RANBP1,KPNA2
Granzyme B Signaling	2.08	0.188	CASP3,LMNB2,PARP1
LPS-stimulated MAPK Signaling	2.08	0.0814	FGFR3,PTPN11,GRB2,RAC1,CD14,PIK3CB,ATM
Actin Cytoskeleton Signaling	2.05	0.057	ROCK1,FGFR3,PIP5K1A,PTPN11,GRB2,ACTB,PIKFYVE,RAC1,CD14,PFN2,PIK3CB,GNA13,ATM
Breast Cancer Regulation by Stathmin1	2.05	0.0591	ROCK1,FGFR3,CAMK2D,PTPN11,GRB2,CDKN1A,RAC1,UHMK1,PIK3CB,GNA13,GNG5,ATM
T Cell Receptor Signaling	2.04	0.0734	FGFR3,PTPN11,GRB2,BCL10,CD4,RAC1,PIK3CB,ATM
PKCθ Signaling in T Lymphocytes	2.03	0.0682	FGFR3,CAMK2D,PTPN11,GRB2,BCL10,CD4,RAC1,PIK3CB,ATM
HER-2 Signaling in Breast Cancer	2.02	0.0795	FGFR3,PTPN11,GRB2,CDKN1A,CDK6,PIK3CB,ATM
EGF Signaling	2.01	0.0882	FGFR3,MTOR,PTPN11,GRB2,PIK3CB,ATM
HMGB1 Signaling	2.01	0.0677	FGFR3,HMGB1,CCL2,PTPN11,GRB2,RAC1,PIK3CB,IL6,ATM
Cell Cycle: G2/M DNA Damage Checkpoint Regulation	2	0.102	YWHAE,CDKN1A,CUL1,PLK1,ATM
Apoptosis Signaling	2	0.0787	ACIN1,ROCK1,CAPNS1,CASP3,XIAP,PARP1,BCL2
Axonal Guidance Signaling	2	0.0469	PAPPA,GRB2,GNA11,RAC1,MMP10,MMP13,ABLIM1,ROCK1,FGFR3,FZD8,PTPN11,ADAM19,SMO,PFN2,FZD5,PIK3CB,SEMA3C,GNA13,GNG5,ATM,FZD7
Telomerase Signaling	1.99	0.0721	FGFR3,RB1,PTPN11,GRB2,CDKN1A,TERF2IP,PIK3CB,ATM
FGF Signaling	1.97	0.0778	FGFR3,PTPN11,GRB2,CREBBP,RAC1,PIK3CB,ATM
Hepatic Fibrosis / Hepatic Stellate Cell Activation	1.97	0.0601	COL4A1,CCL2,EDN1,FLT1,IGF1R,SMAD7,CD14,MMP13,CCL5,IL6,BCL2
Leukocyte Extravasation Signaling	1.94	0.0571	ROCK1,FGFR3,CLDN11,PTPN11,GRB2,ACTB,RAC1,MMP10,MMP13,PIK3CB,CLDN3,ATM
B Cell Receptor Signaling	1.94	0.0595	FGFR3,MTOR,CAMK2D,PTPN11,GRB2,BCL10,CREBBP,RAC1,PIK3CB,MEF2C,ATM
Differential Regulation of Cytokine Production in Macrophages and T Helper Cells by IL-17A and IL-17F	1.93	0.167	CCL2,CCL5,IL6
Reelin Signaling in Neurons	1.92	0.0761	FGFR3,PTPN11,GRB2,PIK3CB,PAFAH1B1,VLDLR,ATM
HGF Signaling	1.91	0.0696	FGFR3,PTPN11,GRB2,CDKN1A,RAC1,PIK3CB,IL6,ATM
Endothelin-1 Signaling	1.9	0.0588	FGFR3,CASP3,PTPN11,EDN1,GRB2,GNA11,MAPK6,PIK3CB,GNA13,PAFAH1B1,ATM
Regulation of the Epithelial-Mesenchymal Transition Pathway	1.87	0.0582	FGFR3,FZD8,PTPN11,GRB2,SMO,FZD5,PIK3CB,RBPJ,CLDN3,FZD7,ATM
GM-CSF Signaling	1.87	0.0822	FGFR3,CAMK2D,PTPN11,GRB2,PIK3CB,ATM
FcγRIIB Signaling in B Lymphocytes	1.86	0.0943	FGFR3,PTPN11,GRB2,PIK3CB,ATM
Rac Signaling	1.86	0.0684	FGFR3,PIP5K1A,PTPN11,GRB2,PIKFYVE,RAC1,PIK3CB,ATM
NGF Signaling	1.86	0.0684	ROCK1,FGFR3,PTPN11,GRB2,CREBBP,RAC1,PIK3CB,ATM
RAR Activation	1.86	0.0579	ACTB,PNRC1,CREBBP,SMAD7,RAC1,GTF2H1,PIK3CB,RPL7A,ZBTB16,PHF10,PARP1
Melanocyte Development and Pigmentation Signaling	1.85	0.0737	FGFR3,PTPN11,GRB2,CREBBP,PIK3CB,ATM,BCL2
Unfolded protein response	1.83	0.0926	HSPA14,INSIG1,EDEM1,VCP,BCL2
DNA Methylation and Transcriptional Repression Signaling	1.81	0.15	CHD3,SUDS3,DNMT1
Granzyme A Signaling	1.81	0.15	SET,CREBBP,APEX1
Renin-Angiotensin Signaling	1.8	0.0667	FGFR3,CCL2,PTPN11,GRB2,RAC1,PIK3CB,CCL5,ATM
IL-15 Signaling	1.79	0.0789	FGFR3,PTPN11,GRB2,PIK3CB,IL6,ATM
Role of PI3K/AKT Signaling in the Pathogenesis of Influenza	1.79	0.0789	FGFR3,PTPN11,GRB2,PIK3CB,CCL5,ATM
GDNF Family Ligand-Receptor Interactions	1.79	0.0789	FGFR3,PTPN11,GRB2,RAC1,PIK3CB,ATM
Neurotrophin/TRK Signaling	1.79	0.0789	FGFR3,PTPN11,GRB2,CREBBP,PIK3CB,ATM
iCOS-iCOSL Signaling in T Helper Cells	1.76	0.0656	FGFR3,CAMK2D,PTPN11,GRB2,CD4,RAC1,PIK3CB,ATM
Sphingosine-1-phosphate Signaling	1.76	0.0656	FGFR3,CASP3,PTPN11,GRB2,RAC1,PIK3CB,GNA13,ATM
IL-17A Signaling in Airway Cells	1.76	0.0779	FGFR3,PTPN11,GRB2,PIK3CB,IL6,ATM
Wnt/Ca+ pathway	1.74	0.0877	FZD8,CREBBP,SMO,FZD5,FZD7
Cell Cycle Control of Chromosomal Replication	1.73	0.105	RPA4,ORC2,ORC5,CDK6
PAK Signaling	1.72	0.0693	FGFR3,CASP3,PTPN11,GRB2,RAC1,PIK3CB,ATM
Virus Entry via Endocytic Pathways	1.7	0.0686	FGFR3,PTPN11,GRB2,ACTB,RAC1,PIK3CB,ATM
Type II Diabetes Mellitus Signaling	1.67	0.063	FGFR3,MTOR,ACSL3,PTPN11,GRB2,PIK3CB,ATM,KCNJ11
IL-6 Signaling	1.67	0.063	FGFR3,PTPN11,GRB2,HSPB2,CD14,PIK3CB,IL6,ATM
Growth Hormone Signaling	1.66	0.0741	FGFR3,PTPN11,GRB2,IGF1R,PIK3CB,ATM
NF-κB Signaling	1.62	0.0556	FGFR3,PTPN11,FLT1,GRB2,BCL10,CREBBP,IGF1R,BMPR2,PIK3CB,ATM
CCR3 Signaling in Eosinophils	1.62	0.0615	ROCK1,FGFR3,PTPN11,GRB2,RAC1,PIK3CB,GNG5,ATM
Gα12/13 Signaling	1.62	0.0615	ROCK1,FGFR3,PTPN11,GRB2,PIK3CB,MEF2C,GNA13,ATM
IL-3 Signaling	1.62	0.0723	FGFR3,PTPN11,GRB2,RAC1,PIK3CB,ATM
Prolactin Signaling	1.62	0.0723	FGFR3,PTPN11,GRB2,CREBBP,PIK3CB,ATM
CD28 Signaling in T Helper Cells	1.6	0.0611	FGFR3,PTPN11,GRB2,BCL10,CD4,RAC1,PIK3CB,ATM
CDP-diacylglycerol Biosynthesis I	1.59	0.125	GPAM,LPGAT1,AGPAT3
Asparagine Biosynthesis I	1.57	1	ASNS
ERK5 Signaling	1.57	0.0794	PTPN11,YWHAE,CREBBP,MEF2C,GNA13
CREB Signaling in Neurons	1.56	0.0543	FGFR3,CAMK2D,PTPN11,GRB2,GNA11,CREBBP,PIK3CB,GNA13,GNG5,ATM
Calcium Transport I	1.55	0.2	ATP2B1,ATP2A2
Role of NFAT in Regulation of the Immune Response	1.55	0.0541	FGFR3,PTPN11,GRB2,CD4,GNA11,PIK3CB,MEF2C,GNA13,GNG5,ATM
NF-κB Activation by Viruses	1.55	0.0698	FGFR3,PTPN11,GRB2,CD4,PIK3CB,ATM
Endometrial Cancer Signaling	1.54	0.0781	FGFR3,PTPN11,GRB2,PIK3CB,ATM
IL-2 Signaling	1.54	0.0781	FGFR3,PTPN11,GRB2,PIK3CB,ATM
3-phosphoinositide Biosynthesis	1.54	0.0538	FGFR3,SET,PIP5K1A,PTPN11,GRB2,PPM1H,PIKFYVE,PIK3CB,ATM,NUDT1
Bladder Cancer Signaling	1.53	0.069	FGFR3,RB1,THBS1,CDKN1A,MMP10,MMP13
Thrombopoietin Signaling	1.52	0.0769	FGFR3,PTPN11,GRB2,PIK3CB,ATM
VEGF Family Ligand-Receptor Interactions	1.51	0.0682	FGFR3,PTPN11,FLT1,GRB2,PIK3CB,ATM
Phosphatidylglycerol Biosynthesis II (Non-plastidic)	1.5	0.115	GPAM,LPGAT1,AGPAT3
Role of Pattern Recognition Receptors in Recognition of Bacteria and Viruses	1.5	0.0584	FGFR3,NLRP3,PTPN11,GRB2,PIK3CB,CCL5,IL6,ATM
Agranulocyte Adhesion and Diapedesis	1.5	0.0529	CXCL16,CLDN11,CCL2,CXCL13,ACTB,MMP10,MMP13,CCL5,CLDN3,CCL7
IL-4 Signaling	1.49	0.0674	FGFR3,MTOR,PTPN11,GRB2,PIK3CB,ATM
Paxillin Signaling	1.48	0.0619	FGFR3,PTPN11,GRB2,ACTB,RAC1,PIK3CB,ATM
Nitric Oxide Signaling in the Cardiovascular System	1.48	0.0619	FGFR3,PTPN11,FLT1,GRB2,PIK3CB,ATP2A2,ATM
Dolichyl-diphosphooligosaccharide Biosynthesis	1.47	0.182	ALG3,DPM1
Integrin Signaling	1.46	0.0502	ROCK1,FGFR3,CAPNS1,PTPN11,GRB2,ACTB,PIKFYVE,RAC1,PFN2,PIK3CB,ATM
Role of NFAT in Cardiac Hypertrophy	1.46	0.0521	FGFR3,CAMK2D,PTPN11,GRB2,IGF1R,PIK3CB,MEF2C,IL6,GNG5,ATM
Protein Kinase A Signaling	1.45	0.0436	YWHAE,PTPN9,PDE12,CREBBP,PTP4A1,ANAPC1,ROCK1,CAMK2D,H3F3A/H3F3B,PTPN11,SMO,PTPRZ1,GNA13,ANAPC11,GNG5,APEX1,KDELR2
Aryl Hydrocarbon Receptor Signaling	1.45	0.0571	RB1,HSPB2,NFIA,CDKN1A,CDK6,IL6,ALDH9A1,ATM
Regulation of Actin-based Motility by Rho	1.45	0.0659	ROCK1,PIP5K1A,ACTB,PIKFYVE,RAC1,PFN2
Acute Myeloid Leukemia Signaling	1.45	0.0659	FGFR3,MTOR,PTPN11,GRB2,PIK3CB,ATM
Factors Promoting Cardiogenesis in Vertebrates	1.43	0.0652	FZD8,SMO,BMPR2,FZD5,MEF2C,FZD7
ErbB2-ErbB3 Signaling	1.42	0.0725	FGFR3,PTPN11,GRB2,PIK3CB,ATM
Wnt/β-catenin Signaling	1.41	0.0533	FZD8,UBB,FRZB,SOX12,CREBBP,SMO,BMPR2,FZD5,FZD7
Ceramide Signaling	1.41	0.0645	FGFR3,PTPN11,GRB2,PIK3CB,ATM,BCL2
BER pathway	1.4	0.167	APEX1,PARP1
Glioma Invasiveness Signaling	1.4	0.0714	FGFR3,PTPN11,GRB2,PIK3CB,ATM
Tec Kinase Signaling	1.39	0.0529	FGFR3,PTPN11,GRB2,ACTB,GNA11,PIK3CB,GNA13,GNG5,ATM
Clathrin-mediated Endocytosis Signaling	1.39	0.0508	FGFR3,UBB,SNX9,RAB5C,PTPN11,GRB2,ACTB,RAC1,PIK3CB,ATM
Role of JAK1 and JAK3 in γc Cytokine Signaling	1.38	0.0704	FGFR3,PTPN11,GRB2,PIK3CB,ATM
Role of MAPK Signaling in the Pathogenesis of Influenza	1.35	0.0694	CASP3,CCL2,CCL5,PAFAH1B1,BCL2
ErbB4 Signaling	1.35	0.0694	FGFR3,PTPN11,GRB2,PIK3CB,ATM
RhoGDI Signaling	1.35	0.052	ROCK1,PIP5K1A,ACTB,GNA11,CREBBP,PIKFYVE,RAC1,GNA13,GNG5
fMLP Signaling in Neutrophils	1.35	0.0579	FGFR3,PTPN11,GRB2,RAC1,PIK3CB,GNG5,ATM
Ephrin B Signaling	1.33	0.0685	ROCK1,GNA11,RAC1,GNA13,GNG5
Thrombin Signaling	1.32	0.0493	ROCK1,FGFR3,CAMK2D,PTPN11,GRB2,GNA11,PIK3CB,GNA13,GNG5,ATM
ErbB Signaling	1.31	0.0612	FGFR3,MTOR,PTPN11,GRB2,PIK3CB,ATM
Granulocyte Adhesion and Diapedesis	1.3	0.0508	CXCL16,CLDN11,CCL2,CXCL13,MMP10,MMP13,CCL5,CLDN3,CCL7
TREM1 Signaling	1.29	0.0667	NLRP3,CCL2,GRB2,IL6,CCL7
PPARα/RXRα Activation	1.29	0.0506	GRB2,FASN,GNA11,CREBBP,CYP2C18,BMPR2,MEF2C,IL6,MED12
Dolichol and Dolichyl Phosphate Biosynthesis	1.28	0.5	DOLK
Taurine Biosynthesis	1.28	0.5	CDO1
Palmitate Biosynthesis I (Animals)	1.28	0.5	FASN
Sulfate Activation for Sulfonation	1.28	0.5	PAPSS1
Fatty Acid Biosynthesis Initiation II	1.28	0.5	FASN
Glycine Degradation (Creatine Biosynthesis)	1.28	0.5	GATM
GDP-L-fucose Biosynthesis I (from GDP-D-mannose)	1.28	0.5	GMDS
Putrescine Biosynthesis III	1.28	0.5	ODC1
BMP signaling pathway	1.27	0.0658	GRB2,CREBBP,SMAD7,BMPR2,XIAP
RANK Signaling in Osteoclasts	1.26	0.0594	FGFR3,PTPN11,GRB2,PIK3CB,XIAP,ATM
Angiopoietin Signaling	1.25	0.0649	FGFR3,PTPN11,GRB2,PIK3CB,ATM
eNOS Signaling	1.24	0.0516	FGFR3,HSPA14,CASP3,PTPN11,FLT1,GRB2,PIK3CB,ATM
VDR/RXR Activation	1.23	0.0641	YY1,HOXA10,CDKN1A,CD14,CCL5
CD40 Signaling	1.23	0.0641	FGFR3,PTPN11,GRB2,PIK3CB,ATM
Cyclins and Cell Cycle Regulation	1.23	0.0641	RB1,CDKN1A,CUL1,CDK6,ATM
Role of CHK Proteins in Cell Cycle Checkpoint Control	1.22	0.0727	CDKN1A,PLK1,RFC1,ATM
Erythropoietin Signaling	1.21	0.0633	FGFR3,PTPN11,GRB2,PIK3CB,ATM
Inhibition of Angiogenesis by TSP1	1.2	0.0882	CD47,CASP3,THBS1
p70S6K Signaling	1.2	0.0534	FGFR3,MTOR,PTPN11,YWHAE,GRB2,PIK3CB,ATM
P2Y Purigenic Receptor Signaling Pathway	1.18	0.053	FGFR3,PTPN11,GRB2,CREBBP,PIK3CB,GNG5,ATM
Regulation of Cellular Mechanics by Calpain Protease	1.18	0.0702	RB1,CAPNS1,GRB2,CDK6
IL-17A Signaling in Fibroblasts	1.17	0.0857	CCL2,IL6,CCL7
Stearate Biosynthesis I (Animals)	1.17	0.0857	ACSL3,SRD5A3,FASN
Gαq Signaling	1.17	0.05	ROCK1,FGFR3,PTPN11,GRB2,GNA11,PIK3CB,GNG5,ATM
γ-linolenate Biosynthesis II (Animals)	1.12	0.118	ACSL3,CYB5R3
L-carnitine Biosynthesis	1.11	0.333	ALDH9A1
Thyronamine and Iodothyronamine Metabolism	1.11	0.333	DIO1
Hypusine Biosynthesis	1.11	0.333	EIF5A
Thyroid Hormone Metabolism I (via Deiodination)	1.11	0.333	DIO1
Oxidized GTP and dGTP Detoxification	1.11	0.333	NUDT1
Leptin Signaling in Obesity	1.1	0.0588	FGFR3,PTPN11,GRB2,PIK3CB,ATM
Tight Junction Signaling	1.09	0.0479	NSF,CLDN11,ACTB,RAC1,YBX3,GOSR1,MAGI2,CLDN3
ILK Signaling	1.08	0.0459	FGFR3,MTOR,CASP3,PTPN11,GRB2,ACTB,CREBBP,PIK3CB,ATM
Systemic Lupus Erythematosus Signaling	1.08	0.0444	FGFR3,MTOR,PTPN11,GRB2,SNRNP27,SF3B4,PIK3CB,IL6,LSM5,ATM
Superpathway of Inositol Phosphate Compounds	1.07	0.0442	FGFR3,SET,PIP5K1A,PTPN11,GRB2,PPM1H,PIKFYVE,PIK3CB,ATM,NUDT1
TGF-β Signaling	1.07	0.0575	GRB2,CREBBP,SMAD7,BMPR2,BCL2
tRNA Charging	1.06	0.0769	RARS,IARS,FARSB
Neuropathic Pain Signaling In Dorsal Horn Neurons	1.06	0.0526	FGFR3,CAMK2D,PTPN11,GRB2,PIK3CB,ATM
ERK/MAPK Signaling	1.05	0.0452	FGFR3,H3F3A/H3F3B,PTPN11,GRB2,HSPB2,CREBBP,RAC1,PIK3CB,ATM
GADD45 Signaling	1.04	0.105	CDKN1A,ATM
Crosstalk between Dendritic Cells and Natural Killer Cells	1.04	0.0562	CD209,CAMK2D,FSCN1,ACTB,IL6
Pyridoxal 5'-phosphate Salvage Pathway	1.03	0.0625	CDK6,MAPK6,PLK1,TTK
PDGF Signaling	1.02	0.0556	FGFR3,PTPN11,GRB2,PIK3CB,ATM
Mechanisms of Viral Exit from Host Cells	1.01	0.0732	NEDD4,ACTB,LMNB2
Hypoxia Signaling in the Cardiovascular System	1.01	0.0615	EDN1,CREBBP,UBE2E3,ATM
Ephrin Receptor Signaling	1.01	0.046	ROCK1,PTPN11,GRB2,GNA11,CREBBP,RAC1,GNA13,GNG5
Cardiomyocyte Differentiation via BMP Receptors	1	0.1	BMPR2,MEF2C
Mitotic Roles of Polo-Like Kinase	0.994	0.0606	SMC3,PLK1,ANAPC11,ANAPC1
Fc Epsilon RI Signaling	0.993	0.0504	FGFR3,PTPN11,GRB2,RAC1,PIK3CB,ATM
Spermine and Spermidine Degradation I	0.986	0.25	SAT1
α-tocopherol Degradation	0.986	0.25	CYP4F2
L-cysteine Degradation I	0.986	0.25	CDO1
GABA Receptor Signaling	0.976	0.0597	NSF,UBB,UBQLN1,ALDH9A1
Role of Hypercytokinemia/hyperchemokinemia in the Pathogenesis of Influenza	0.966	0.0698	CCL2,CCL5,IL6
Natural Killer Cell Signaling	0.955	0.0492	FGFR3,PTPN11,GRB2,RAC1,PIK3CB,ATM
G-Protein Coupled Receptor Signaling	0.947	0.0407	FGFR3,CAMK2D,PTPN11,NPR3,GRB2,PDE12,GNA11,CREBBP,PIK3CB,APEX1,ATM
Triacylglycerol Biosynthesis	0.943	0.0682	GPAM,LPGAT1,AGPAT3
Polyamine Regulation in Colon Cancer	0.932	0.0909	SAT1,ODC1
PI3K/AKT Signaling	0.931	0.0484	MTOR,YWHAE,GRB2,CDKN1A,PIK3CB,BCL2
Chemokine Signaling	0.908	0.0563	CAMK2D,CCL2,CCL5,CCL7
Role of Oct4 in Mammalian Embryonic Stem Cell Pluripotency	0.901	0.0652	RB1,PHC3,PARP1
Differential Regulation of Cytokine Production in Intestinal Epithelial Cells by IL-17A and IL-17F	0.9	0.087	CCL2,CCL5
Pyrimidine Deoxyribonucleotides De Novo Biosynthesis I	0.9	0.087	TYMS,RRM2
Putrescine Degradation III	0.9	0.087	SAT1,ALDH9A1
CMP-N-acetylneuraminate Biosynthesis I (Eukaryotes)	0.895	0.2	NANS
dTMP De Novo Biosynthesis	0.895	0.2	TYMS
CTLA4 Signaling in Cytotoxic T Lymphocytes	0.893	0.0505	FGFR3,PTPN11,GRB2,PIK3CB,ATM
Basal Cell Carcinoma Signaling	0.892	0.0556	FZD8,SMO,FZD5,FZD7
Estrogen Receptor Signaling	0.883	0.0469	H3F3A/H3F3B,GRB2,CREBBP,GTF2H1,MED12,TAF13
Estrogen-mediated S-phase Entry	0.87	0.0833	RB1,CDKN1A
14-3-3-mediated Signaling	0.861	0.0462	FGFR3,PTPN11,YWHAE,GRB2,PIK3CB,ATM
Dendritic Cell Maturation	0.852	0.0421	FGFR3,PTPN11,GRB2,FSCN1,CREBBP,PIK3CB,IL6,ATM
Role of JAK family kinases in IL-6-type Cytokine Signaling	0.841	0.08	PTPN11,IL6
Role of Wnt/GSK-3β Signaling in the Pathogenesis of Influenza	0.831	0.0526	FZD8,SMO,FZD5,FZD7
Production of Nitric Oxide and Reactive Oxygen Species in Macrophages	0.826	0.0415	FGFR3,PTPN11,GRB2,HOXA10,CREBBP,RAC1,PIK3CB,ATM
Pyruvate Fermentation to Lactate	0.822	0.167	LDHB
Selenocysteine Biosynthesis II (Archaea and Eukaryotes)	0.822	0.167	SEPSECS
Rapoport-Luebering Glycolytic Shunt	0.822	0.167	BPGM
Antiproliferative Role of TOB in T Cell Signaling	0.813	0.0769	RB1,CUL1
D-myo-inositol (1,4,5)-Trisphosphate Biosynthesis	0.787	0.0741	PIP5K1A,PIKFYVE
Androgen Signaling	0.748	0.045	GNA11,CREBBP,GTF2H1,GNA13,GNG5
Insulin Receptor Signaling	0.746	0.0426	FGFR3,MTOR,PTPN11,GRB2,PIK3CB,ATM
Germ Cell-Sertoli Cell Junction Signaling	0.733	0.0405	FGFR3,PTPN11,GRB2,ACTB,RAC1,PIK3CB,ATM
Actin Nucleation by ARP-WASP Complex	0.721	0.0536	ROCK1,GRB2,RAC1
Sphingosine and Sphingosine-1-phosphate Metabolism	0.708	0.125	SGPP1
Glycoaminoglycan-protein Linkage Region Biosynthesis	0.708	0.125	GXYLT1
Sphingomyelin Metabolism	0.708	0.125	SGMS2
p38 MAPK Signaling	0.685	0.0427	H3F3A/H3F3B,HSPB2,HMGN1,CREBBP,MEF2C
Neuregulin Signaling	0.675	0.0455	MTOR,PTPN11,GRB2,TMEFF2
G Beta Gamma Signaling	0.675	0.0455	GRB2,GNA11,GNA13,GNG5
Cytotoxic T Lymphocyte-mediated Apoptosis of Target Cells	0.674	0.0625	CASP3,BCL2
Pathogenesis of Multiple Sclerosis	0.663	0.111	CCL5
Ketolysis	0.663	0.111	OXCT1
Induction of Apoptosis by HIV1	0.662	0.05	CASP3,XIAP,BCL2
autophagy	0.662	0.05	MTOR,BECN1,BCL2
Retinoic acid Mediated Apoptosis Signaling	0.648	0.0492	CASP3,CFLAR,PARP1
LXR/RXR Activation	0.646	0.0413	CCL2,FASN,CD14,IL6,CCL7
phagosome formation	0.637	0.041	FGFR3,PTPN11,GRB2,PIK3CB,ATM
Oncostatin M Signaling	0.635	0.0588	GRB2,MMP13
TWEAK Signaling	0.635	0.0588	CASP3,XIAP
Salvage Pathways of Pyrimidine Ribonucleotides	0.62	0.043	CDK6,MAPK6,PLK1,TTK
Nucleotide Excision Repair Pathway	0.617	0.0571	RPA4,GTF2H1
Purine Nucleotides De Novo Biosynthesis II	0.587	0.0909	IMPDH1
tRNA Splicing	0.582	0.0541	PDE12,APEX1
GNRH Signaling	0.575	0.0388	CAMK2D,GRB2,GNA11,CREBBP,RAC1
Netrin Signaling	0.55	0.0513	RAC1,ABLIM1
Inhibition of Matrix Metalloproteases	0.55	0.0513	MMP10,MMP13
CCR5 Signaling in Macrophages	0.548	0.0435	CD4,CCL5,GNG5
Cholecystokinin/Gastrin-mediated Signaling	0.541	0.0396	ROCK1,GRB2,MEF2C,GNA13
Gap Junction Signaling	0.526	0.0357	FGFR3,PTPN11,GRB2,ACTB,PIK3CB,ATM
Assembly of RNA Polymerase III Complex	0.526	0.0769	GTF3C1
Fatty Acid Activation	0.526	0.0769	ACSL3
DNA Double-Strand Break Repair by Homologous Recombination	0.499	0.0714	ATM
Androgen Biosynthesis	0.499	0.0714	SRD5A3
Urate Biosynthesis/Inosine 5'-phosphate Degradation	0.499	0.0714	IMPDH1
Colanic Acid Building Blocks Biosynthesis	0.499	0.0714	GMDS
iNOS Signaling	0.479	0.0455	CREBBP,CD14
Methylglyoxal Degradation III	0.475	0.0667	AKR1B10
Sertoli Cell-Sertoli Cell Junction Signaling	0.462	0.0337	CLDN11,ACTB,RAC1,YBX3,MAGI2,CLDN3
Calcium Signaling	0.462	0.0337	CAMK2D,ATP2B1,CREBBP,MEF2C,ATP2A2,CAMKK2
Extrinsic Prothrombin Activation Pathway	0.452	0.0625	TFPI
Mismatch Repair in Eukaryotes	0.452	0.0625	RFC1
Parkinson's Signaling	0.452	0.0625	CASP3
IL-12 Signaling and Production in Macrophages	0.449	0.0342	FGFR3,PTPN11,GRB2,PIK3CB,ATM
Regulation of IL-2 Expression in Activated and Anergic T Lymphocytes	0.448	0.038	GRB2,BCL10,RAC1
Hematopoiesis from Pluripotent Stem Cells	0.442	0.0426	CD4,IL6
Xenobiotic Metabolism Signaling	0.441	0.0315	FGFR3,CAMK2D,PTPN11,GRB2,CREBBP,PIK3CB,IL6,ALDH9A1,ATM
3-phosphoinositide Degradation	0.436	0.0338	SET,INPP4B,PTPN11,PPM1H,NUDT1
Mitochondrial L-carnitine Shuttle Pathway	0.431	0.0588	ACSL3
TNFR1 Signaling	0.42	0.0408	CASP3,XIAP
Cancer Drug Resistance By Drug Efflux	0.42	0.0408	PIK3CB,PDK1
Assembly of RNA Polymerase II Complex	0.409	0.04	GTF2H1,TAF13
Histamine Degradation	0.394	0.0526	ALDH9A1
DNA damage-induced 14-3-3σ Signaling	0.394	0.0526	ATM
Semaphorin Signaling in Neurons	0.378	0.0377	ROCK1,RAC1
Purine Nucleotides Degradation II (Aerobic)	0.377	0.05	IMPDH1
Communication between Innate and Adaptive Immune Cells	0.367	0.0337	CD4,CCL5,IL6
Oxidative Ethanol Degradation III	0.361	0.0476	ALDH9A1
Endoplasmic Reticulum Stress Pathway	0.361	0.0476	CASP3
Inflammasome pathway	0.361	0.0476	NLRP3
Altered T Cell and B Cell Signaling in Rheumatoid Arthritis	0.36	0.0333	SLAMF1,CXCL13,IL6
IL-1 Signaling	0.353	0.033	GNA11,GNA13,GNG5
Atherosclerosis Signaling	0.351	0.0315	CCL2,MMP13,IL6,PAFAH1B1
Fatty Acid α-oxidation	0.346	0.0455	ALDH9A1
PI3K Signaling in B Lymphocytes	0.345	0.0312	CAMK2D,BCL10,RAC1,PIK3CB
Glutamate Receptor Signaling	0.342	0.0351	SLC17A8,GNG5
Fcγ Receptor-mediated Phagocytosis in Macrophages and Monocytes	0.34	0.0323	PIP5K1A,ACTB,RAC1
D-myo-inositol (1,4,5,6)-Tetrakisphosphate Biosynthesis	0.329	0.0305	SET,PTPN11,PPM1H,NUDT1
D-myo-inositol (3,4,5,6)-tetrakisphosphate Biosynthesis	0.329	0.0305	SET,PTPN11,PPM1H,NUDT1
Nur77 Signaling in T Lymphocytes	0.325	0.0339	CASP3,BCL2
Acute Phase Response Signaling	0.322	0.0296	MTOR,PTPN11,GRB2,PIK3CB,IL6
Tumoricidal Function of Hepatic Natural Killer Cells	0.319	0.0417	CASP3
Cardiac β-adrenergic Signaling	0.308	0.0296	PDE12,GNG5,ATP2A2,APEX1
IL-17A Signaling in Gastric Cells	0.306	0.04	CCL5
Bupropion Degradation	0.306	0.04	CYP2C18
Tryptophan Degradation X (Mammalian, via Tryptamine)	0.306	0.04	ALDH9A1
Glycolysis I	0.306	0.04	BPGM
Gluconeogenesis I	0.306	0.04	BPGM
Ethanol Degradation IV	0.306	0.04	ALDH9A1
Activation of IRF by Cytosolic Pattern Recognition Receptors	0.302	0.0323	CREBBP,IL6
Acetone Degradation I (to Methylglyoxal)	0.295	0.0385	CYP2C18
IL-15 Production	0.283	0.037	IL6
Calcium-induced T Lymphocyte Apoptosis	0.274	0.0303	CD4,ATP2A2
TNFR2 Signaling	0.263	0.0345	XIAP
IL-10 Signaling	0.261	0.0294	CD14,IL6
Remodeling of Epithelial Adherens Junctions	0.261	0.0294	RAB5C,ACTB
Synaptic Long Term Depression	0.256	0.0274	GNA11,IGF1R,GNA13,PAFAH1B1
Epithelial Adherens Junction Signaling	0.256	0.0274	ACTB,RAC1,BMPR2,MAGI2
Agrin Interactions at Neuromuscular Junction	0.255	0.029	ACTB,RAC1
Sonic Hedgehog Signaling	0.253	0.0333	SMO
Superpathway of Methionine Degradation	0.244	0.0323	CDO1
Caveolar-mediated Endocytosis Signaling	0.243	0.0282	RAB5C,ACTB
Corticotropin Releasing Hormone Signaling	0.24	0.027	CREBBP,SMO,MEF2C
G Protein Signaling Mediated by Tubby	0.235	0.0312	GNG5
Fatty Acid β-oxidation I	0.235	0.0312	ACSL3
Circadian Rhythm Signaling	0.227	0.0303	CREBBP
MIF-mediated Glucocorticoid Regulation	0.227	0.0303	CD14
Toll-like Receptor Signaling	0.226	0.027	UBB,CD14
Role of JAK2 in Hormone-like Cytokine Signaling	0.219	0.0294	PTPN11
Retinoate Biosynthesis I	0.219	0.0294	AKR1B10
Coagulation System	0.211	0.0286	TFPI
Cell Cycle Regulation by BTG Family Proteins	0.211	0.0286	RB1
Dopamine Degradation	0.211	0.0286	ALDH9A1
Interferon Signaling	0.204	0.0278	BCL2
Ethanol Degradation II	0.197	0.027	ALDH9A1
Antigen Presentation Pathway	0.197	0.027	TAPBP

## Sheet: Cytoscape  pathways
GOID	GOTerm	Ontology Source	Term PValue	Term PValue Corrected with Bonferroni	Group PValue	Group PValue Corrected with Bonferroni	GOLevels	GOGroups	% Associated Genes	Nr. Genes	Associated Genes Found
GO:0000183	chromatin silencing at rDNA	GO_BiologicalProcess-GOA_06.11.2016_23h27	8.2e-06	0.015	8.2e-06	8.2e-05	[5, 6, 7, 8, 9, 10, 11, 12, 13]	Group00	35.2941	6	[BAZ2A, H2AFY, H3F3A, HIST1H3A, HIST1H4A, SMARCA5]
GO:0009593	detection of chemical stimulus	GO_BiologicalProcess-GOA_06.11.2016_23h27	1.7e-05	0.031	1.7e-05	0.00017	[3]	Group01	0.378072	2	[OR13D1, OR14J1]
GO:0006259	DNA metabolic process	GO_BiologicalProcess-GOA_06.11.2016_23h27	2.6e-05	0.048	2.6e-05	0.00026	[4, 5, 6]	Group02	5.52326	57	[APEX1, ATM, BAZ1B, BAZ2A, BMPR2, CASP3, CCL2, CDKN1A, CHAF1A, COPS7B, CTC1, CTCFL, DNASE2B, DNMT1, FOXP1, FSCN1, GTF2H1, HIST1H4A, HMGB1, HMGB3, HMGN1, IGF1R, IL6, INO80, ISG20, KPNA2, MORF4L2, MTOR, NAP1L1, NFIA, NUDT1, ORC2, ORC5, PARP1, PPIA, PSMC3IP, RAC1, RAD51C, RBPJ, RFC1, RNF8, RPA4, RRM2, SESN2, SET, SMARCA5, SMC3, SMG1, TCP1, TERF2IP, TYMS, UBB, USP1, VCP, XRCC5, XRCC6, YY1]
GO:0051276	chromosome organization	GO_BiologicalProcess-GOA_06.11.2016_23h27	8.6e-07	0.0015	8.6e-07	8.6e-06	[4]	Group03	6.82853	45	[ACIN1, ANAPC11, APEX1, ATM, BECN1, CENPH, CHAF1A, CHD3, COPS7B, CTC1, GTF2H1, H2AFY, H3F3A, HIST1H3A, HIST1H4A, HIST1H4H, HMGB1, HMGB3, INO80, KIF14, NAP1L1, NDE1, PAFAH1B1, PARP1, PLK1, PSMG2, RAB33B, RAD51C, RANGAP1, RB1, RFC1, RPLP1, RPS27, SET, SMARCA5, SMC3, SMCHD1, SMG1, SPC25, TCP1, TERF2IP, TTK, UBB, XRCC5, XRCC6]
GO:0051290	protein heterotetramerization	GO_BiologicalProcess-GOA_06.11.2016_23h27	2.3e-05	0.044	2.3e-05	0.00023	[7, 8]	Group04	30	6	[FARSB, HIST1H3A, HIST1H4A, RRM2, S100A10, XRCC6]
GO:0009890	negative regulation of biosynthetic process	GO_BiologicalProcess-GOA_06.11.2016_23h27	6.8e-06	0.012	3.8e-06	3.8e-05	[3, 4, 5]	Group05	5.15666	79	[ANKRD52, APEX1, BAZ2A, BMPR2, C14orf169, CBFA2T2, CBX3, CCL5, CDC73, CIRBP, CNOT6L, CPEB3, CREBBP, CTC1, DEAF1, DNMT1, EDN1, FOXP1, FZD8, H2AFV, H2AFY, H3F3A, HIST1H2AG, HIST1H2AH, HIST1H3A, HIST1H4A, HIST2H2AA3, HMGB1, HOPX, ID1, IGF2BP3, IL6, INSIG1, ITM2B, KHSRP, LIN28B, MEF2C, MORF4L2, NEDD4, NFIA, NKX3-1, ORC2, ORMDL1, PARP1, PATZ1, PLK1, PPID, PURB, QKI, RB1, RBM15B, RBPJ, RFC1, RLIM, RNF8…
GO:0051172	negative regulation of nitrogen compound metabolic process	GO_BiologicalProcess-GOA_06.11.2016_23h27	2.6e-05	0.049	3.8e-06	3.8e-05	[3, 4, 5]	Group05	5.03927	77	[ACIN1, ANKRD52, APEX1, ATM, BAZ2A, BMPR2, C14orf169, CBFA2T2, CBX3, CCL5, CDC73, CIRBP, CNOT6L, CPEB3, CREBBP, CTC1, DEAF1, DNMT1, EDN1, FOXP1, FZD8, H2AFV, H2AFY, H3F3A, HIST1H2AG, HIST1H2AH, HIST1H3A, HIST1H4A, HIST2H2AA3, HMGB1, HOPX, ID1, IGF2BP3, KHSRP, LIN28B, MEF2C, MORF4L2, NEDD4, NFIA, NKX3-1, ORC2, ORMDL1, PARP1, PATZ1, PLK1, PPID, PTBP1, PURB, QKI, RB1, RBM15B, RBPJ, RFC1, RLIM, RNF8,…
GO:0010558	negative regulation of macromolecule biosynthetic process	GO_BiologicalProcess-GOA_06.11.2016_23h27	7.7e-06	0.014	3.8e-06	3.8e-05	[4, 5, 6]	Group05	5.22284	75	[ANKRD52, APEX1, BAZ2A, BMPR2, C14orf169, CBFA2T2, CBX3, CCL5, CDC73, CIRBP, CNOT6L, CPEB3, CREBBP, CTC1, DEAF1, DNMT1, EDN1, FOXP1, FZD8, H2AFV, H2AFY, H3F3A, HIST1H2AG, HIST1H2AH, HIST1H3A, HIST1H4A, HIST2H2AA3, HMGB1, HOPX, ID1, IGF2BP3, IL6, ITM2B, KHSRP, LIN28B, MEF2C, MORF4L2, NEDD4, NFIA, NKX3-1, ORC2, PARP1, PATZ1, PLK1, PPID, PURB, QKI, RB1, RBM15B, RBPJ, RFC1, RLIM, RNF8, SESN2, SET, SF…
GO:0031327	negative regulation of cellular biosynthetic process	GO_BiologicalProcess-GOA_06.11.2016_23h27	7.9e-06	0.014	3.8e-06	3.8e-05	[4, 5, 6]	Group05	5.18272	78	[ANKRD52, APEX1, BAZ2A, BMPR2, C14orf169, CBFA2T2, CBX3, CCL5, CDC73, CIRBP, CNOT6L, CPEB3, CREBBP, CTC1, DEAF1, DNMT1, EDN1, FOXP1, FZD8, H2AFV, H2AFY, H3F3A, HIST1H2AG, HIST1H2AH, HIST1H3A, HIST1H4A, HIST2H2AA3, HMGB1, HOPX, ID1, IGF2BP3, IL6, INSIG1, ITM2B, KHSRP, LIN28B, MEF2C, MORF4L2, NEDD4, NFIA, NKX3-1, ORC2, ORMDL1, PARP1, PATZ1, PLK1, PPID, PURB, QKI, RB1, RBM15B, RBPJ, RFC1, RLIM, RNF8…
GO:2000113	negative regulation of cellular macromolecule biosynthetic process	GO_BiologicalProcess-GOA_06.11.2016_23h27	1.7e-05	0.033	3.8e-06	3.8e-05	[5, 6, 7]	Group05	5.21999	70	[ANKRD52, APEX1, BAZ2A, BMPR2, C14orf169, CBFA2T2, CBX3, CDC73, CIRBP, CNOT6L, CPEB3, CREBBP, CTC1, DEAF1, DNMT1, EDN1, FOXP1, FZD8, H2AFV, H2AFY, H3F3A, HIST1H2AG, HIST1H2AH, HIST1H3A, HIST1H4A, HIST2H2AA3, HMGB1, HOPX, ID1, IGF2BP3, ITM2B, KHSRP, LIN28B, MEF2C, MORF4L2, NEDD4, NFIA, NKX3-1, ORC2, PARP1, PATZ1, PLK1, PPID, PURB, QKI, RB1, RBM15B, RBPJ, RFC1, RLIM, RNF8, SESN2, SET, SF3B3, SMAD7,…
GO:0043170	macromolecule metabolic process	GO_BiologicalProcess-GOA_06.11.2016_23h27	3.7e-09	6.9e-06	3.7e-09	3.7e-08	[3]	Group06	3.83494	355	[ACE2, ACIN1, ACTB, ADAM19, ALG3, ALX4, ANAPC1, ANAPC11, ANKRD52, AP1AR, APBA3, APEX1, ARIH1, ARPP19, ARRDC4, ATAT1, ATM, ATP6AP1, B3GLCT, B3GNT2, BAZ1B, BAZ2A, BCL10, BCL2, BECN1, BGN, BMPR2, BMS1, BPGM, BTBD3, C14orf169, CACUL1, CAMK2D, CAMKK2, CAMTA1, CAPNS1, CASP3, CASZ1, CBFA2T2, CBX3, CCDC59, CCL2, CCL5, CCL7, CCNG1, CCNYL1, CD4, CDC73, CDK6, CDKN1A, CFLAR, CHAF1A, CHD3, CIRBP, CNOT6L, COL4…
GO:0019538	protein metabolic process	GO_BiologicalProcess-GOA_06.11.2016_23h27	1.5e-09	2.9e-06	3.7e-09	3.7e-08	[3, 4]	Group06	4.29722	240	[ACE2, ADAM19, ALG3, ANAPC1, ANAPC11, APEX1, ARIH1, ARPP19, ARRDC4, ATAT1, ATM, ATP6AP1, B3GLCT, B3GNT2, BAZ1B, BAZ2A, BCL10, BCL2, BGN, BMPR2, BTBD3, C14orf169, CACUL1, CAMK2D, CAMKK2, CAPNS1, CASP3, CCDC59, CCL2, CCL5, CCL7, CCNG1, CCNYL1, CD4, CDC73, CDK6, CDKN1A, CFLAR, CHD3, CIRBP, CNOT6L, COPS7B, CPEB3, CREBBP, CTCFL, CTDSPL, CTDSPL2, CUL1, CUL2, CUL5, DCAF10, DCAF6, DEAF1, DNMT1, DPM1, DPY…
GO:0044260	cellular macromolecule metabolic process	GO_BiologicalProcess-GOA_06.11.2016_23h27	4.5e-10	8.4e-07	3.7e-09	3.7e-08	[3, 4]	Group06	3.95187	335	[ACE2, ACIN1, ALG3, ALX4, ANAPC1, ANAPC11, ANKRD52, AP1AR, APEX1, ARIH1, ARPP19, ARRDC4, ATAT1, ATM, ATP6AP1, B3GLCT, B3GNT2, BAZ1B, BAZ2A, BCL10, BCL2, BECN1, BGN, BMPR2, BMS1, BTBD3, C14orf169, CACUL1, CAMK2D, CAMKK2, CAMTA1, CASP3, CASZ1, CBFA2T2, CBX3, CCDC59, CCL2, CCL5, CCL7, CCNG1, CCNYL1, CD4, CDC73, CDK6, CDKN1A, CFLAR, CHAF1A, CHD3, CIRBP, CNOT6L, COPS7B, CPEB3, CREBBP, CTC1, CTCFL, CTD…
GO:0043412	macromolecule modification	GO_BiologicalProcess-GOA_06.11.2016_23h27	8.1e-06	0.015	3.7e-09	3.7e-08	[4]	Group06	4.19048	176	[ALG3, ANAPC1, ANAPC11, APEX1, ARIH1, ARPP19, ARRDC4, ATAT1, ATM, ATP6AP1, B3GLCT, B3GNT2, BAZ1B, BAZ2A, BCL10, BCL2, BGN, BMPR2, BTBD3, C14orf169, CACUL1, CAMK2D, CAMKK2, CBX3, CCL2, CCL5, CCL7, CCNG1, CCNYL1, CD4, CDC73, CDK6, CDKN1A, CHD3, COPS7B, CREBBP, CTCFL, CTDSPL, CTDSPL2, CUL1, CUL2, CUL5, DCAF10, DCAF6, DEAF1, DNMT1, DPM1, DPY19L4, EDEM1, EDN1, EGR2, EIF5A, FASN, FBXL15, FEM1B, FGFR3, …
GO:0036211	protein modification process	GO_BiologicalProcess-GOA_06.11.2016_23h27	1.3e-05	0.025	3.7e-09	3.7e-08	[4, 5]	Group06	4.20573	166	[ALG3, ANAPC1, ANAPC11, ARIH1, ARPP19, ARRDC4, ATAT1, ATM, ATP6AP1, B3GLCT, B3GNT2, BAZ1B, BAZ2A, BCL10, BCL2, BGN, BMPR2, BTBD3, C14orf169, CACUL1, CAMK2D, CAMKK2, CCL2, CCL5, CCL7, CCNG1, CCNYL1, CD4, CDC73, CDK6, CDKN1A, CHD3, COPS7B, CREBBP, CTCFL, CTDSPL, CTDSPL2, CUL1, CUL2, CUL5, DCAF10, DCAF6, DEAF1, DNMT1, DPM1, DPY19L4, EDEM1, EDN1, EGR2, EIF5A, FASN, FBXL15, FEM1B, FGFR3, FLRT2, FLT1, …
GO:0044267	cellular protein metabolic process	GO_BiologicalProcess-GOA_06.11.2016_23h27	4e-12	7.5e-09	3.7e-09	3.7e-08	[4, 5]	Group06	4.60857	229	[ALG3, ANAPC1, ANAPC11, APEX1, ARIH1, ARPP19, ARRDC4, ATAT1, ATM, ATP6AP1, B3GLCT, B3GNT2, BAZ1B, BAZ2A, BCL10, BCL2, BGN, BMPR2, BTBD3, C14orf169, CACUL1, CAMK2D, CAMKK2, CASP3, CCDC59, CCL2, CCL5, CCL7, CCNG1, CCNYL1, CD4, CDC73, CDK6, CDKN1A, CHD3, CIRBP, CNOT6L, COPS7B, CPEB3, CREBBP, CTCFL, CTDSPL, CTDSPL2, CUL1, CUL2, CUL5, DCAF10, DCAF6, DEAF1, DNMT1, DPM1, DPY19L4, EDEM1, EDN1, EEF1A1, EE…
GO:0006464	cellular protein modification process	GO_BiologicalProcess-GOA_06.11.2016_23h27	1.3e-05	0.025	3.7e-09	3.7e-08	[5, 6]	Group06	4.20573	166	[ALG3, ANAPC1, ANAPC11, ARIH1, ARPP19, ARRDC4, ATAT1, ATM, ATP6AP1, B3GLCT, B3GNT2, BAZ1B, BAZ2A, BCL10, BCL2, BGN, BMPR2, BTBD3, C14orf169, CACUL1, CAMK2D, CAMKK2, CCL2, CCL5, CCL7, CCNG1, CCNYL1, CD4, CDC73, CDK6, CDKN1A, CHD3, COPS7B, CREBBP, CTCFL, CTDSPL, CTDSPL2, CUL1, CUL2, CUL5, DCAF10, DCAF6, DEAF1, DNMT1, DPM1, DPY19L4, EDEM1, EDN1, EGR2, EIF5A, FASN, FBXL15, FEM1B, FGFR3, FLRT2, FLT1, …
GO:0007049	cell cycle	GO_BiologicalProcess-GOA_06.11.2016_23h27	5.4e-06	0.01	5.4e-06	5.4e-05	[3]	Group07	4.99722	90	[ANAPC1, ANAPC11, APEX1, ARL8B, ARPP19, ASNS, ATM, BCL2, BECN1, CACUL1, CAMK2D, CCL2, CCNG1, CCNYL1, CCSAP, CDC73, CDK6, CDKN1A, CENPH, CEP70, CHAF1A, CHD3, CIRBP, CNOT6L, CTC1, CTCFL, CTDSPL, CUL1, CUL2, CUL5, EDN1, FAM64A, FBXL15, FEM1B, GPNMB, GTF2H1, H2AFY, HECA, HMGN5, IL6, INO80, KIF14, MAGI2, MAP4, MAP9, MAPK6, MITD1, MTOR, NAE1, NDE1, NKX3-1, NUP210, ORC2, ORC5, PAFAH1B1, PLK1, PSMA2, PSM…
GO:0022402	cell cycle process	GO_BiologicalProcess-GOA_06.11.2016_23h27	1.3e-06	0.0025	5.4e-06	5.4e-05	[2, 4]	Group07	5.47845	75	[ANAPC1, ANAPC11, APEX1, ARPP19, ATM, BCL2, BECN1, CACUL1, CAMK2D, CCL2, CCNG1, CCSAP, CDC73, CDK6, CDKN1A, CENPH, CEP70, CHD3, CIRBP, CNOT6L, CTC1, CTDSPL, CUL1, CUL2, CUL5, EDN1, FAM64A, FBXL15, GPNMB, H2AFY, HMGN5, IL6, INO80, KIF14, MAGI2, MAP4, MAP9, MITD1, MTOR, NAE1, NDE1, NKX3-1, NUP210, ORC2, ORC5, PAFAH1B1, PLK1, PSMA2, PSMA5, PSMD1, PSMG2, RAB33B, RAD51C, RANBP1, RANGAP1, RB1, REEP3, R…
GO:0000278	mitotic cell cycle	GO_BiologicalProcess-GOA_06.11.2016_23h27	1e-08	1.8e-05	5.4e-06	5.4e-05	[4]	Group07	6.47969	67	[ANAPC1, ANAPC11, APEX1, ARPP19, ASNS, ATM, BCL2, BECN1, CACUL1, CAMK2D, CCL2, CCNG1, CCSAP, CDC73, CDK6, CDKN1A, CEP70, CNOT6L, CTC1, CTDSPL, CUL1, CUL2, CUL5, EDN1, FAM64A, FBXL15, GPNMB, H2AFY, HECA, IL6, INO80, KIF14, MAGI2, MAP4, MAP9, MITD1, NAE1, NDE1, NKX3-1, NUP210, ORC2, ORC5, PAFAH1B1, PLK1, PSMA2, PSMA5, PSMD1, PSMG2, PTPN11, RAB33B, RAD51C, RANBP1, RB1, REEP3, RNF8, RPA4, RRM2, SMC3,…
GO:0044770	cell cycle phase transition	GO_BiologicalProcess-GOA_06.11.2016_23h27	3.7e-08	7e-05	5.4e-06	5.4e-05	[3, 5]	Group07	7.76014	44	[ANAPC1, ANAPC11, APEX1, ARPP19, ATM, BCL2, CACUL1, CAMK2D, CDC73, CDK6, CDKN1A, CEP70, CIRBP, CNOT6L, CTC1, CTDSPL, CUL1, CUL2, CUL5, FBXL15, GPNMB, H2AFY, INO80, KIF14, NAE1, NDE1, ORC2, ORC5, PAFAH1B1, PLK1, PSMA2, PSMA5, PSMD1, PSMG2, RAD51C, RANBP1, RB1, RPA4, RRM2, TOPAZ1, TTK, TYMS, UBB, YWHAE]
GO:1903047	mitotic cell cycle process	GO_BiologicalProcess-GOA_06.11.2016_23h27	2e-08	3.7e-05	5.4e-06	5.4e-05	[3, 5]	Group07	6.59574	62	[ANAPC1, ANAPC11, APEX1, ARPP19, ATM, BCL2, BECN1, CACUL1, CAMK2D, CCL2, CCNG1, CCSAP, CDC73, CDK6, CDKN1A, CEP70, CNOT6L, CTC1, CTDSPL, CUL1, CUL2, CUL5, EDN1, FAM64A, FBXL15, GPNMB, H2AFY, IL6, INO80, KIF14, MAP4, MAP9, MITD1, NAE1, NDE1, NUP210, ORC2, ORC5, PAFAH1B1, PLK1, PSMA2, PSMA5, PSMD1, PSMG2, RAB33B, RAD51C, RANBP1, RB1, REEP3, RNF8, RPA4, RRM2, SMC3, SNX9, SPC25, SRSF2, TTK, TUBGCP4, …
GO:0007346	regulation of mitotic cell cycle	GO_BiologicalProcess-GOA_06.11.2016_23h27	3.4e-06	0.0063	5.4e-06	5.4e-05	[4, 5]	Group07	7.17054	37	[ANAPC1, ANAPC11, APEX1, ASNS, ATM, BCL2, BECN1, CAMK2D, CCSAP, CDC73, CDKN1A, CNOT6L, CTC1, CTDSPL, CUL1, EDN1, GPNMB, H2AFY, HECA, INO80, KIF14, MAGI2, MAP9, NAE1, NKX3-1, PAFAH1B1, PLK1, PSMA2, PSMA5, PSMD1, PSMG2, PTPN11, RAD51C, RANBP1, RB1, TTK, UBB]
GO:0044772	mitotic cell cycle phase transition	GO_BiologicalProcess-GOA_06.11.2016_23h27	1.6e-07	0.0003	5.4e-06	5.4e-05	[4, 5, 6]	Group07	7.60668	41	[ANAPC1, ANAPC11, APEX1, ARPP19, ATM, BCL2, CACUL1, CAMK2D, CDC73, CDK6, CDKN1A, CEP70, CNOT6L, CTC1, CTDSPL, CUL1, CUL2, CUL5, FBXL15, GPNMB, INO80, KIF14, NAE1, NDE1, ORC2, ORC5, PAFAH1B1, PLK1, PSMA2, PSMA5, PSMD1, PSMG2, RAD51C, RANBP1, RB1, RPA4, RRM2, TTK, TYMS, UBB, YWHAE]
GO:0044843	cell cycle G1/S phase transition	GO_BiologicalProcess-GOA_06.11.2016_23h27	7.3e-07	0.0013	5.4e-06	5.4e-05	[4, 6]	Group07	9.54198	25	[APEX1, ATM, BCL2, CACUL1, CAMK2D, CDC73, CDK6, CDKN1A, CIRBP, CNOT6L, CTDSPL, CUL1, CUL2, CUL5, GPNMB, INO80, KIF14, ORC2, ORC5, RANBP1, RB1, RPA4, RRM2, TYMS, UBB]
GO:1901987	regulation of cell cycle phase transition	GO_BiologicalProcess-GOA_06.11.2016_23h27	4.7e-06	0.0088	5.4e-06	5.4e-05	[4, 5, 6]	Group07	8.04598	28	[ANAPC1, ANAPC11, APEX1, ATM, BCL2, CAMK2D, CDC73, CDKN1A, CIRBP, CNOT6L, CTC1, CTDSPL, CUL1, GPNMB, H2AFY, INO80, KIF14, NAE1, PLK1, PSMA2, PSMA5, PSMD1, PSMG2, RAD51C, RB1, TOPAZ1, TTK, UBB]
GO:0000082	G1/S transition of mitotic cell cycle	GO_BiologicalProcess-GOA_06.11.2016_23h27	1e-06	0.002	5.4e-06	5.4e-05	[5, 6, 7]	Group07	9.6	24	[APEX1, ATM, BCL2, CACUL1, CAMK2D, CDC73, CDK6, CDKN1A, CNOT6L, CTDSPL, CUL1, CUL2, CUL5, GPNMB, INO80, KIF14, ORC2, ORC5, RANBP1, RB1, RPA4, RRM2, TYMS, UBB]
GO:0019222	regulation of metabolic process	GO_BiologicalProcess-GOA_06.11.2016_23h27	1e-06	0.0018	8.1e-11	8.1e-10	[2, 3]	Group08	3.97853	252	[ACE2, ACIN1, ACSL3, ACTB, ALX4, ANAPC1, ANAPC11, ANKRD52, AP1AR, APBA3, APEX1, ARIH1, ARPP19, ARRDC4, ATM, ATP6AP1, BAZ1B, BAZ2A, BCL10, BCL2, BECN1, BGN, BMPR2, BPGM, BTBD3, C14orf169, CACUL1, CAMK2D, CAMKK2, CAMTA1, CASP3, CASZ1, CBFA2T2, CBX3, CCDC59, CCL2, CCL5, CCL7, CCNG1, CCNYL1, CD4, CDC73, CDK6, CDKN1A, CFLAR, CHD3, CIRBP, CISD1, CNOT6L, CPEB3, CREBBP, CTC1, CTCFL, CTDSPL, CTDSPL2, CUL1…
GO:0006725	cellular aromatic compound metabolic process	GO_BiologicalProcess-GOA_06.11.2016_23h27	8.4e-07	0.0015	8.1e-11	8.1e-10	[3]	Group08	4.00913	246	[ABCB6, ACIN1, AKR1B10, ALX4, ANKRD52, APEX1, ATAT1, ATM, ATP1A2, ATP5A1, ATP5G3, ATP5L, BAZ1B, BAZ2A, BCL10, BCL2, BMPR2, BMS1, BPGM, C14orf169, CAMK2D, CAMKK2, CAMTA1, CASP3, CASZ1, CBFA2T2, CBX3, CCDC59, CCL2, CCL5, CDC73, CDKN1A, CFLAR, CHAF1A, CHD3, CNOT6L, COPS7B, COX5A, CPEB3, CREBBP, CTC1, CTCFL, CTDSPL2, CUL2, DCAF6, DDX21, DEAF1, DIO1, DNAJC5, DNASE2B, DNMT1, DPM1, EDN1, EEA1, EEF1A1, E…
GO:0009893	positive regulation of metabolic process	GO_BiologicalProcess-GOA_06.11.2016_23h27	7.2e-07	0.0013	8.1e-11	8.1e-10	[2, 3, 4]	Group08	4.56274	144	[ACE2, ACSL3, ACTB, ALX4, ANAPC1, ANAPC11, APEX1, ARIH1, ARPP19, ARRDC4, ATM, ATP6AP1, BAZ1B, BCL10, BCL2, BMPR2, CACUL1, CAMK2D, CAMKK2, CAMTA1, CASP3, CBFA2T2, CCL2, CCL5, CCL7, CD4, CDC73, CDKN1A, CIRBP, CPEB3, CREBBP, CTC1, CTCFL, CUL1, DCAF6, DDAH1, DDX21, DEAF1, DNAJC5, DNMT1, EDEM1, EDN1, EGR2, EIF5A, FASN, FGFR3, FLT1, FOXN2, FOXP1, FXN, FZD5, FZD7, FZD8, GPNMB, GPR37L1, GRB2, GRHL1, GTF2…
GO:0034641	cellular nitrogen compound metabolic process	GO_BiologicalProcess-GOA_06.11.2016_23h27	3e-07	0.00056	8.1e-11	8.1e-10	[3]	Group08	3.98551	264	[ABCB6, ACE2, ACIN1, ALDH9A1, ALX4, ANKRD52, APEX1, ATM, ATP1A2, ATP5A1, ATP5G3, ATP5L, BAZ1B, BAZ2A, BCL10, BECN1, BMPR2, BMS1, BPGM, C14orf169, CAMK2D, CAMKK2, CAMTA1, CASP3, CASZ1, CBFA2T2, CBX3, CCDC59, CCL2, CCL5, CDC73, CDKN1A, CFLAR, CHAF1A, CHD3, CIRBP, CNOT6L, COPS7B, COX5A, CPEB3, CREBBP, CTC1, CTCFL, CTDSPL2, CUL2, DCAF6, DDAH1, DDX21, DEAF1, DEGS1, DNAJC5, DNASE2B, DNMT1, DPM1, EDN1, …
GO:0043170	macromolecule metabolic process	GO_BiologicalProcess-GOA_06.11.2016_23h27	3.7e-09	6.9e-06	8.1e-11	8.1e-10	[3]	Group08	3.83494	355	[ACE2, ACIN1, ACTB, ADAM19, ALG3, ALX4, ANAPC1, ANAPC11, ANKRD52, AP1AR, APBA3, APEX1, ARIH1, ARPP19, ARRDC4, ATAT1, ATM, ATP6AP1, B3GLCT, B3GNT2, BAZ1B, BAZ2A, BCL10, BCL2, BECN1, BGN, BMPR2, BMS1, BPGM, BTBD3, C14orf169, CACUL1, CAMK2D, CAMKK2, CAMTA1, CAPNS1, CASP3, CASZ1, CBFA2T2, CBX3, CCDC59, CCL2, CCL5, CCL7, CCNG1, CCNYL1, CD4, CDC73, CDK6, CDKN1A, CFLAR, CHAF1A, CHD3, CIRBP, CNOT6L, COL4…
GO:0044249	cellular biosynthetic process	GO_BiologicalProcess-GOA_06.11.2016_23h27	2.3e-10	4.2e-07	8.1e-11	8.1e-10	[3]	Group08	4.24852	266	[ABCB6, ACSL3, AGPAT3, ALDH9A1, ALG3, ALX4, ANKRD52, APEX1, ARPP19, ASNS, ATM, ATP5A1, ATP5G3, ATP5L, B3GLCT, B3GNT2, BAZ1B, BAZ2A, BCL10, BCL2, BGN, BMPR2, C14orf169, CAMK2D, CAMKK2, CAMTA1, CASZ1, CBFA2T2, CBX3, CCDC59, CCL2, CCL5, CD4, CDC73, CDKN1A, CDO1, CFLAR, CHAF1A, CHD3, CIRBP, CNOT6L, CPEB3, CREBBP, CTC1, CTCFL, CTDSPL2, CUL2, DCAF6, DDAH1, DDX21, DEAF1, DEGS1, DNAJC5, DNMT1, DOLK, DPM1…
GO:0046483	heterocycle metabolic process	GO_BiologicalProcess-GOA_06.11.2016_23h27	1.2e-06	0.0023	8.1e-11	8.1e-10	[3]	Group08	4.00132	243	[ABCB6, ACIN1, ALX4, ANKRD52, APEX1, ATM, ATP1A2, ATP5A1, ATP5G3, ATP5L, BAZ1B, BAZ2A, BCL10, BMPR2, BMS1, BPGM, C14orf169, CAMK2D, CAMKK2, CAMTA1, CASP3, CASZ1, CBFA2T2, CBX3, CCDC59, CCL2, CCL5, CDC73, CDKN1A, CFLAR, CHAF1A, CHD3, CNOT6L, COPS7B, COX5A, CPEB3, CREBBP, CTC1, CTCFL, CTDSPL2, CUL2, CYP4F2, DCAF6, DDX21, DEAF1, DNAJC5, DNASE2B, DNMT1, DPM1, EDN1, EEA1, EEF1A1, EEF1D, EGR2, EWSR1, F…
GO:1901360	organic cyclic compound metabolic process	GO_BiologicalProcess-GOA_06.11.2016_23h27	4.9e-07	0.00092	8.1e-11	8.1e-10	[3]	Group08	4.0019	253	[ABCB6, ACIN1, AKR1B10, ALX4, ANKRD52, APEX1, ATAT1, ATM, ATP1A2, ATP5A1, ATP5G3, ATP5L, BAZ1B, BAZ2A, BCL10, BCL2, BMPR2, BMS1, BPGM, C14orf169, CAMK2D, CAMKK2, CAMTA1, CASP3, CASZ1, CBFA2T2, CBX3, CCDC59, CCL2, CCL5, CDC73, CDKN1A, CFLAR, CHAF1A, CHD3, CNOT6L, COPS7B, COX5A, CPEB3, CREBBP, CTC1, CTCFL, CTDSPL2, CUL2, CYB5R3, CYP4F2, DCAF6, DDX21, DEAF1, DIO1, DNAJC5, DNASE2B, DNMT1, DPM1, EDN1,…
GO:1901576	organic substance biosynthetic process	GO_BiologicalProcess-GOA_06.11.2016_23h27	5.9e-11	1e-07	8.1e-11	8.1e-10	[3]	Group08	4.26667	272	[ABCB6, ACE2, ACSL3, AGPAT3, ALDH9A1, ALG3, ALX4, ANKRD52, APEX1, ARPP19, ASNS, ATM, ATP5A1, ATP5G3, ATP5L, B3GLCT, B3GNT2, BAZ1B, BAZ2A, BCL10, BCL2, BGN, BMPR2, BPGM, C14orf169, CAMK2D, CAMKK2, CAMTA1, CASZ1, CBFA2T2, CBX3, CCDC59, CCL2, CCL5, CD4, CDC73, CDKN1A, CDO1, CFLAR, CHAF1A, CHD3, CIRBP, CNOT6L, CPEB3, CREBBP, CTC1, CTCFL, CTDSPL2, CUL2, CYB5R3, DCAF6, DDX21, DEAF1, DEGS1, DNAJC5, DNMT…
GO:0006139	nucleobase-containing compound metabolic process	GO_BiologicalProcess-GOA_06.11.2016_23h27	1.1e-06	0.002	8.1e-11	8.1e-10	[3, 4]	Group08	4.02221	239	[ACIN1, ALX4, ANKRD52, APEX1, ATM, ATP1A2, ATP5A1, ATP5G3, ATP5L, BAZ1B, BAZ2A, BCL10, BMPR2, BMS1, BPGM, C14orf169, CAMK2D, CAMKK2, CAMTA1, CASP3, CASZ1, CBFA2T2, CBX3, CCDC59, CCL2, CCL5, CDC73, CDKN1A, CFLAR, CHAF1A, CHD3, CNOT6L, COPS7B, COX5A, CPEB3, CREBBP, CTC1, CTCFL, CTDSPL2, CUL2, DCAF6, DDX21, DEAF1, DNAJC5, DNASE2B, DNMT1, DPM1, EDN1, EEA1, EEF1A1, EEF1D, EGR2, EWSR1, FARSB, FBXL15, F…
GO:0019538	protein metabolic process	GO_BiologicalProcess-GOA_06.11.2016_23h27	1.5e-09	2.9e-06	8.1e-11	8.1e-10	[3, 4]	Group08	4.29722	240	[ACE2, ADAM19, ALG3, ANAPC1, ANAPC11, APEX1, ARIH1, ARPP19, ARRDC4, ATAT1, ATM, ATP6AP1, B3GLCT, B3GNT2, BAZ1B, BAZ2A, BCL10, BCL2, BGN, BMPR2, BTBD3, C14orf169, CACUL1, CAMK2D, CAMKK2, CAPNS1, CASP3, CCDC59, CCL2, CCL5, CCL7, CCNG1, CCNYL1, CD4, CDC73, CDK6, CDKN1A, CFLAR, CHD3, CIRBP, CNOT6L, COPS7B, CPEB3, CREBBP, CTCFL, CTDSPL, CTDSPL2, CUL1, CUL2, CUL5, DCAF10, DCAF6, DEAF1, DNMT1, DPM1, DPY…
GO:0031323	regulation of cellular metabolic process	GO_BiologicalProcess-GOA_06.11.2016_23h27	9.1e-06	0.016	8.1e-11	8.1e-10	[3, 4]	Group08	3.93268	236	[ACE2, ACIN1, ACSL3, ALX4, ANAPC1, ANAPC11, ANKRD52, AP1AR, APEX1, ARIH1, ARPP19, ARRDC4, ATM, ATP6AP1, BAZ1B, BAZ2A, BCL10, BCL2, BECN1, BGN, BMPR2, BPGM, C14orf169, CACUL1, CAMK2D, CAMKK2, CAMTA1, CASP3, CASZ1, CBFA2T2, CBX3, CCDC59, CCL2, CCL5, CCL7, CCNG1, CCNYL1, CD4, CDC73, CDKN1A, CFLAR, CHD3, CIRBP, CISD1, CNOT6L, CPEB3, CREBBP, CTC1, CTCFL, CTDSPL, CTDSPL2, CUL1, CUL2, DCAF6, DDAH1, DEAF…
GO:0044260	cellular macromolecule metabolic process	GO_BiologicalProcess-GOA_06.11.2016_23h27	4.5e-10	8.4e-07	8.1e-11	8.1e-10	[3, 4]	Group08	3.95187	335	[ACE2, ACIN1, ALG3, ALX4, ANAPC1, ANAPC11, ANKRD52, AP1AR, APEX1, ARIH1, ARPP19, ARRDC4, ATAT1, ATM, ATP6AP1, B3GLCT, B3GNT2, BAZ1B, BAZ2A, BCL10, BCL2, BECN1, BGN, BMPR2, BMS1, BTBD3, C14orf169, CACUL1, CAMK2D, CAMKK2, CAMTA1, CASP3, CASZ1, CBFA2T2, CBX3, CCDC59, CCL2, CCL5, CCL7, CCNG1, CCNYL1, CD4, CDC73, CDK6, CDKN1A, CFLAR, CHAF1A, CHD3, CIRBP, CNOT6L, COPS7B, CPEB3, CREBBP, CTC1, CTCFL, CTD…
GO:0060255	regulation of macromolecule metabolic process	GO_BiologicalProcess-GOA_06.11.2016_23h27	5.6e-07	0.001	8.1e-11	8.1e-10	[3, 4]	Group08	4.04227	241	[ACE2, ACIN1, ACTB, ALX4, ANAPC1, ANAPC11, ANKRD52, AP1AR, APBA3, APEX1, ARIH1, ARPP19, ARRDC4, ATM, ATP6AP1, BAZ1B, BAZ2A, BCL10, BCL2, BGN, BMPR2, BPGM, BTBD3, C14orf169, CACUL1, CAMK2D, CAMKK2, CAMTA1, CASP3, CASZ1, CBFA2T2, CBX3, CCDC59, CCL2, CCL5, CCL7, CCNG1, CCNYL1, CD4, CDC73, CDK6, CDKN1A, CFLAR, CHD3, CIRBP, CNOT6L, CPEB3, CREBBP, CTC1, CTCFL, CTDSPL, CTDSPL2, CUL1, CUL2, DCAF6, DDX21,…
GO:0080090	regulation of primary metabolic process	GO_BiologicalProcess-GOA_06.11.2016_23h27	1.6e-05	0.03	8.1e-11	8.1e-10	[3, 4]	Group08	3.9186	233	[ACE2, ACIN1, ACSL3, ALX4, ANAPC1, ANAPC11, ANKRD52, APEX1, ARIH1, ARPP19, ARRDC4, ATM, ATP6AP1, BAZ1B, BAZ2A, BCL10, BCL2, BGN, BMPR2, BPGM, BTBD3, C14orf169, CACUL1, CAMK2D, CAMKK2, CAMTA1, CASP3, CASZ1, CBFA2T2, CBX3, CCDC59, CCL2, CCL5, CCL7, CCNG1, CCNYL1, CD4, CDC73, CDKN1A, CFLAR, CHD3, CIRBP, CNOT6L, CPEB3, CREBBP, CTC1, CTCFL, CTDSPL, CTDSPL2, CUL1, CUL2, DCAF6, DEAF1, DNAJC5, DNMT1, EDE…
GO:0009059	macromolecule biosynthetic process	GO_BiologicalProcess-GOA_06.11.2016_23h27	4.7e-08	8.7e-05	8.1e-11	8.1e-10	[4]	Group08	4.24035	223	[ACE2, ALG3, ALX4, ANKRD52, APEX1, ATM, B3GLCT, B3GNT2, BAZ1B, BAZ2A, BCL10, BCL2, BGN, BMPR2, C14orf169, CAMK2D, CAMKK2, CAMTA1, CASZ1, CBFA2T2, CBX3, CCDC59, CCL2, CCL5, CD4, CDC73, CDKN1A, CFLAR, CHAF1A, CHD3, CIRBP, CNOT6L, CPEB3, CREBBP, CTC1, CTCFL, CTDSPL2, CUL2, DCAF6, DDX21, DEAF1, DNAJC5, DNMT1, DPM1, DPY19L4, EDEM1, EDN1, EEF1A1, EEF1D, EGR2, EIF1AY, EIF5, EIF5A, EWSR1, FARSB, FBXL15, …
GO:0010467	gene expression	GO_BiologicalProcess-GOA_06.11.2016_23h27	6.4e-07	0.0011	8.1e-11	8.1e-10	[4]	Group08	4.10757	223	[ACE2, ACIN1, ACTB, ALX4, ANKRD52, APBA3, APEX1, ATM, BAZ1B, BAZ2A, BCL10, BCL2, BMPR2, BMS1, C14orf169, CAMK2D, CAMKK2, CAMTA1, CASZ1, CBFA2T2, CBX3, CCDC59, CCL5, CDC73, CDK6, CDKN1A, CFLAR, CHD3, CIRBP, CNOT6L, CPEB3, CREBBP, CTCFL, CTDSPL2, CUL2, DCAF6, DDX21, DEAF1, DNAJC5, DNMT1, EDN1, EEF1A1, EEF1D, EGR2, EIF1AY, EIF5, EIF5A, EWSR1, FARSB, FASN, FBXL15, FOXN2, FOXP1, FXN, FZD5, FZD7, FZD8,…
GO:0010604	positive regulation of macromolecule metabolic process	GO_BiologicalProcess-GOA_06.11.2016_23h27	1.1e-06	0.0021	8.1e-11	8.1e-10	[3, 4, 5]	Group08	4.60549	136	[ACTB, ALX4, ANAPC1, ANAPC11, APEX1, ARIH1, ARRDC4, ATM, ATP6AP1, BAZ1B, BCL10, BCL2, BMPR2, CACUL1, CAMK2D, CAMKK2, CAMTA1, CASP3, CBFA2T2, CCL2, CCL5, CCL7, CD4, CDC73, CDKN1A, CIRBP, CPEB3, CREBBP, CTC1, CTCFL, CUL1, DCAF6, DDX21, DEAF1, DNAJC5, DNMT1, EDEM1, EDN1, EGR2, EIF5A, FASN, FGFR3, FLT1, FOXN2, FOXP1, FZD5, FZD7, FZD8, GPNMB, GPR37L1, GRHL1, GTF2H1, GTPBP1, H2AFY, H3F3A, HACD3, HIST1H…
GO:0031325	positive regulation of cellular metabolic process	GO_BiologicalProcess-GOA_06.11.2016_23h27	2.6e-05	0.048	8.1e-11	8.1e-10	[3, 4, 5]	Group08	4.39189	130	[ACE2, ACSL3, ALX4, ANAPC1, ANAPC11, APEX1, ARIH1, ARPP19, ARRDC4, ATM, ATP6AP1, BAZ1B, BCL10, BCL2, BMPR2, CACUL1, CAMK2D, CAMKK2, CAMTA1, CASP3, CBFA2T2, CCL2, CCL5, CCL7, CD4, CDC73, CDKN1A, CIRBP, CPEB3, CREBBP, CTC1, CTCFL, CUL1, DCAF6, DDAH1, DEAF1, DNAJC5, DNMT1, EDN1, EGR2, EIF5A, FASN, FGFR3, FLT1, FOXN2, FOXP1, FZD5, FZD7, FZD8, GPNMB, GPR37L1, GRB2, GRHL1, GTF2H1, GTPBP1, HACD3, HMGB1,…
GO:0044271	cellular nitrogen compound biosynthetic process	GO_BiologicalProcess-GOA_06.11.2016_23h27	3.8e-07	0.00072	8.1e-11	8.1e-10	[4]	Group08	4.18063	212	[ABCB6, ALDH9A1, ALX4, ANKRD52, APEX1, ATM, ATP5A1, ATP5G3, ATP5L, BAZ1B, BAZ2A, BCL10, BMPR2, C14orf169, CAMK2D, CAMKK2, CAMTA1, CASZ1, CBFA2T2, CBX3, CCDC59, CCL5, CDC73, CDKN1A, CFLAR, CHD3, CIRBP, CNOT6L, CPEB3, CREBBP, CTC1, CTCFL, CTDSPL2, CUL2, DCAF6, DDAH1, DDX21, DEAF1, DEGS1, DNAJC5, DNMT1, EDN1, EEF1A1, EEF1D, EGR2, EIF1AY, EIF5, EIF5A, EWSR1, FARSB, FBXL15, FOXN2, FOXP1, FXN, FZD5, FZ…
GO:0034645	cellular macromolecule biosynthetic process	GO_BiologicalProcess-GOA_06.11.2016_23h27	1.3e-07	0.00025	8.1e-11	8.1e-10	[4, 5]	Group08	4.22231	215	[ALG3, ALX4, ANKRD52, APEX1, ATM, B3GLCT, B3GNT2, BAZ1B, BAZ2A, BCL10, BCL2, BGN, BMPR2, C14orf169, CAMK2D, CAMKK2, CAMTA1, CASZ1, CBFA2T2, CBX3, CCDC59, CCL2, CCL5, CDC73, CDKN1A, CFLAR, CHAF1A, CHD3, CIRBP, CNOT6L, CPEB3, CREBBP, CTC1, CTCFL, CTDSPL2, CUL2, DCAF6, DDX21, DEAF1, DNAJC5, DNMT1, DPM1, DPY19L4, EDEM1, EDN1, EEF1A1, EEF1D, EGR2, EIF1AY, EIF5, EIF5A, EWSR1, FARSB, FBXL15, FOXN2, FOXP…
GO:0044267	cellular protein metabolic process	GO_BiologicalProcess-GOA_06.11.2016_23h27	4e-12	7.5e-09	8.1e-11	8.1e-10	[4, 5]	Group08	4.60857	229	[ALG3, ANAPC1, ANAPC11, APEX1, ARIH1, ARPP19, ARRDC4, ATAT1, ATM, ATP6AP1, B3GLCT, B3GNT2, BAZ1B, BAZ2A, BCL10, BCL2, BGN, BMPR2, BTBD3, C14orf169, CACUL1, CAMK2D, CAMKK2, CASP3, CCDC59, CCL2, CCL5, CCL7, CCNG1, CCNYL1, CD4, CDC73, CDK6, CDKN1A, CHD3, CIRBP, CNOT6L, COPS7B, CPEB3, CREBBP, CTCFL, CTDSPL, CTDSPL2, CUL1, CUL2, CUL5, DCAF10, DCAF6, DEAF1, DNMT1, DPM1, DPY19L4, EDEM1, EDN1, EEF1A1, EE…
GO:0090304	nucleic acid metabolic process	GO_BiologicalProcess-GOA_06.11.2016_23h27	4e-07	0.00074	8.1e-11	8.1e-10	[4, 5]	Group08	4.15009	219	[ACIN1, ALX4, ANKRD52, APEX1, ATM, BAZ1B, BAZ2A, BCL10, BMPR2, BMS1, C14orf169, CAMK2D, CAMKK2, CAMTA1, CASP3, CASZ1, CBFA2T2, CBX3, CCDC59, CCL2, CCL5, CDC73, CDKN1A, CFLAR, CHAF1A, CHD3, CNOT6L, COPS7B, CPEB3, CREBBP, CTC1, CTCFL, CTDSPL2, CUL2, DCAF6, DDX21, DEAF1, DNAJC5, DNASE2B, DNMT1, EDN1, EEA1, EEF1A1, EEF1D, EGR2, EWSR1, FARSB, FBXL15, FOXN2, FOXP1, FSCN1, FZD5, FZD7, FZD8, GREM2, GRHL1…
GO:0016070	RNA metabolic process	GO_BiologicalProcess-GOA_06.11.2016_23h27	2.8e-06	0.0053	8.1e-11	8.1e-10	[4, 5, 6]	Group08	4.14562	197	[ACIN1, ALX4, ANKRD52, APEX1, ATM, BAZ1B, BAZ2A, BCL10, BMPR2, BMS1, C14orf169, CAMK2D, CAMKK2, CAMTA1, CASZ1, CBFA2T2, CBX3, CCDC59, CCL5, CDC73, CFLAR, CHD3, CNOT6L, CPEB3, CREBBP, CTCFL, CTDSPL2, CUL2, DCAF6, DDX21, DEAF1, DNAJC5, DNMT1, EDN1, EEA1, EEF1A1, EEF1D, EGR2, EWSR1, FARSB, FBXL15, FOXN2, FOXP1, FZD5, FZD7, FZD8, GREM2, GRHL1, GTF2H1, GTF3C1, GTPBP1, H2AFV, H2AFY, H3F3A, HIPK3, HIST1…
GO:0008104	protein localization	GO_BiologicalProcess-GOA_06.11.2016_23h27	2.6e-05	0.049	3.6e-10	3.6e-09	[3]	Group09	4.50311	116	[ACSL3, AKR1B10, AP1AR, AP3M1, APBA3, APEX1, ATP1B3, ATP6AP1, ATP6V1C1, BCL2, BECN1, CCL5, CD14, CD4, CDKN1A, CTDSPL2, EDEM1, EGR2, EIF5A, FOXP1, FZD5, FZD7, GOLGA4, GOPC, GOSR1, GPAM, H2AFY, HMGB1, ID1, IL6, KANK1, KCNJ11, KDELR2, KIF14, KPNA2, MAGI2, MID1, MTOR, NDUFA2, NEDD4, NLRP3, NMT1, NSF, NUP210, OXA1L, OXCT1, PAFAH1B1, PARP1, PHLDB2, PIKFYVE, PIP5K1A, PLEKHF2, PLK1, PPIA, PPID, PRDX1, PT…
GO:0022613	ribonucleoprotein complex biogenesis	GO_BiologicalProcess-GOA_06.11.2016_23h27	1.3e-06	0.0024	3.6e-10	3.6e-09	[3]	Group09	7.37052	37	[ATM, ATXN2L, BMS1, C14orf169, CCDC59, CIRBP, CNOT6L, DDX21, EIF5, IGF2BP3, ISG20, NEDD4, NIP7, NOP2, RIOK2, RPL10, RPL10A, RPL12, RPL14, RPL15, RPL19, RPL21, RPL26, RPL31, RPL36A, RPL5, RPL7, RPL7A, RPL7L1, RPLP1, RPS15, RPS15A, RPS2, RPS27, RPS8, UTP4, YTHDC1]
GO:0044248	cellular catabolic process	GO_BiologicalProcess-GOA_06.11.2016_23h27	1.1e-05	0.021	3.6e-10	3.6e-09	[3]	Group09	4.99109	84	[ACE2, AKR1B10, ANAPC1, ANAPC11, ARIH1, ATAT1, ATM, BECN1, BGN, BPGM, BTBD3, CACUL1, CASP3, CDO1, CNOT6L, CPEB3, CUL1, CUL2, CUL5, CYP4F2, DDAH1, DNASE2B, EDEM1, FABP5, FBXL15, GDE1, GTPBP1, HECA, HMGB1, ISG20, KCTD10, KHSRP, KIF14, KLHL15, LIN28B, LSM5, MTOR, NEDD4, NUDT1, OXCT1, PCBP2, PCSK9, PLK1, PRDX1, PSMA2, PSMA5, PSMD1, RANBP1, RLIM, RMND5A, RNF144B, RNF8, RPL10, RPL10A, RPL12, RPL14, RPL…
GO:0044403	symbiosis, encompassing mutualism through parasitism	GO_BiologicalProcess-GOA_06.11.2016_23h27	5.6e-10	1e-06	3.6e-10	3.6e-09	[3]	Group09	6.76835	71	[ACE2, BCL2, BECN1, CCL2, CCL5, CD209, CD4, CD93, CDK6, CFLAR, CREBBP, CUL1, CUL2, CUL5, DDX21, DEAF1, EEA1, GPAM, GRB2, HACD3, IL6, ISG20, KPNA2, MEF2C, MITD1, NEDD4, NFIA, NLRP3, NUP210, ODC1, PCBP1, PCBP2, PPIA, PPID, PSMA2, PTBP1, RAC1, RANBP1, RB1, RBM15B, RPL10, RPL10A, RPL12, RPL14, RPL15, RPL19, RPL21, RPL26, RPL31, RPL36A, RPL5, RPL7, RPL7A, RPLP1, RPS15, RPS15A, RPS2, RPS27, RPS8, SET, …
GO:0051649	establishment of localization in cell	GO_BiologicalProcess-GOA_06.11.2016_23h27	4.6e-06	0.0085	3.6e-10	3.6e-09	[3]	Group09	4.84101	102	[AKR1B10, AP1AR, AP3M1, APEX1, ATM, ATP1A2, ATP2A2, ATP5A1, ATP5G3, ATP5L, BCL2, BECN1, CAMK2D, CD209, CD4, CDKN1A, CTDSPL2, DNAJC5, EDEM1, EEA1, EGR2, EIF5A, FZD5, FZD7, GOLGA4, GOPC, GOSR1, IL6, INSIG1, JPH1, KANK1, KDELR2, KIF14, KIF1C, KPNA2, MAGI2, MAP4, MED12, MEF2C, MGRN1, MTOR, NDE1, NEDD4, NLRP3, NMT1, NSF, NUP210, OXCT1, PAFAH1B1, PARP1, PFN2, PIKFYVE, PIP5K1A, PRDX1, PTPN11, RAB2A, RAB…
GO:0070727	cellular macromolecule localization	GO_BiologicalProcess-GOA_06.11.2016_23h27	2.1e-06	0.0039	3.6e-10	3.6e-09	[3]	Group09	5.16129	88	[ACSL3, AKR1B10, AP1AR, AP3M1, ATM, ATP1B3, BCL2, BECN1, CD4, CDKN1A, CTDSPL2, EDEM1, EGR2, EIF5A, FZD5, FZD7, GOLGA4, GOPC, H2AFY, ID1, IL6, KANK1, KDELR2, KPNA2, MAGI2, MID1, MTOR, NEDD4, NLRP3, NMT1, NSF, OXA1L, PARP1, PIKFYVE, PIP5K1A, PLK1, PRDX1, PTPN11, RAB33B, RAC1, RAMP1, RANBP1, RANGAP1, RB1, RIMS1, ROCK1, RPL10, RPL10A, RPL12, RPL14, RPL15, RPL19, RPL21, RPL26, RPL31, RPL36A, RPL5, RPL…
GO:1901564	organonitrogen compound metabolic process	GO_BiologicalProcess-GOA_06.11.2016_23h27	1.1e-05	0.02	3.6e-10	3.6e-09	[3]	Group09	4.63466	111	[ABCB6, ACE2, ACSL3, ALDH9A1, APEX1, ASNS, ATAT1, ATP1A2, ATP5A1, ATP5G3, ATP5L, B3GNT2, BECN1, BGN, BPGM, CCL5, CDO1, CIRBP, CNOT6L, COX5A, CPEB3, DDAH1, DEGS1, DIO1, EDN1, EEF1A1, EEF1D, EIF1AY, EIF5, EIF5A, FABP5, FARSB, FOLH1, FXN, GATM, GFM1, GLCCI1, GTPBP1, GXYLT1, HACD3, HECA, HMGN5, IARS, IGF2BP3, IL6, IMPDH1, KHSRP, LDHB, LIN28B, MRPL22, MRPL57, MRPS33, MTOR, NDUFA2, NDUFA9, NDUFC2, NLRP…
GO:1902580	single-organism cellular localization	GO_BiologicalProcess-GOA_06.11.2016_23h27	5.3e-06	0.0099	3.6e-10	3.6e-09	[3]	Group09	5.54156	66	[ACSL3, AP3M1, APEX1, ATP1B3, ATP2A2, ATP5A1, ATP5G3, ATP5L, BCL2, CDKN1A, DNAJC5, FZD7, GOLGA4, GOPC, IL6, INSIG1, KANK1, KPNA2, MAGI2, MAP4, MED12, MTOR, NDE1, NLRP3, NMT1, NSF, NUP210, OXA1L, PAFAH1B1, PARP1, PFN2, PIP5K1A, PRDX1, RAC1, RAMP1, RANBP1, RIMS1, ROCK1, RPL10, RPL10A, RPL12, RPL14, RPL15, RPL19, RPL21, RPL26, RPL31, RPL36A, RPL5, RPL7, RPL7A, RPLP1, RPS15, RPS15A, RPS2, RPS27, RPS8…
GO:0016032	viral process	GO_BiologicalProcess-GOA_06.11.2016_23h27	2.9e-10	5.5e-07	3.6e-10	3.6e-09	[3, 4]	Group09	6.90335	70	[ACE2, BCL2, BECN1, CCL2, CCL5, CD209, CD4, CD93, CDK6, CFLAR, CREBBP, CUL1, CUL2, CUL5, DDX21, DEAF1, EEA1, GPAM, GRB2, HACD3, IL6, ISG20, KPNA2, MEF2C, MITD1, NEDD4, NFIA, NLRP3, NUP210, ODC1, PCBP1, PCBP2, PPIA, PPID, PSMA2, PTBP1, RAC1, RANBP1, RB1, RBM15B, RPL10, RPL10A, RPL12, RPL14, RPL15, RPL19, RPL21, RPL26, RPL31, RPL36A, RPL5, RPL7, RPL7A, RPLP1, RPS15, RPS15A, RPS2, RPS27, RPS8, SET, …
GO:0045184	establishment of protein localization	GO_BiologicalProcess-GOA_06.11.2016_23h27	2.2e-05	0.042	3.6e-10	3.6e-09	[3, 4]	Group09	4.69862	99	[ACSL3, AP1AR, AP3M1, APBA3, APEX1, ATP6AP1, ATP6V1C1, BCL2, BECN1, CCL5, CD14, CDKN1A, CTDSPL2, EDEM1, EGR2, EIF5A, FOXP1, FZD5, FZD7, GOLGA4, GOPC, GOSR1, GPAM, H2AFY, HMGB1, IL6, KANK1, KCNJ11, KDELR2, KIF14, KPNA2, MTOR, NDUFA2, NEDD4, NLRP3, NMT1, NSF, NUP210, OXA1L, OXCT1, PAFAH1B1, PARP1, PHLDB2, PIP5K1A, PLEKHF2, PLK1, PPIA, PPID, PRDX1, PTPN11, RAB15, RAB2A, RAB33B, RAB5C, RAMP1, RANBP1,…
GO:0046907	intracellular transport	GO_BiologicalProcess-GOA_06.11.2016_23h27	3.9e-06	0.0072	3.6e-10	3.6e-09	[3, 4]	Group09	5.10992	86	[AKR1B10, AP1AR, AP3M1, APEX1, ATP2A2, ATP5A1, ATP5G3, ATP5L, BECN1, CD209, CDKN1A, CTDSPL2, EDEM1, EEA1, EGR2, EIF5A, FZD5, FZD7, GOLGA4, GOPC, GOSR1, IL6, INSIG1, KANK1, KDELR2, KIF14, KIF1C, KPNA2, MED12, MGRN1, MTOR, NDE1, NEDD4, NLRP3, NSF, NUP210, PAFAH1B1, PARP1, PIKFYVE, PIP5K1A, PRDX1, PTPN11, RAB2A, RAB33B, RAMP1, RANBP1, RANGAP1, RBM15B, RIMS1, RPL10, RPL10A, RPL12, RPL14, RPL15, RPL19…
GO:0009057	macromolecule catabolic process	GO_BiologicalProcess-GOA_06.11.2016_23h27	1.4e-07	0.00027	3.6e-10	3.6e-09	[4]	Group09	5.8871	73	[ACE2, ANAPC1, ANAPC11, ARIH1, ATM, BECN1, BGN, BTBD3, CACUL1, CASP3, CNOT6L, CPEB3, CUL1, CUL2, CUL5, DNASE2B, EDEM1, FBXL15, GTPBP1, HMGB1, ISG20, KCTD10, KHSRP, KIF14, KLHL15, LIN28B, LSM5, MTOR, NEDD4, NSF, ODC1, PCBP2, PCSK9, PLK1, PSMA2, PSMA5, PSMD1, RANBP1, RLIM, RMND5A, RNF144B, RNF8, RPL10, RPL10A, RPL12, RPL14, RPL15, RPL19, RPL21, RPL26, RPL31, RPL36A, RPL5, RPL7, RPL7A, RPLP1, RPS15,…
GO:0019439	aromatic compound catabolic process	GO_BiologicalProcess-GOA_06.11.2016_23h27	2e-07	0.00037	3.6e-10	3.6e-09	[4]	Group09	8.05369	36	[ATAT1, ATM, CASP3, CNOT6L, CPEB3, DNASE2B, GTPBP1, HMGB1, ISG20, KHSRP, LIN28B, LSM5, NUDT1, RPL10, RPL10A, RPL12, RPL14, RPL15, RPL19, RPL21, RPL26, RPL31, RPL36A, RPL5, RPL7, RPL7A, RPLP1, RPS15, RPS15A, RPS2, RPS27, RPS8, SMG1, TNRC6B, UHMK1, VCP]
GO:0034613	cellular protein localization	GO_BiologicalProcess-GOA_06.11.2016_23h27	2.8e-06	0.0052	3.6e-10	3.6e-09	[4]	Group09	5.14184	87	[ACSL3, AKR1B10, AP1AR, AP3M1, ATP1B3, BCL2, BECN1, CD4, CDKN1A, CTDSPL2, EDEM1, EGR2, EIF5A, FZD5, FZD7, GOLGA4, GOPC, H2AFY, ID1, IL6, KANK1, KDELR2, KPNA2, MAGI2, MID1, MTOR, NEDD4, NLRP3, NMT1, NSF, OXA1L, PARP1, PIKFYVE, PIP5K1A, PLK1, PRDX1, PTPN11, RAB33B, RAC1, RAMP1, RANBP1, RANGAP1, RB1, RIMS1, ROCK1, RPL10, RPL10A, RPL12, RPL14, RPL15, RPL19, RPL21, RPL26, RPL31, RPL36A, RPL5, RPL7, RP…
GO:0042254	ribosome biogenesis	GO_BiologicalProcess-GOA_06.11.2016_23h27	1.7e-07	0.00032	3.6e-10	3.6e-09	[4]	Group09	8.88252	31	[BMS1, C14orf169, CCDC59, DDX21, IGF2BP3, ISG20, NEDD4, NIP7, NOP2, RIOK2, RPL10, RPL10A, RPL12, RPL14, RPL15, RPL19, RPL21, RPL26, RPL31, RPL36A, RPL5, RPL7, RPL7A, RPL7L1, RPLP1, RPS15, RPS15A, RPS2, RPS27, RPS8, UTP4]
GO:0043603	cellular amide metabolic process	GO_BiologicalProcess-GOA_06.11.2016_23h27	5.3e-08	9.8e-05	3.6e-10	3.6e-09	[4]	Group09	6.36816	64	[ACE2, APEX1, BECN1, BPGM, CCL5, CIRBP, CNOT6L, CPEB3, DEGS1, EEF1A1, EEF1D, EIF1AY, EIF5, EIF5A, FARSB, GFM1, GTPBP1, HMGN5, IARS, IGF2BP3, IL6, KHSRP, LIN28B, MRPL22, MRPL57, MRPS33, MTOR, ORMDL1, PCBP2, PTBP1, QKI, RARS, RPL10, RPL10A, RPL12, RPL14, RPL15, RPL19, RPL21, RPL26, RPL31, RPL36A, RPL39L, RPL5, RPL7, RPL7A, RPL7L1, RPLP1, RPS15, RPS15A, RPS2, RPS27, RPS8, SEPSECS, SESN2, SGMS2, SSB,…
GO:0044270	cellular nitrogen compound catabolic process	GO_BiologicalProcess-GOA_06.11.2016_23h27	4.2e-07	0.00079	3.6e-10	3.6e-09	[4]	Group09	7.93651	35	[ATM, CASP3, CNOT6L, CPEB3, DNASE2B, GTPBP1, HMGB1, ISG20, KHSRP, LIN28B, LSM5, NUDT1, RPL10, RPL10A, RPL12, RPL14, RPL15, RPL19, RPL21, RPL26, RPL31, RPL36A, RPL5, RPL7, RPL7A, RPLP1, RPS15, RPS15A, RPS2, RPS27, RPS8, SMG1, TNRC6B, UHMK1, VCP]
GO:0046700	heterocycle catabolic process	GO_BiologicalProcess-GOA_06.11.2016_23h27	2.6e-07	0.00048	3.6e-10	3.6e-09	[4]	Group09	8.10185	35	[ATM, CASP3, CNOT6L, CPEB3, DNASE2B, GTPBP1, HMGB1, ISG20, KHSRP, LIN28B, LSM5, NUDT1, RPL10, RPL10A, RPL12, RPL14, RPL15, RPL19, RPL21, RPL26, RPL31, RPL36A, RPL5, RPL7, RPL7A, RPLP1, RPS15, RPS15A, RPS2, RPS27, RPS8, SMG1, TNRC6B, UHMK1, VCP]
GO:1901361	organic cyclic compound catabolic process	GO_BiologicalProcess-GOA_06.11.2016_23h27	9.6e-07	0.0017	3.6e-10	3.6e-09	[4]	Group09	7.65957	36	[ATAT1, ATM, CASP3, CNOT6L, CPEB3, DNASE2B, GTPBP1, HMGB1, ISG20, KHSRP, LIN28B, LSM5, NUDT1, RPL10, RPL10A, RPL12, RPL14, RPL15, RPL19, RPL21, RPL26, RPL31, RPL36A, RPL5, RPL7, RPL7A, RPLP1, RPS15, RPS15A, RPS2, RPS27, RPS8, SMG1, TNRC6B, UHMK1, VCP]
GO:1901566	organonitrogen compound biosynthetic process	GO_BiologicalProcess-GOA_06.11.2016_23h27	1.4e-09	2.6e-06	3.6e-10	3.6e-09	[4]	Group09	6.02165	89	[ABCB6, ACSL3, ALDH9A1, APEX1, ASNS, ATP5A1, ATP5G3, ATP5L, B3GNT2, BGN, CCL5, CDO1, CIRBP, CNOT6L, CPEB3, DEGS1, EDN1, EEF1A1, EEF1D, EIF1AY, EIF5, EIF5A, FABP5, FARSB, FOLH1, FXN, GATM, GFM1, GTPBP1, HACD3, HECA, IARS, IGF2BP3, IL6, IMPDH1, KHSRP, LIN28B, MRPL22, MRPL57, MRPS33, MTOR, NLRP3, NPR3, ODC1, ORMDL1, PANK3, PAPSS1, PARP1, PCBP2, PCDHB16, PTBP1, QKI, RAMP1, RARS, RPL10, RPL10A, RPL12,…
GO:0006518	peptide metabolic process	GO_BiologicalProcess-GOA_06.11.2016_23h27	3.5e-09	6.5e-06	3.6e-10	3.6e-09	[4, 5]	Group09	7.01754	60	[ACE2, APEX1, BECN1, CCL5, CIRBP, CNOT6L, CPEB3, EEF1A1, EEF1D, EIF1AY, EIF5, EIF5A, FARSB, GFM1, GTPBP1, HMGN5, IARS, IGF2BP3, IL6, KHSRP, LIN28B, MRPL22, MRPL57, MRPS33, MTOR, PCBP2, PTBP1, QKI, RARS, RPL10, RPL10A, RPL12, RPL14, RPL15, RPL19, RPL21, RPL26, RPL31, RPL36A, RPL39L, RPL5, RPL7, RPL7A, RPL7L1, RPLP1, RPS15, RPS15A, RPS2, RPS27, RPS8, SEPSECS, SESN2, SSB, TAPBP, THBS1, TNRC6B, TYMS,…
GO:0019058	viral life cycle	GO_BiologicalProcess-GOA_06.11.2016_23h27	2.2e-09	4.2e-06	3.6e-10	3.6e-09	[4, 5]	Group09	8.65979	42	[ACE2, BCL2, CCL2, CCL5, CD209, CD4, EEA1, HACD3, ISG20, KPNA2, MITD1, NFIA, NUP210, PCBP1, PCBP2, PPIA, PPID, PTBP1, RPL10, RPL10A, RPL12, RPL14, RPL15, RPL19, RPL21, RPL26, RPL31, RPL36A, RPL5, RPL7, RPL7A, RPLP1, RPS15, RPS15A, RPS2, RPS27, RPS8, SLAMF1, SSB, STOM, UBB, VCP]
GO:0019080	viral gene expression	GO_BiologicalProcess-GOA_06.11.2016_23h27	2.4e-08	4.4e-05	3.6e-10	3.6e-09	[3, 4, 5, 6]	Group09	11.7647	24	[CCL5, NUP210, PCBP2, PTBP1, RPL10, RPL10A, RPL12, RPL14, RPL15, RPL19, RPL21, RPL26, RPL31, RPL36A, RPL5, RPL7, RPL7A, RPLP1, RPS15, RPS15A, RPS2, RPS27, RPS8, SSB]
GO:0034655	nucleobase-containing compound catabolic process	GO_BiologicalProcess-GOA_06.11.2016_23h27	4.2e-08	7.8e-05	3.6e-10	3.6e-09	[4, 5]	Group09	8.72818	35	[ATM, CASP3, CNOT6L, CPEB3, DNASE2B, GTPBP1, HMGB1, ISG20, KHSRP, LIN28B, LSM5, NUDT1, RPL10, RPL10A, RPL12, RPL14, RPL15, RPL19, RPL21, RPL26, RPL31, RPL36A, RPL5, RPL7, RPL7A, RPLP1, RPS15, RPS15A, RPS2, RPS27, RPS8, SMG1, TNRC6B, UHMK1, VCP]
GO:0042273	ribosomal large subunit biogenesis	GO_BiologicalProcess-GOA_06.11.2016_23h27	1.4e-07	0.00027	3.6e-10	3.6e-09	[4, 5]	Group09	19.1176	13	[NEDD4, NIP7, NOP2, RPL10, RPL10A, RPL12, RPL14, RPL15, RPL26, RPL5, RPL7, RPL7A, RPL7L1]
GO:0044265	cellular macromolecule catabolic process	GO_BiologicalProcess-GOA_06.11.2016_23h27	1.4e-08	2.6e-05	3.6e-10	3.6e-09	[4, 5]	Group09	6.53266	65	[ANAPC1, ANAPC11, ARIH1, ATM, BTBD3, CACUL1, CASP3, CNOT6L, CPEB3, CUL1, CUL2, CUL5, DNASE2B, EDEM1, FBXL15, GTPBP1, HMGB1, ISG20, KCTD10, KHSRP, KIF14, KLHL15, LIN28B, LSM5, NEDD4, PCBP2, PCSK9, PLK1, PSMA2, PSMA5, PSMD1, RANBP1, RLIM, RMND5A, RNF144B, RNF8, RPL10, RPL10A, RPL12, RPL14, RPL15, RPL19, RPL21, RPL26, RPL31, RPL36A, RPL5, RPL7, RPL7A, RPLP1, RPS15, RPS15A, RPS2, RPS27, RPS8, SMAD7, …
GO:0072657	protein localization to membrane	GO_BiologicalProcess-GOA_06.11.2016_23h27	8.5e-06	0.015	3.6e-10	3.6e-09	[4, 5]	Group09	6.89655	36	[ACSL3, ATP1B3, BCL2, GOLGA4, GOPC, MAGI2, NMT1, NSF, OXA1L, PIP5K1A, RAC1, RAMP1, ROCK1, RPL10, RPL10A, RPL12, RPL14, RPL15, RPL19, RPL21, RPL26, RPL31, RPL36A, RPL5, RPL7, RPL7A, RPLP1, RPS15, RPS15A, RPS2, RPS27, RPS8, S100A10, STOM, TSPAN14, YWHAE]
GO:1902582	single-organism intracellular transport	GO_BiologicalProcess-GOA_06.11.2016_23h27	2.4e-05	0.045	3.6e-10	3.6e-09	[4, 5]	Group09	6.01307	46	[AP3M1, APEX1, ATP5A1, ATP5G3, ATP5L, CDKN1A, FZD7, IL6, INSIG1, KANK1, KPNA2, MED12, MTOR, NDE1, NLRP3, NUP210, PAFAH1B1, PARP1, PIP5K1A, PRDX1, RANBP1, RPL10, RPL10A, RPL12, RPL14, RPL15, RPL19, RPL21, RPL26, RPL31, RPL36A, RPL5, RPL7, RPL7A, RPLP1, RPS15, RPS15A, RPS2, RPS27, RPS8, SLC7A8, SMO, SNX4, STOM, TTC30A, UBB]
GO:0019079	viral genome replication	GO_BiologicalProcess-GOA_06.11.2016_23h27	9e-06	0.016	3.6e-10	3.6e-09	[4, 5, 6]	Group09	12.6126	14	[BCL2, CCL2, CCL5, CD209, EEA1, HACD3, ISG20, NFIA, PCBP1, PCBP2, PPIA, PPID, STOM, VCP]
GO:0043604	amide biosynthetic process	GO_BiologicalProcess-GOA_06.11.2016_23h27	1.3e-10	2.5e-07	3.6e-10	3.6e-09	[5]	Group09	7.70235	59	[APEX1, CCL5, CIRBP, CNOT6L, CPEB3, DEGS1, EEF1A1, EEF1D, EIF1AY, EIF5, EIF5A, FARSB, GFM1, GTPBP1, IARS, IGF2BP3, IL6, KHSRP, LIN28B, MRPL22, MRPL57, MRPS33, MTOR, ORMDL1, PCBP2, PTBP1, QKI, RARS, RPL10, RPL10A, RPL12, RPL14, RPL15, RPL19, RPL21, RPL26, RPL31, RPL36A, RPL39L, RPL5, RPL7, RPL7A, RPL7L1, RPLP1, RPS15, RPS15A, RPS2, RPS27, RPS8, SEPSECS, SESN2, SGMS2, SSB, THBS1, TNRC6B, TYMS, UHMK…
GO:0090150	establishment of protein localization to membrane	GO_BiologicalProcess-GOA_06.11.2016_23h27	6.1e-07	0.0011	3.6e-10	3.6e-09	[4, 5, 6]	Group09	8.22622	32	[ACSL3, BCL2, GOLGA4, GOPC, NMT1, NSF, OXA1L, PIP5K1A, ROCK1, RPL10, RPL10A, RPL12, RPL14, RPL15, RPL19, RPL21, RPL26, RPL31, RPL36A, RPL5, RPL7, RPL7A, RPLP1, RPS15, RPS15A, RPS2, RPS27, RPS8, S100A10, STOM, TSPAN14, YWHAE]
GO:0043043	peptide biosynthetic process	GO_BiologicalProcess-GOA_06.11.2016_23h27	4.9e-11	9.1e-08	3.6e-10	3.6e-09	[5, 6]	Group09	8.12772	56	[APEX1, CCL5, CIRBP, CNOT6L, CPEB3, EEF1A1, EEF1D, EIF1AY, EIF5, EIF5A, FARSB, GFM1, GTPBP1, IARS, IGF2BP3, IL6, KHSRP, LIN28B, MRPL22, MRPL57, MRPS33, MTOR, PCBP2, PTBP1, QKI, RARS, RPL10, RPL10A, RPL12, RPL14, RPL15, RPL19, RPL21, RPL26, RPL31, RPL36A, RPL39L, RPL5, RPL7, RPL7A, RPL7L1, RPLP1, RPS15, RPS15A, RPS2, RPS27, RPS8, SEPSECS, SESN2, SSB, THBS1, TNRC6B, TYMS, UHMK1, WTIP, YBX3]
GO:0006396	RNA processing	GO_BiologicalProcess-GOA_06.11.2016_23h27	7.1e-08	0.00013	3.6e-10	3.6e-09	[5, 6, 7]	Group09	6.42782	61	[ACIN1, BMS1, CCDC59, CDC73, CNOT6L, CPEB3, DDX21, GTF2H1, HNRNPH2, HNRNPL, IGF2BP3, INTS5, ISG20, KHSRP, LIN28B, LSM5, MTO1, NEDD4, NOP2, PCBP1, PCBP2, PDE12, PTBP1, QKI, RBM15B, RBM39, RIOK2, RPL10, RPL10A, RPL12, RPL14, RPL15, RPL19, RPL21, RPL26, RPL31, RPL36A, RPL5, RPL7, RPL7A, RPL7L1, RPLP1, RPS15, RPS15A, RPS2, RPS27, RPS8, RSRC1, SF3B3, SF3B4, SNRNP27, SREK1IP1, SRSF2, SSB, TMTC1, TRMT61…
GO:0006401	RNA catabolic process	GO_BiologicalProcess-GOA_06.11.2016_23h27	8.1e-10	1.5e-06	3.6e-10	3.6e-09	[5, 6, 7]	Group09	11.4504	30	[ATM, CNOT6L, CPEB3, GTPBP1, ISG20, KHSRP, LIN28B, LSM5, RPL10, RPL10A, RPL12, RPL14, RPL15, RPL19, RPL21, RPL26, RPL31, RPL36A, RPL5, RPL7, RPL7A, RPLP1, RPS15, RPS15A, RPS2, RPS27, RPS8, SMG1, TNRC6B, UHMK1]
GO:0006412	translation	GO_BiologicalProcess-GOA_06.11.2016_23h27	1e-11	1.9e-08	3.6e-10	3.6e-09	[5, 6, 7]	Group09	8.45921	56	[APEX1, CCL5, CIRBP, CNOT6L, CPEB3, EEF1A1, EEF1D, EIF1AY, EIF5, EIF5A, FARSB, GFM1, GTPBP1, IARS, IGF2BP3, IL6, KHSRP, LIN28B, MRPL22, MRPL57, MRPS33, MTOR, PCBP2, PTBP1, QKI, RARS, RPL10, RPL10A, RPL12, RPL14, RPL15, RPL19, RPL21, RPL26, RPL31, RPL36A, RPL39L, RPL5, RPL7, RPL7A, RPL7L1, RPLP1, RPS15, RPS15A, RPS2, RPS27, RPS8, SEPSECS, SESN2, SSB, THBS1, TNRC6B, TYMS, UHMK1, WTIP, YBX3]
GO:0006413	translational initiation	GO_BiologicalProcess-GOA_06.11.2016_23h27	1.7e-09	3.1e-06	3.6e-10	3.6e-09	[3, 6, 7, 8]	Group09	12.5	26	[CCL5, EIF1AY, EIF5, PCBP2, PTBP1, RPL10, RPL10A, RPL12, RPL14, RPL15, RPL19, RPL21, RPL26, RPL31, RPL36A, RPL5, RPL7, RPL7A, RPLP1, RPS15, RPS15A, RPS2, RPS27, RPS8, SSB, UHMK1]
GO:0016071	mRNA metabolic process	GO_BiologicalProcess-GOA_06.11.2016_23h27	7.8e-08	0.00014	3.6e-10	3.6e-09	[5, 6, 7]	Group09	7.08092	49	[ACIN1, ATM, CDC73, CNOT6L, CPEB3, GTF2H1, GTPBP1, HNRNPH2, HNRNPL, KHSRP, LSM5, PCBP1, PCBP2, PDE12, PTBP1, QKI, RBM15B, RBM39, RPL10, RPL10A, RPL12, RPL14, RPL15, RPL19, RPL21, RPL26, RPL31, RPL36A, RPL5, RPL7, RPL7A, RPLP1, RPS15, RPS15A, RPS2, RPS27, RPS8, RSRC1, SF3B3, SF3B4, SMG1, SNRNP27, SREK1IP1, SRSF2, SSB, TNRC6B, UHMK1, YTHDC1, ZC3H14]
GO:0019083	viral transcription	GO_BiologicalProcess-GOA_06.11.2016_23h27	6.2e-07	0.0011	3.6e-10	3.6e-09	[4, 5, 6, 7, 8]	Group09	10.9375	21	[CCL5, NUP210, RPL10, RPL10A, RPL12, RPL14, RPL15, RPL19, RPL21, RPL26, RPL31, RPL36A, RPL5, RPL7, RPL7A, RPLP1, RPS15, RPS15A, RPS2, RPS27, RPS8]
GO:0034660	ncRNA metabolic process	GO_BiologicalProcess-GOA_06.11.2016_23h27	4.8e-08	9e-05	3.6e-10	3.6e-09	[5, 6, 7]	Group09	7.52508	45	[BMS1, CCDC59, DDX21, DNAJC5, FARSB, GTF3C1, H2AFY, IARS, IGF2BP3, INTS5, ISG20, KHSRP, LIN28B, MTO1, MTOR, NEDD4, NOP2, RARS, RIOK2, RPL10, RPL10A, RPL12, RPL14, RPL15, RPL19, RPL21, RPL26, RPL31, RPL36A, RPL5, RPL7, RPL7A, RPL7L1, RPLP1, RPS15, RPS15A, RPS2, RPS27, RPS8, SEPSECS, SSB, TAF13, TRMT61A, UTP4, WDR4]
GO:0070972	protein localization to endoplasmic reticulum	GO_BiologicalProcess-GOA_06.11.2016_23h27	8e-09	1.4e-05	3.6e-10	3.6e-09	[6]	Group09	14.7059	20	[KDELR2, RPL10, RPL10A, RPL12, RPL14, RPL15, RPL19, RPL21, RPL26, RPL31, RPL36A, RPL5, RPL7, RPL7A, RPLP1, RPS15, RPS15A, RPS2, RPS27, RPS8]
GO:0072599	establishment of protein localization to endoplasmic reticulum	GO_BiologicalProcess-GOA_06.11.2016_23h27	2.6e-09	4.8e-06	3.6e-10	3.6e-09	[5, 6, 7]	Group09	16.5217	19	[RPL10, RPL10A, RPL12, RPL14, RPL15, RPL19, RPL21, RPL26, RPL31, RPL36A, RPL5, RPL7, RPL7A, RPLP1, RPS15, RPS15A, RPS2, RPS27, RPS8]
GO:0006612	protein targeting to membrane	GO_BiologicalProcess-GOA_06.11.2016_23h27	1.3e-06	0.0024	3.6e-10	3.6e-09	[5, 6, 7, 8]	Group09	10.4478	21	[PIP5K1A, RPL10, RPL10A, RPL12, RPL14, RPL15, RPL19, RPL21, RPL26, RPL31, RPL36A, RPL5, RPL7, RPL7A, RPLP1, RPS15, RPS15A, RPS2, RPS27, RPS8, STOM]
GO:0002181	cytoplasmic translation	GO_BiologicalProcess-GOA_06.11.2016_23h27	2.4e-08	4.5e-05	3.6e-10	3.6e-09	[6, 7, 8]	Group09	22.0339	13	[APEX1, CPEB3, PCBP2, PTBP1, RPL15, RPL26, RPL31, RPL36A, RPL7, RPL7L1, RPLP1, SSB, YBX3]
GO:0006402	mRNA catabolic process	GO_BiologicalProcess-GOA_06.11.2016_23h27	1e-09	1.8e-06	3.6e-10	3.6e-09	[6, 7, 8]	Group09	12.0172	28	[ATM, CNOT6L, CPEB3, GTPBP1, KHSRP, LSM5, RPL10, RPL10A, RPL12, RPL14, RPL15, RPL19, RPL21, RPL26, RPL31, RPL36A, RPL5, RPL7, RPL7A, RPLP1, RPS15, RPS15A, RPS2, RPS27, RPS8, SMG1, TNRC6B, UHMK1]
GO:0016072	rRNA metabolic process	GO_BiologicalProcess-GOA_06.11.2016_23h27	2.9e-08	5.4e-05	3.6e-10	3.6e-09	[6, 7, 8]	Group09	10.0694	29	[BMS1, CCDC59, DDX21, IGF2BP3, ISG20, NEDD4, NOP2, RIOK2, RPL10, RPL10A, RPL12, RPL14, RPL15, RPL19, RPL21, RPL26, RPL31, RPL36A, RPL5, RPL7, RPL7A, RPL7L1, RPLP1, RPS15, RPS15A, RPS2, RPS27, RPS8, UTP4]
GO:0034470	ncRNA processing	GO_BiologicalProcess-GOA_06.11.2016_23h27	2e-07	0.00038	3.6e-10	3.6e-09	[6, 7, 8]	Group09	8.17757	35	[BMS1, CCDC59, DDX21, IGF2BP3, INTS5, ISG20, LIN28B, MTO1, NEDD4, NOP2, RIOK2, RPL10, RPL10A, RPL12, RPL14, RPL15, RPL19, RPL21, RPL26, RPL31, RPL36A, RPL5, RPL7, RPL7A, RPL7L1, RPLP1, RPS15, RPS15A, RPS2, RPS27, RPS8, SSB, TRMT61A, UTP4, WDR4]
GO:0045047	protein targeting to ER	GO_BiologicalProcess-GOA_06.11.2016_23h27	1.4e-09	2.6e-06	3.6e-10	3.6e-09	[6, 7, 8]	Group09	17.1171	19	[RPL10, RPL10A, RPL12, RPL14, RPL15, RPL19, RPL21, RPL26, RPL31, RPL36A, RPL5, RPL7, RPL7A, RPLP1, RPS15, RPS15A, RPS2, RPS27, RPS8]
GO:0006364	rRNA processing	GO_BiologicalProcess-GOA_06.11.2016_23h27	1.6e-08	3.1e-05	3.6e-10	3.6e-09	[5, 7, 8, 9]	Group09	10.3203	29	[BMS1, CCDC59, DDX21, IGF2BP3, ISG20, NEDD4, NOP2, RIOK2, RPL10, RPL10A, RPL12, RPL14, RPL15, RPL19, RPL21, RPL26, RPL31, RPL36A, RPL5, RPL7, RPL7A, RPL7L1, RPLP1, RPS15, RPS15A, RPS2, RPS27, RPS8, UTP4]
GO:0006613	cotranslational protein targeting to membrane	GO_BiologicalProcess-GOA_06.11.2016_23h27	1.2e-09	2.2e-06	3.6e-10	3.6e-09	[6, 7, 8, 9]	Group09	17.2727	19	[RPL10, RPL10A, RPL12, RPL14, RPL15, RPL19, RPL21, RPL26, RPL31, RPL36A, RPL5, RPL7, RPL7A, RPLP1, RPS15, RPS15A, RPS2, RPS27, RPS8]
GO:0000956	nuclear-transcribed mRNA catabolic process	GO_BiologicalProcess-GOA_06.11.2016_23h27	3.8e-09	7.1e-06	3.6e-10	3.6e-09	[7, 8, 9]	Group09	12.037	26	[ATM, CNOT6L, CPEB3, LSM5, RPL10, RPL10A, RPL12, RPL14, RPL15, RPL19, RPL21, RPL26, RPL31, RPL36A, RPL5, RPL7, RPL7A, RPLP1, RPS15, RPS15A, RPS2, RPS27, RPS8, SMG1, TNRC6B, UHMK1]
GO:0006614	SRP-dependent cotranslational protein targeting to membrane	GO_BiologicalProcess-GOA_06.11.2016_23h27	3.7e-10	6.9e-07	3.6e-10	3.6e-09	[7, 8, 9, 10]	Group09	18.4466	19	[RPL10, RPL10A, RPL12, RPL14, RPL15, RPL19, RPL21, RPL26, RPL31, RPL36A, RPL5, RPL7, RPL7A, RPLP1, RPS15, RPS15A, RPS2, RPS27, RPS8]
GO:0000184	nuclear-transcribed mRNA catabolic process, nonsense-mediated decay	GO_BiologicalProcess-GOA_06.11.2016_23h27	5.8e-10	1e-06	3.6e-10	3.6e-09	[8, 9, 10]	Group09	16.1538	21	[RPL10, RPL10A, RPL12, RPL14, RPL15, RPL19, RPL21, RPL26, RPL31, RPL36A, RPL5, RPL7, RPL7A, RPLP1, RPS15, RPS15A, RPS2, RPS27, RPS8, SMG1, UHMK1]

## Sheet: KEGG pathways
KEGG pathway	p-value	log10	#genes	Gene IDs
Fatty acid biosynthesis	1.70576e-28	27.7681	2	FASN, ACSL3
Fatty acid metabolism	7.16225e-06	5.14495	2	FASN, ACSL3
Glycosphingolipid biosynthesis - lacto and neolacto series	3.70368e-05	4.43137	2	FUT3, B3GNT2
Ribosome	8.23443e-05	4.08437	21	RPL31, RPL10A, RPL7A, RPL36A, RPL21, RPS15A, RPL14, RPLP1, RPS8, RPS2, MRPL22, RPL5, TPL26, RPL19, HNRNPH2, RPS15, RPL15, RPL12, RPS27, RPL7, RPL10
Viral carcinogenesis	0.000543692	3.26465	18	RANBP1, YWHAE, GTF2H1, PIK3CB, HIST1H4C, HIST4H4, CDK6, CASP3, EGR2, HIST1H4H, RB1, RAC1, RBPJ, HIST1H4J, CDKN1A, CREBBP, GRB2, HIST1H4I
Cell cycle	0.00129541	2.88759	14	YWHAE, ORC2, SMC3, CUL1, ANAPC1, CDK6, ATM, ANAPC11, TTK, RB1, CDKN1A, PLK1, CREBBP, ORC5
Parkinson's disease	0.00200603	2.69766	10	COX5A, NDUFC2, UBB, ATP5G3, CASP3, ATP5A1, NDUFA9, NDUFA2, MT-CO2, MT-CYB
Transcriptional misregulation in cancer	0.0065778	2.18192	14	ZBTB16, IGF1R, ATM, KLF3, FLT1, H3F3A, H3F3B, CDKN1A, MEF2C, EWSR1, IL6, HOXA10, CD14, HIST1H3A
Oocyte meiosis	0.0118114	1.9277	9	CAMK2D, YWHAW, SMC3, CUL1, IGF1R, ANAPC1, ANAPC11, PLK1, CPEB3
Sulfur metabolism	0.0198094	1.70313	2	RAPSS1, SQRDL
Glioma	0.0201336	1.69608	8	CAMK2D, PIK3CB, IGF1R, CDK6, RB1, CDKN1A, MTOR, GRB2
Proteoglycans in cancer	0.0205922	1.6863	17	FZD7, CAMK2D, ACTB, FZD5, ROCK1, THBS1, PIK3CB, HSPB2, IGF1R, FZD8, CASP3, PTPN11, RAC1, CDKN1A, SMO, MTOR, GRB2
HIF-1 signaling pathway	0.0363937	1.43897	12	CAMK2D, PIK3CB, CUL2, BCL2, IGF1R, FLT1, PDK1, CDKN1A, EDN1, MTOR, IL6, CREBBP
p53 signaling pathway	0.0374793	1.42621	10	CCNG1, THBS1, PERP, CDK6, ATM, CASP3, SESN2, CDKN1A, RRM2, SESN3
Oxidative phosphorylation	0.0491897	1.30813	11	ATP6AP1, COX5A, NDUFC2, ATP5G3, ATP5A1, NDUFA9, ATP6V1C1, ATP5L, NDUFA2, MT-CO2, MT-CYB
KEGG pathway	log10
Fatty acid biosynthesis	27.7681
Fatty acid metabolism	5.14495
Glycosphingolipid biosynthesis	4.43137
Ribosome	4.08437
Viral carcinogenesis	3.26465
Cell cycle	2.88759
Parkinson's disease	2.69766
Transcriptional misregulation in cancer	2.18192
Oocyte meiosis	1.9277
Sulfur metabolism	1.70313
Glioma	1.69608
Proteoglycans in cancer	1.6863
HIF-1 signaling pathway	1.43897
p53 signaling pathway	1.42621
Oxidative phosphorylation	1.30813

## Sheet: Upstream regulators
Upstream Regulator	Molecule Type	p-value of overlap	Target molecules in dataset	Mechanistic Network
miR-100-5p (and other miRNAs w/seed ACCCGUA)	mature microrna	2.9e-30	AP1AR,BAZ2A,BMPR2,CAMTA1,CASZ1,CD93,CLDN11,CTDSPL,CXCL16,EGR2,EPDR1,FAM49A,FAM64A,FGFR3,FZD5,FZD8,GOLGA3,GRHL1,HOXA1,ID1,IGF1R,IMPDH1,KBTBD8,LRRC8B,MMP13,MTOR,MYCBP,PCSK9,PLK1,PPM1H,PPP4R3B,RAC1,RASA3,RCBTB1,RHEBL1,RMND5A,RNF144B,SLC44A1,SMARCA5,SUDS3,TMEM135,TMEM30A,TRIB2,TTC30A,ZNRF2
miR-340-5p (miRNAs w/seed UAUAAAG)	mature microrna	2.17e-17	ACIN1,ALX4,AP3M1,ARHGAP23,ARPP19,ATP2B1,ATP6V1C1,BAZ2A,BCL10,C21orf91,CAMTA1,CASZ1,CCDC59,CDC73,CEP70,CLCN5,CLDN11,CPEB3,CREBBP,CTDSPL2,EDEM1,EWSR1,FAM126B,FDX1,FLRT2,FOXN2,FOXP1,GNA13,GOPC,GOSR1,GREM2,GTPBP1,H3F3A/H3F3B,HIPK3,HMGB1,HMGN5,HOXA10,HSD11B1,IGF1R,IGF2BP3,INO80,JPH1,KLF3,KLHL15,LRRC8B,LSM5,MAFG,MAP9,MID1,MRPL22,MYBL1,N4BP2,NFIA,NFYB,PAPPA,PCBP1,PCBP2,PDE12,POU3F1,PTBP1,PTP4A1,PTPRZ1,P…
miR-144-3p (miRNAs w/seed ACAGUAU)	mature microrna	1.13e-16	ANKRD52,ATP2B1,BECN1,BTBD3,CAMK2D,CAMKK2,CASP3,CBFA2T2,CDC73,CNOT6L,COL4A1,CPEB3,CUL5,DAZAP2,DGCR2,EIF5,FAM126B,FLRT2,FLT1,FOXP1,GDE1,GLCCI1,GXYLT1,H2AFV,HOXA10,JPH1,KATNBL1,KBTBD8,KCTD10,KIF14,KLF3,KPNA2,MAGI2,MAP7D1,MAPK6,MGRN1,MKL2,MTOR,MYBL1,NFIA,NID2,NIP7,NKX3-1,NPR3,PAFAH1B1,PANK3,PAPPA,PHF10,PNRC1,POU3F1,PRRC2C,PTP4A1,PTPN9,PURB,QKI,QSER1,RAB2A,RAP2C,RASA3,RBM15B,RHPN2,RIOK2,ROCK1,RSRC1,SA…
miR-181a-5p (and other miRNAs w/seed ACAUUCA)	mature microrna	2.73e-15	ALDH9A1,ANKRD52,AP1AR,ATM,ATP2A2,ATP2B1,BAZ2A,BCL2,BMPR2,BTBD3,C16orf87,CACUL1,CAMK2D,CBFA2T2,CCDC92,CCNG1,CD4,CDC73,CNOT6L,CTDSPL,CUL5,DAZAP2,DGCR2,DNAJC5,EGR2,EVI2A,FAM126B,FAM49A,FGFR3,FLT1,FNDC3B,FOXP1,GATM,GLCCI1,GXYLT1,H2AFV,H3F3A/H3F3B,HECA,HOXA1,IGF2BP3,INO80,KANK1,KATNBL1,KCTD10,KHSRP,KIF1C,KLF3,KLHL15,LIN28B,LPGAT1,MAPK1IP1L,MGA,MKLN1,MYBL1,MYCBP,NFYB,NMT1,PAFAH1B1,PANK3,PHC3,PRRC2C,PTP…
miR-145-5p (and other miRNAs w/seed UCCAGUU)	mature microrna	6.11e-14	ACTB,ADAM19,AGPAT3,AIM1,ANKRD52,ARIH1,ATP1A2,B3GLCT,BAZ2A,BCL10,CAMK2D,CASZ1,CCDC59,CCZ1/CCZ1B,CD93,CDK6,CIRBP,CNOT6L,CUL5,DDX21,DPY19L4,EEA1,EVI2A,FAM126B,FAM49A,FLT1,FNDC3B,FSCN1,FXN,FZD7,GFOD1,GOPC,GXYLT1,HIST1H2AH,HMGB3,HNRNPH2,IGF1R,INO80,JPH1,KATNBL1,KBTBD8,KLF3,KLHL15,LMNB2,LRRC8B,MAGI2,MAP9,MID1,MKL2,NAP1L1,NDUFC2,NFIA,NUDT1,ORC2,PCBP2,PRELID3B,PSMA5,QKI,QSER1,RAB5C,RCBTB1,RIMS1,RLIM,ROCK…
miR-101-3p (and other miRNAs w/seed ACAGUAC)	mature microrna	2.11e-13	ADAM19,AGPAT3,ANKRD52,ATM,BAZ2A,BTBD3,CAMK2D,CAMTA1,CASP3,CBFA2T2,CLDN11,CNOT6L,CPEB3,CTDSPL,CUL5,DDAH1,DENND2C,DGCR2,EIF5,FAM126B,FGFR3,FLRT2,FOXP1,FZD7,GDE1,GLCCI1,GPAM,GRAMD1C,H2AFV,INPP4B,KBTBD8,KLF3,LIN28B,MAGI2,MAP4,MAPK6,MGRN1,MKL2,MTOR,N4BP2,NAP1L1,NID2,PAFAH1B1,PANK3,PIKFYVE,PNRC1,POU3F1,PRELID3B,PRRC2C,PSMA5,PTPN9,PURB,QKI,RAB15,RAC1,RAP2C,RCN2,RIOK2,SAP30L,SGMS2,SIK2,SLC39A6,SMARCA5,SN…
MYC	transcription regulator	1.99e-12	ACTB,APEX1,ASNS,BCL2,CAPNS1,CASP3,CD47,CDK6,CDKN1A,CFLAR,COL4A1,CTDSPL,CUL1,DDX21,DNMT1,EDN1,EGR2,FABP5,FASN,FRZB,FUT3,H3F3A/H3F3B,HIST2H4A,HSPA14,HSPE1,ID1,ITM2B,LDHB,LIN28B,MAP4,NAP1L1,ODC1,PARP1,PDK1,PERP,PLK1,PPIA,PPID,PTBP1,RANBP1,RARS,RB1,ROCK1,RPL10,RPL19,RPL21,RPL26,RPL5,RPL7,RPL7A,RPLP1,RPS15A,RPS27,RRM2,S100A10,SAT1,SQRDL,SRSF2,TAGLN2,THBS1,TYMS,UBA2,VLDLR,YBX3,YTHDC1,YY1	198 (20)
5-fluorouracil	chemical drug	2.08e-12	BCL2,BECN1,CAPNS1,CASP3,CCNG1,CDKN1A,CFLAR,HSPE1,IARS,PCBP1,RPL10,RPL10A,RPL15,RPL19,RPL21,RPL31,RPL5,RPL7,RPL7A,RPS15A,RPS8,SAT1,SRSF2,SSB,THBS1,TSC22D1,TYMS,YBX3	153 (19)
miR-381-3p (and other miRNAs w/seed AUACAAG)	mature microrna	2.33e-12	ACSL3,AGPAT3,ARPP19,ATP2A2,B3GNT2,BAZ1B,BMPR2,CAMTA1,CDC73,CLCN5,CNOT6L,COL4A1,CPEB3,CREBBP,CUL1,CUL5,DCAF10,EEA1,EVI2A,FOXN2,FSCN1,GNA13,GRHL1,GTF2H1,HMGB1,HNRNPH2,ID1,IGF1R,INSIG1,JPH1,KCNE4,KLF3,KLHL15,LRRC8B,MAFB,MAFG,MAP4,MEF2C,MYCBP,N4BP2,NFIA,NFYB,NPR3,ORC2,PAFAH1B1,PNRC1,PPP4R3B,PTP4A1,PURB,QKI,RAB2A,RAP2C,RBPJ,RRM2,SERBP1,SGTB,SIK2,SMARCA5,SMO,SNX9,UBXN2B,USP1,XIAP,YTHDC1,YY1,ZBTB34,ZNF3…
miR-320b (and other miRNAs w/seed AAAGCUG)	mature microrna	7.9e-12	AGPAT3,AIM1,ANKRD52,AP3M1,ARL8B,ARPP19,C21orf91,CAMTA1,CDC73,CDK6,CISD1,CLCN5,CNOT6L,CPEB3,DCAF10,EDEM1,FAM126B,GNA13,GOLGA3,GOPC,GRB2,GXYLT1,H3F3A/H3F3B,HACD3,HECA,HIPK3,HOXA10,IGF1R,IGF2BP3,MAPK1IP1L,MBIP,MGRN1,MID1,MKL2,MKLN1,MRPL22,NFIA,NIP7,PDE12,POU3F1,POU3F2,PPM1H,PSMA5,PURB,QKI,RAC1,RAP2C,RBPJ,RCN2,RGS9BP,RPL15,SAP30L,SAT1,SERBP1,SERF1A/SERF1B,SESN2,SF3B3,SLC2A12,SMG1,SNX4,SOGA1,SORBS2,SR…
sirolimus	chemical drug	1.29e-11	ACTB,ASNS,BCL2,BECN1,CASP3,CD209,CDKN1A,CFLAR,EEF1A1,EIF5,FASN,FSCN1,H3F3A/H3F3B,HIST1H4A,HMGB1,ID1,IGF1R,IL6,LDHB,MAPK1IP1L,MMP13,MTOR,NDUFA9,NUDT1,ODC1,PPIA,PTP4A1,RPL10,RPL10A,RPL15,RPL19,RPL21,RPL5,RPL7A,RPS15,RPS2,RPS27,RPS8,TYMS	228 (21)
miR-217-5p (and other miRNAs w/seed ACUGCAU)	mature microrna	3.76e-11	AP3M1,ATPAF1,B3GLCT,CCNYL1,CLDN11,CUL5,DIO1,DNAJC5,DPY19L4,EEA1,FASN,FNDC3B,FOXP1,GFOD1,GKAP1,GOPC,GRHL1,GXYLT1,HACD3,HNRNPH2,HSPA4L,IARS,IL6,LPGAT1,MAGI2,MEF2C,MORF4L2,N4BP2,NAP1L1,NEDD4,NFIA,PANK3,PFN2,PIKFYVE,PTP4A1,PURB,QKI,RAC1,RAP2C,RLIM,RMND5A,RUFY2,SEPP1,SIAE,SLC7A11,SNRNP27,THBS1,TM9SF3,TMEM135,TTC30A,UBE2E3,UBXN2B,YTHDC1,YY1,ZC3H14,ZNRF2
PTEN	phosphatase	9.78e-11	ALG3,BCL2,BPGM,CCL5,CDK6,CDKN1A,COX5A,CTDSPL,CXCL13,DEGS1,EDN1,EGR2,FASN,FLT1,GMDS,H2AFY,HOXA10,IGF1R,IL6,KLHL24,LDHB,MT-CO2,MT-CYB,MTOR,NKX3-1,NOP2,NUDT1,PARP1,PCBP2,PLK1,RAD51C,RANGAP1,RB1,SAT1,TAF13,THBS1,ZBTB16	202 (20)
miR-182-5p (and other miRNAs w/seed UUGGCAA)	mature microrna	1.09e-10	ABLIM1,ADAM19,ANKRD52,AP3M1,ATAT1,ATP5L,BCL10,BCL2,BMS1,C16orf87,C21orf91,CAMKK2,CAMTA1,CCDC59,CCDC92,CD47,CDC73,CDK6,CLCN5,CNOT6L,CTDSPL,CUL5,DAZAP2,DDAH1,DENND2C,DGCR2,DIO1,EEA1,EIF5,FAM126B,FLT1,FNDC3B,FOXN2,FXN,FZD5,GNA13,GRB2,GTPBP1,GXYLT1,HOXA10,IGF1R,INSIG1,INTS5,MAP9,MAPK1IP1L,MEF2C,MKL2,MORF4L2,NAP1L1,NDUFC2,NMT1,NUDCD2,ORC5,PAFAH1B1,PAPPA,PTP4A1,QKI,QSER1,RAB2A,RAC1,RHPN2,RIOK2,RMND5A,R…
miR-30c-5p (and other miRNAs w/seed GUAAACA)	mature microrna	1.8e-10	ADAM19,ANKRD52,AP3M1,ATP2A2,ATP2B1,BCL10,BCL2,BECN1,C21orf91,CAMK2D,CAMKK2,CAMTA1,CBX3,COPS7B,CPEB3,CTDSPL2,CUL2,DDAH1,EEA1,EEF1A1,EIF5,EPDR1,FAM126B,FAM49A,FNDC3B,FRZB,GATM,GLCCI1,GNA13,GOLGA4,GRHL1,GTF2H1,GXYLT1,HMGB3,IGF1R,IL6,KATNBL1,KLHL24,LIN28B,LMNB2,LPGAT1,LRRC8B,MAFG,MAGI2,MKL2,N4BP2,NAP1L1,NDUFA9,NDUFC2,NEDD4,NFIA,NFYB,NPR3,ORC2,PFN2,PHC3,PHLDB2,PPID,PTP4A1,QKI,RAB15,RAB2A,RAP2C,RBM15B,…
miR-186-5p (miRNAs w/seed AAAGAAU)	mature microrna	1.83e-10	ACSL3,ARIH1,ATP1A2,ATP5G3,BMPR2,BTBD3,C18orf54,CAMTA1,CBX3,CDC73,CDK6,CNOT6L,CPEB3,CREBBP,CUL5,CXCL13,DAZAP2,EIF5,FAM126B,FAM49A,FGFR3,FNDC3B,FOXN2,FXN,GOPC,GOSR1,HMGN5,IGF1R,KLHL24,LMNB2,LPGAT1,MAFG,MAP2,MAP4,MAPK1IP1L,MAPK6,NEDD4,PAPPA,PDE12,PHC3,PTPN11,PURB,QKI,RAB2A,RASA3,RFC1,SGMS2,SLC17A8,SMARCA5,TMTC1,TNRC6B,TULP4,UHMK1,WTIP,XIAP,YY1,ZBTB34
cisplatin	chemical drug	2.43e-10	ACTB,ASNS,BCL2,BECN1,CASP3,CCL2,CCL5,CCNG1,CD14,CDKN1A,CDO1,CFLAR,EDN1,FASN,FLT1,FNDC3B,FXN,GKAP1,GMDS,GPNMB,HIST2H4A,HMGB1,IGF1R,IL6,LDHB,ODC1,PARP1,PLK1,PPIA,PURB,RAC1,RB1,RNF144B,ROCK1,RRM2,S100A10,SAT1,SESN2,TFPI,THBS1,TSC22D1,TYMS,WDR4,XIAP,XRCC6	218 (20)
miR-9-5p (and other miRNAs w/seed CUUUGGU)	mature microrna	2.67e-10	ANKRD52,C21orf91,C9orf66,CAMKK2,CBFA2T2,CCNG1,CD47,CDC73,CEP104,CHD3,CLCN5,CNOT6L,CPEB3,DCAF10,EIF5,FAM126B,FLT1,FNDC3B,FOXN2,FOXP1,FZD5,GLCCI1,GNA13,GOPC,GOSR1,GPAM,GRHL1,GTPBP1,GXYLT1,HIST1H4H,IGF2BP3,INSIG1,ITM2B,KCTD10,KIF1C,KLHL24,LIN28B,MEF2C,MGA,MKL2,MKLN1,MYCBP,NAP1L1,NDE1,NEDD4,NFIA,NID2,NMT1,NTAN1,PANK3,PHLDB2,PTBP1,RAB33B,RAP2C,REEP3,RLIM,RMND5A,SAP30L,SERBP1,SGMS2,SGSM1,SLC7A8,SMARCA5…
CEBPB	transcription regulator	4.34e-10	AKR1B10,ARPP19,ASNS,ATM,BCL2,CCL2,CCL5,CCL7,CD14,CDKN1A,CDO1,CIRBP,DEGS1,HIST1H4A,HIST1H4B,HIST1H4D,HIST1H4H,HIST1H4I,HIST1H4J,HIST1H4K,HIST2H4A,HIST2H4B,HIST4H4,HSD11B1,HSPE1,ID1,IL6,MMP10,MMP13,ODC1,SAT1,SQRDL,UBA2,VLDLR	165 (17)
miR-133a-3p (and other miRNAs w/seed UUGGUCC)	mature microrna	5e-10	ANKRD52,AP1AR,ATP2A2,BAZ2A,BTBD3,C18orf54,CACUL1,CAMKK2,CD47,CEP104,EDEM1,EEF1A1,FAM49A,FLT1,FOXP1,FSCN1,GXYLT1,IGF1R,LIN28B,LPGAT1,MAFG,MKL2,NFIA,NID2,NMT1,PFN2,PIKFYVE,PPM1H,PRELID3B,PTBP1,PTPRZ1,PURB,QKI,RAB5C,RAP2C,RBPJ,RFC1,RIMS1,SERBP1,SF3B4,SGMS2,SGPP1,SGSM1,SGTB,SLC16A6,SLC2A12,SLC7A8,SOGA1,STOM,TAGLN2,TM9SF3,TNRC6B,TTC30A,TULP4,UBA2,UBQLN1,ZC3H14,ZNF217,ZNF322
let-7a-5p (and other miRNAs w/seed GAGGUAG)	mature microrna	5.54e-10	AKR1B10,ANAPC1,ANKRD52,ARPP19,ARRDC4,ATP2A2,ATP6V1C1,ATPAF1,BTBD3,CASP3,CASZ1,CCL7,CDK6,CDKN1A,CFLAR,CLCN5,CNOT6L,COL4A1,CPEB3,CYP4F2,EDN1,EEA1,FNDC3B,FOXP1,FXN,GATM,GFOD1,GNG5,GOPC,GXYLT1,H2AFV,IGF1R,IGF2BP3,IL6,KATNBL1,KCNJ11,KCTD10,KLHL24,LIN28B,LPGAT1,LRRC8B,MAPK1IP1L,MAPK6,MEF2C,MGA,MRPS33,MYCBP,NAP1L1,NEDD4,NID2,PAPPA,PDE12,PHC3,PPIA,PURB,RAB15,RB1,RHPN2,RIOK2,RNF8,RPL36A,RRM2,RUFY2,SAP30L,…
miR-23a-3p (and other miRNAs w/seed UCACAUU)	mature microrna	7.79e-10	ADAM19,ALDH9A1,ANKRD52,ARL8B,ARPP19,ARRDC4,ASNS,ATAT1,ATP6V1C1,BCL2,BMPR2,C18orf54,CACUL1,CAMTA1,CCL7,CCNG1,CCSAP,CIB2,CNOT6L,COL4A1,CREBBP,CTCFL,CTDSPL,DDAH1,DPY19L4,EEA1,FAM126B,FGFR3,FZD5,FZD7,GREM2,GXYLT1,HOXA3,KBTBD8,KHSRP,KLF3,KLHL15,LDHB,LIN28B,LPGAT1,MAP4,MAP7D1,MAPK1IP1L,MEF2C,MYCBP,NAP1L1,NDUFA2,NEDD4,NFIA,NPR3,ORMDL1,PIKFYVE,PLEKHF2,PNRC1,PPP4R3B,PRELID3B,PTPN11,PURB,QKI,QSER1,RCBTB1,R…
CD 437	chemical drug	1.56e-09	ATP5A1,ATP5G3,ATP5L,CCL5,CDKN1A,EIF5A,FSCN1,HMGB1,ITM2B,KPNA2,ODC1,PCBP1,PCBP2,POU3F1,PURB,RPL10,RPL19,RPL36A,RPLP1,RPS15,RPS2,RPS27,SET
miR-4660 (miRNAs w/seed GCAGCUC)	mature microrna	1.8e-09	ABLIM1,ACIN1,ACTR1B,ANAPC1,ANAPC11,ATP2B1,CACUL1,CAMKK2,CD99L2,CFLAR,DNAJC5,DPY19L4,EGR2,EWSR1,FLT1,FNDC3B,FZD5,GALNT11,GDE1,HABP2,HIGD1A,JPH1,KIF1C,KLHL15,LIN28B,MAFG,MAPK1IP1L,MID1,MKLN1,NAE1,NMT1,PAMR1,PFN2,PIKFYVE,PLK1,PPP4R3B,PSMA5,PURB,RANGAP1,RASA3,RBM15B,RIMS1,RLIM,RPL31,SESN2,SLC17A8,SLC7A8,SMO,SPRR2B,SREK1IP1,TM9SF3,TNRC6B,UBN2,WTIP,XK,XRCC5,ZNF322,ZNRF2
RICTOR	other	2.09e-09	ATP5A1,ATP5G3,ATP5L,ATP6AP1,ATP6V1C1,CD4,CFLAR,COX5A,FABP5,NDUFA2,NDUFA9,NDUFC2,PSMA2,PSMA5,PSMD1,RPL10,RPL10A,RPL12,RPL14,RPL21,RPL26,RPL7,RPL7A,RPS15,RPS2,RPS8
miR-141-3p (and other miRNAs w/seed AACACUG)	mature microrna	2.32e-09	ACSL3,ANKRD52,ARHGAP23,ATAT1,ATP2A2,ATP5L,B3GNT2,C21orf91,CCNG1,CD47,CDK6,CLCN5,EDEM1,EGR2,EIF5,FAM126B,FAM49A,FLT1,FNDC3B,FOXP1,GLCCI1,GNA13,GRB2,HMGB1,HOPX,HSPA4L,IGF1R,KIF1C,KLF3,MAGI2,MAP7D1,MAPK1IP1L,MRPL22,MYBL1,NAP1L1,NFIA,NFYB,PANK3,PAPPA,PERP,PHC3,PIP5K1A,POU3F2,PPM1H,PSMA5,PTP4A1,QKI,QSER1,RAP2C,REEP3,RHPN2,RIMS1,RNFT1,RPL36A,SESN2,SORBS2,THAP5,TMEM135,TMEM41B,TMTC1,TNRC6B,YTHDC1,YY1,ZB…
miR-17-5p (and other miRNAs w/seed AAAGUGC)	mature microrna	2.36e-09	ALX4,ANKRD52,ATP1A2,BCL10,BCL2,BECN1,BMPR2,CACUL1,CAMTA1,CDK6,CDKN1A,CEP70,CHAF1A,CNOT6L,COL4A1,CPEB3,CTDSPL,CTDSPL2,EEA1,EGR2,FAM126B,FLT1,FNDC3B,FRZB,FZD7,GOSR1,GXYLT1,HECA,HIPK3,HMGB3,INO80,KIF14,KLF3,KLHL15,KPNA2,LPGAT1,LSM5,MAPK1IP1L,MID1,MKL2,MKLN1,NKIRAS1,PAFAH1B1,PANK3,PCBP2,PFN2,PHC3,PIKFYVE,PTBP1,PURB,QKI,RAP2C,RB1,RBM15B,REEP3,RLIM,RRM2,RUFY2,SERF1A/SERF1B,SESN2,SGTB,SLC16A6,SLC39A6,SM…
miR-509-5p (and other miRNAs w/seed ACUGCAG)	mature microrna	3.12e-09	AIM1,AP3M1,BECN1,CAMK2D,CCNYL1,CLCN5,CTDSPL2,CUL5,DNAJC5,EIF5,FAM49A,FOXP1,GFOD1,GOPC,GTF2H1,H2AFV,HACD3,IGF1R,JPH1,KATNBL1,KDELR2,LPGAT1,LRRC8B,LSM5,MAGI2,MKLN1,MYBL1,N4BP2,NAP1L1,NDUFA9,ORMDL1,PANK3,PFN2,PPIA,PTP4A1,PTPN11,PTPRZ1,QKI,QSER1,RAC1,RAP2C,RMND5A,RNFT1,RPL15,RPL36A,SEPSECS,SOGA1,SQRDL,UBXN2B,VCP,XK
miR-421-3p (and other miRNAs w/seed UCAACAG)	mature microrna	3.41e-09	ACE2,ACSL3,AP3M1,ARPP19,ATP6V1C1,ATPAF1,BTBD3,CAMK2D,CAMTA1,CASP3,CDK6,CISD1,CLDN11,CNOT6L,COL4A1,CTDSPL2,DDX21,DIO1,FAM126B,FLRT2,FOXP1,GFOD1,GOLGA4,HECA,HOPX,KCNE4,KIF1C,KLHL15,LPGAT1,MAFB,MAP9,MEF2C,MGA,MORF4L2,MTOR,NFIA,PAPPA,PCBP2,PDE12,PSMA5,PTPRZ1,QKI,RCBTB1,RHPN2,RPA4,RPL14,SAP30L,SLC17A8,SREK1IP1,UBN2,UHMK1,XIAP
MYCN	transcription regulator	3.94e-09	ACTB,APEX1,CDKN1A,COL4A1,EEF1A1,EEF1D,EIF5A,GRB2,MAP4,ODC1,PDK1,RPL10,RPL12,RPL19,RPL21,RPL26,RPL31,RPL5,RPL7,RPLP1,RPS15,RPS2,RPS27,RPS8,S100A10,YY1
miR-130a-3p (and other miRNAs w/seed AGUGCAA)	mature microrna	4.83e-09	AGPAT3,ANKRD52,ATP1A2,ATP6V1C1,BAZ2A,BMPR2,BTBD3,CAMTA1,CDC73,CDKN1A,CFLAR,CLCN5,CNOT6L,CPEB3,EDN1,FOXP1,FRZB,GTF2H1,HECA,HOXA3,IMPDH1,INO80,INSIG1,KATNBL1,KBTBD8,KLF3,KLHL15,LPGAT1,MAFB,MAFG,MAP4,MMP10,MMP13,MYBL1,NFIA,PAFAH1B1,PANK3,PARP1,PDK1,PIKFYVE,PLEKHF2,PNRC1,POU3F2,PTP4A1,QKI,QSER1,RAP2C,RIMS1,RLIM,RMND5A,RPL36A,RUFY2,SCN3A,SERBP1,SGMS2,SGTB,SLC44A1,SRSF2,TNRC6B,TSC22D1,UBN2,UBQLN1,UBXN2…
miR-92a-3p (and other miRNAs w/seed AUUGCAC)	mature microrna	4.95e-09	ADAM19,AP1AR,ARPP19,ARRDC4,ATP2A2,BAZ2A,BMPR2,C21orf91,CAMKK2,CDK6,CDKN1A,CFLAR,CLDN11,CPEB3,CTCFL,DCAF10,DCAF6,DPY19L4,EDEM1,EGR2,FAM126B,FNDC3B,FOXN2,GOLGA3,GOLGA4,GRHL1,GXYLT1,H3F3A/H3F3B,HIPK3,IL6,INSIG1,ITM2B,KBTBD8,KLF3,KLHL15,LRRC8B,MKL2,MMP10,N4BP2,NFIA,NFYB,NSF,PANK3,PIKFYVE,PPM1H,QKI,QSER1,RHPN2,RPL15,RSRC1,SESN3,SGPP1,SLC16A6,SLC25A45,SLC39A6,SLC7A11,SMAD7,SMARCA5,SUDS3,TNRC6B,TULP4,ZB…
HNF4A	transcription regulator	4.96e-09	ACIN1,AP3M1,ATAT1,BAZ1B,BPGM,C11orf52,CAMK2D,CBX3,CCDC59,CCNG1,CDKN1A,CLDN3,CLPTM1,COPS7B,CTDSPL2,CUL2,CUL5,CYP4F2,DNAJB4,DPM1,EIF5,EWSR1,FARSB,FDX1,FEM1B,FUT3,GFM1,GMDS,GNG5,GOLGA4,GRHL1,GTF2H1,HIST1H2AH,HIST1H4B,HIST1H4K,HIST2H2AA3/HIST2H2AA4,HIST2H4A,HMGB1,HSD11B1,HSPA4L,HSPE1,IL6,KATNBL1,KCNJ11,LPGAT1,LSM5,MID1,MRPL22,MRPL57,NPC1L1,NSF,ORMDL1,PERP,PFN2,PIP5K1A,PRELID3B,PSMA2,PSMA5,PSMD1,PTPN1…	103 (2)
HGF	growth factor	6.65e-09	ASNS,ATM,BCL2,CCL2,CCL5,CCL7,CCNG1,CD93,CDKN1A,CFLAR,COL4A1,CUL2,DDX21,EDN1,FLT1,FOXN2,GNA13,ID1,IL6,INSIG1,ISG20,MID1,MMP13,NID2,NOP2,ORC2,PIK3CB,PLK1,PNRC1,PSMC3IP,RAC1,SF3B4,TAGLN2,THBS1,TRIB2,TTK	198 (21)
miR-33-5p (and other miRNAs w/seed UGCAUUG)	mature microrna	7.52e-09	ALX4,ANKRD52,BCL10,BTBD3,CCL2,CCL5,CCNYL1,CDK6,CUL5,EEA1,EEF1A1,FAM126B,FRZB,GLCCI1,GOPC,HMGN1,MKL2,MORF4L2,N4BP2,NFIA,NFYB,NSF,PANK3,PCBP2,PFN2,PSMD1,PURB,QKI,RAB33B,RAC1,RLIM,RMND5A,ROCK1,SLC2A12,SLC7A11,SMAD7,SMARCA5,SMG1,SNX9,TM9SF3,TULP4,UBN2,XIAP,ZBTB34
miR-216a-5p (miRNAs w/seed AAUCUCA)	mature microrna	1.09e-08	AKR1B10,ANKRD52,ATP1B3,BAZ2A,BMPR2,CCDC59,CCL7,CD93,CDC73,CEP70,DGCR2,EEF1A1,FZD5,GFM1,GRAMD1C,H3F3A/H3F3B,HACD3,HNRNPH2,LIN28B,MAGI2,MGA,MID1,MKLN1,MTO1,MYBL1,NPR3,PNRC1,PTP4A1,PURB,QKI,SERBP1,SF3B3,SMAD7,SSB,TMEM135,TMEM41B,TMTC1,XIAP
miR-148a-3p (and other miRNAs w/seed CAGUGCA)	mature microrna	1.12e-08	ACSL3,ANKRD52,ARL8B,ATP1A2,ATP2A2,BAZ2A,BTBD3,CASZ1,CDK6,COL4A1,CUL5,DDAH1,DENND2C,DGCR2,DNAJB4,DNAJC5,DNMT1,EPDR1,FLT1,FXN,GREM2,GTF2H1,H2AFY,HMGB3,HOPX,HSPA4L,INO80,KIF14,LIN28B,LRRC41,MAFB,MAFG,MMP10,MMP13,MYBL1,NAP1L1,ORMDL1,PDK1,PHC3,POU3F2,PSMC3IP,PSMD1,QKI,RASA3,RLIM,RMND5A,RNF144B,ROCK1,RPL36A,RUFY2,SERBP1,SESN2,SLC16A6,SLC7A11,SUDS3,TAGLN2,TMEM165,TNRC6B,UBN2,UHMK1,YTHDC1,ZNF217,ZNF322
ST1926	chemical drug	2e-08	ACTB,ATP5A1,CDKN1A,EIF5A,ITM2B,KPNA2,ODC1,PCBP2,POU3F1,PURB,RPL10,RPL19,RPL36A,RPLP1,RPS15,RPS2,RPS27,TPT1,YWHAE
miR-4276 (and other miRNAs w/seed UCAGUGA)	mature microrna	2.37e-08	ALDH9A1,ATP5G3,CBFA2T2,CD93,CDK6,CLCN5,CPEB3,CTDSPL2,CXCL13,DENND2C,FAM49A,FLRT2,FLT1,FNDC3B,GFM1,GNA13,GOSR1,GPAM,HACD3,HECA,HMGN5,KATNBL1,LPGAT1,MID1,NDUFC2,NIP7,NKX3-1,OXCT1,PAFAH1B1,PLCXD2,QKI,QSER1,RAB2A,RB1,SIK2,SQRDL,SRD5A3,SREK1IP1,TSC22D1,UBXN2B,XK,YWHAE,ZNF511
miR-495-3p (and other miRNAs w/seed AACAAAC)	mature microrna	2.45e-08	ANAPC1,AP3M1,ARIH1,ATP6V1C1,C14orf169,C21orf91,CASZ1,CBFA2T2,CCDC92,CDC73,CDK6,CFLAR,CLCN5,CPEB3,CREBBP,DCAF6,EIF5A,FAM126B,FZD8,GTPBP1,HMGB1,HNRNPH2,ID1,IGF1R,KHSRP,KLHL15,KLHL24,MED12,MEF2C,MYCBP,NAP1L1,NEDD4,NFYB,PANK3,PFN2,PHC3,PLEKHF2,PNRC1,POU3F1,PRELID3B,PSMA5,PTP4A1,QSER1,RAB2A,RCBTB1,REEP3,RNF8,SET,SIK2,SLC44A1,SNX9,SUDS3,TM9SF3,TMEFF2,TMEM135,UBN2,XIAP,YTHDC1
miR-202-3p (and other miRNAs w/seed GAGGUAU)	mature microrna	2.63e-08	ANKRD52,ARPP19,ATP2A2,ATPAF1,BTBD3,C21orf91,CASP3,CCL7,CDK6,CDKN1A,CLCN5,CNOT6L,COL4A1,CPEB3,CTDSPL2,CYP4F2,DIO1,EDN1,FNDC3B,FOXP1,GOPC,GXYLT1,IGF1R,IGF2BP3,IL6,KBTBD8,KCNJ11,KLHL15,KLHL24,LIN28B,LPGAT1,MAPK1IP1L,MAPK6,MEF2C,MGA,MYCBP,NAP1L1,NID2,PAPPA,PDE12,PRRC2C,PURB,RB1,RIOK2,ROCK1,RPL36A,RRM2,SLC2A12,SREK1IP1,THBS1,TNRC6B,TRIB2,TULP4,XK,ZNF322
doxorubicin	chemical drug	2.69e-08	APEX1,ASNS,ATM,ATP2A2,BCL2,BECN1,CAMK2D,CASP3,CD14,CDKN1A,CFLAR,DNMT1,EDN1,EEF1A1,EIF5A,GPNMB,HMGB1,ID1,LGALS3BP,MAP4,MEF2C,PERP,PLK1,PRDX1,RBM39,RRM2,S100A10,SMAD7,TERF2IP,XIAP	190 (17)
tretinoin	chemical - endogenous mammalian	2.74e-08	ABLIM1,ALDH9A1,APEX1,ASNS,ATP1B3,ATP2A2,BCL2,BMPR2,CAMKK2,CASP3,CASZ1,CCL2,CCNG1,CD14,CD93,CDK6,CDKN1A,CLDN11,COL4A1,CYP2C18,CYP4F2,DNMT1,EDN1,EEF1A1,EEF1D,EIF5,FABP5,FARSB,GDE1,GFM1,GNA13,GRB2,HOXA1,HOXA3,HSD11B1,ID1,IGF1R,IL6,ITM2B,KCNE4,LGALS3BP,MAFB,MAP2,MAPK6,MEF2C,MID1,MMP13,NAE1,NID2,ODC1,PNRC1,PTPN11,PTPRZ1,RB1,RBPJ,RPL10,RPL5,RPL7,S100A10,SMAD7,SRD5A3,THBS1,TPT1,TSPAN14,XK,XRCC5,XRCC6,YW…	205 (19)
miR-659-3p (miRNAs w/seed UUGGUUC)	mature microrna	3.01e-08	AGPAT3,ATP2B1,CBFA2T2,CNOT6L,CTC1,DPY19L4,FLT1,FRZB,GDE1,GLCCI1,GOSR1,GTF2H1,HACD3,HIST1H4A,INSIG1,KATNBL1,KCTD6,LIN28B,MAGI2,MKL2,NAP1L1,NPC1L1,PANK3,PATZ1,PURB,RAC1,ROCK1,SEPP1,SLITRK5,SMARCA5,TAPBP
miR-29b-3p (and other miRNAs w/seed AGCACCA)	mature microrna	3.45e-08	ABCB6,ADAM19,AIM1,ANKRD52,AP3M1,ARPP19,ARRDC4,ATP5G3,ATPAF1,C16orf87,C21orf91,CACUL1,CAMKK2,CAMTA1,CASZ1,CCNYL1,CCSAP,CD93,CDK6,CLCN5,COL4A1,CPEB3,CTC1,CTDSPL2,DDX21,FAM126B,FEM1B,FZD5,GNA13,GPAM,GTF3C1,H2AFY,HOXA10,ID1,IMPDH1,INSIG1,KBTBD8,LPGAT1,MAFB,MAFG,MGA,MORF4L2,N4BP2,NFIA,NID2,PLEKHF2,PPIA,PPP4R3B,PRRC2C,PTP4A1,QKI,RAB15,RLIM,RMND5A,RNF144B,SAP30L,SEPSECS,SERBP1,SET,SGMS2,SLC25A45,SNX4,SO…
miR-21-5p (and other miRNAs w/seed AGCUUAU)	mature microrna	4.25e-08	ALX4,AP1AR,AP3M1,ATPAF1,BCL2,BMPR2,BTBD3,CD47,CDK6,CDKN1A,COL4A1,CPEB3,FAM126B,FDX1,GLCCI1,GTPBP1,GXYLT1,HIPK3,JPH1,KLF3,KLHL15,MEF2C,NFIA,NKIRAS1,PCBP1,PCBP2,PFN2,PIKFYVE,PTPN9,PURB,RBM15B,RBPJ,RMND5A,RPL36A,S100A10,SMAD7,THAP5,TNRC6B,UBN2,ZNF217	97 (7)
camptothecin	chemical drug	4.37e-08	AIM1,ATM,BCL2,CASP3,CCL2,CCL7,CCNG1,CD47,CD93,CDC73,CDK6,CDKN1A,CFLAR,EDN1,EEF1A1,EGR2,FLT1,FNDC3B,FSCN1,FXN,FZD7,GDE1,GPNMB,H3F3A/H3F3B,ID1,IL6,INSIG1,MEF2C,MKL2,PERP,PPIA,PTP4A1,RB1,RRM2,SAT1,SLC30A1,SSB,TAGLN2,XIAP	196 (19)
APP	other	4.44e-08	ACTB,ATM,ATP1A2,ATP5A1,BCL2,CAMK2D,CASP3,CCL2,CCL5,CCL7,CDK6,CFLAR,CREBBP,DDAH1,DNAJC5,EDN1,FAM49A,FZD7,GRB2,H2AFV,HIST1H4I,HMGB1,HSPE1,IGF1R,IL6,ISG20,KCND3,LDHB,MAFB,MAP2,MEF2C,MMP10,MMP13,MT-CO2,MT-CYB,PDK1,PLK1,PPIA,RAMP1,RBPJ,RNF144B,ROCK1,RUFY2,SET,SLAMF1,SLC7A11,SMAD7,TPT1,YWHAE	150 (15)
miR-183-5p (miRNAs w/seed AUGGCAC)	mature microrna	4.67e-08	AP1AR,AP3M1,ARPP19,BAZ1B,BCL10,CAMK2D,CDC73,CNOT6L,CTDSPL,DENND2C,DGCR2,EIF1AY,FARSB,FNDC3B,FOXN2,FOXP1,GNA13,GNG5,GPAM,GPNMB,GREM2,GTF2H1,INSIG1,KANK1,KLHL24,MAPK1IP1L,MEF2C,MKL2,N4BP2,NIP7,PANK3,PFN2,PHF10,PHLDB2,PIP5K1A,PSMA2,PSMA5,PTP4A1,QKI,RCN2,RHPN2,SERBP1,SLC44A1,SPC25,SREK1IP1,SRSF2,TNRC6B,TUBGCP4
miR-26a-5p (and other miRNAs w/seed UCAAGUA)	mature microrna	4.92e-08	ACSL3,ADAM19,ALX4,ANKRD52,ARPP19,ATM,ATP1A2,ATPAF1,CASZ1,CDK6,CDKN1A,CHAF1A,COPS7B,COX5A,CPEB3,CREBBP,EIF5,FRZB,GMDS,GNA13,GOLGA3,GRAMD1C,KBTBD8,KCNE4,KLHL15,KLHL24,KPNA2,LIN28B,MAP2,MAP9,MAPK6,MEF2C,MYCBP,NIP7,NSF,NUP210,PHLDB2,PNRC1,PPM1H,PTP4A1,RAP2C,RB1,RCBTB1,RCN2,REEP3,SERBP1,SGMS2,SLC16A6,SLC7A11,SMARCA5,THAP5,TMEM135,TNRC6B,TRIB2,UBN2,YWHAE,ZDHHC18,ZNF217
miR-27a-3p (and other miRNAs w/seed UCACAGU)	mature microrna	5.02e-08	ADAM19,AGPAT3,ARPP19,ARRDC4,ATP1A2,ATP2B1,ATP5G3,ATPAF1,CAMK2D,CAMTA1,CCDC92,CCNG1,CCNYL1,CDK6,CLCN5,CPEB3,DAZAP2,DDAH1,DPY19L4,EIF5,FAM126B,FLRT2,FZD7,GFOD1,GNA13,GPAM,GRAMD1C,GRB2,GXYLT1,H3F3A/H3F3B,HMGB3,HOXA10,JPH1,KATNBL1,KBTBD8,KHSRP,KLF3,LIN28B,LPGAT1,MAGI2,MEF2C,MMP13,MYCBP,NEDD4,NFIA,NKIRAS1,NKX3-1,NUP210,ODC1,ORC5,PAPPA,PATZ1,PDK1,PIKFYVE,PPM1H,PRRC2C,PTPN9,QKI,RAB33B,RCBTB1,RLIM,RMND5A…
miR-499-5p (and other miRNAs w/seed UAAGACU)	mature microrna	5.68e-08	ARHGAP23,C18orf54,CDK6,CDKN1A,CLDN11,CNOT6L,EEA1,EIF5,FLRT2,FOXN2,FZD8,GPNMB,GXYLT1,H3F3A/H3F3B,INO80,JPH1,LIN28B,LMNB2,MAPK6,MYCBP,NAP1L1,NPC1L1,PFN2,PTP4A1,PURB,QKI,RAB33B,RAB5C,RB1,RBPJ,RCN2,RIMS1,RPL36A,RRM2,SNX9,STOM,UBN2,YTHDC1,ZNRF2
TP53	transcription regulator	5.78e-08	ACSL3,ACTB,ALDH9A1,APEX1,ASNS,BCL2,CAMK2D,CAPNS1,CASP3,CCL2,CCNG1,CD47,CDKN1A,CFLAR,CHD3,CISD1,COL4A1,DNMT1,EDN1,EGR2,FASN,FLRT2,FXN,GATM,GNA13,GRB2,GTF2H1,H2AFY,HIST2H4B,HMGB1,ID1,IGF1R,IL6,KPNA2,MAFB,MAP4,MMP13,MT-CO2,MT-CYB,MYBL1,NID2,PDK1,PERP,PLK1,PSMD1,PTP4A1,PTPN11,RB1,RBPJ,RFC1,RLIM,RNF144B,RRM2,SAT1,SEMA3C,SESN2,SGTB,SLC2A12,SMAD7,SMC3,SPC25,SQRDL,TAGLN2,THBS1,TTK,TULP4,TYMS,XRCC5	177 (18)
miR-488-3p (miRNAs w/seed UGAAAGG)	mature microrna	6.37e-08	AIM1,AP1AR,ARPP19,ATM,ATP2B1,C4orf3,CCNG1,CEP70,CIB2,CNOT6L,CTDSPL,DENND2C,EDEM1,FAM126B,FDX1,FGFR3,FSCN1,INPP4B,KLHL15,LRRC41,MAP2,NAP1L1,NFIA,NKX3-1,NPR3,NUP210,ORC2,PAFAH1B1,PCDHB16,PHLDB2,QKI,RPA4,RPL36A,SERBP1,SERF1A/SERF1B,SESN3,SLC2A12,SLC44A1,SRD5A3,STK25,TCP1,TMEM30A,TNRC6B,TSC22D1
EP300	transcription regulator	6.87e-08	CAMK2D,CCL2,CDKN1A,CFLAR,DIO1,DNAJB4,EDN1,EVI2A,FASN,FDX1,FNDC3B,GLCCI1,HSD11B1,ID1,IGF1R,IL6,LGALS3BP,MAFG,MEF2C,NKX3-1,PARP1,PERP,RASA3,RB1,RMND5A,SLAMF1,SLC7A11,SMAD7,STOM,TULP4,XRCC6	220 (22)
miR-590-3p (miRNAs w/seed AAUUUUA)	mature microrna	8.25e-08	ATP6V1C1,ATXN2L,B3GLCT,BCL10,BMPR2,CAMTA1,CASP3,CDC73,CDK6,CEP70,CREBBP,CUL5,DCAF10,EEA1,EIF5,EWSR1,FAM126B,FAM49A,FOXP1,GNA13,H2AFV,HECA,INTS5,KANK1,KLHL15,MAP2,MAPK6,MKL2,MORF4L2,MYBL1,N4BP2,NAP1L1,NEDD4,NFYB,PCBP2,PDE12,PPP4R3B,PSMA2,PTBP1,PTP4A1,PTPN11,PURB,QKI,RAB2A,RIMS1,RMND5A,RPL15,SEPSECS,SF3B3,SGMS2,SLC17A8,SLC30A1,SLC7A8,SREK1IP1,TM9SF3,TMEM135,TNRC6B,TRIB2,TULP4,UBN2,UBXN2B,XIAP,ZC3H14
miR-200b-3p (and other miRNAs w/seed AAUACUG)	mature microrna	9.7e-08	ACE2,ANKRD52,ARIH1,ATP2A2,BCL2,C21orf91,CACUL1,CASZ1,CCNYL1,CDC73,CNOT6L,CREBBP,CTDSPL2,CUL5,DNAJC5,FAM126B,FLT1,FNDC3B,FOXN2,FOXP1,FSCN1,GLCCI1,GREM2,GXYLT1,HMGB3,HNRNPH2,KANK1,KBTBD8,KIF14,KLF3,MAFG,MAP2,MAPK1IP1L,MBIP,MGA,MKL2,MKLN1,N4BP2,NFIA,PFN2,PHC3,PIKFYVE,PRRC2C,PTBP1,PTP4A1,PTPN11,PTPRZ1,QKI,RAB33B,RAC1,RAP2C,RLIM,SIK2,SRSF2,TMEFF2,TSC22D1,UBN2,UBQLN1,VLDLR,XIAP,ZDHHC18,ZNF217
miR-19b-3p (and other miRNAs w/seed GUGCAAA)	mature microrna	1.14e-07	ACSL3,ARPP19,ARRDC4,ATP1A2,ATPAF1,BMPR2,C21orf91,CACUL1,CAMTA1,CASZ1,CBFA2T2,CDC73,CNOT6L,CPEB3,CTDSPL2,CUL5,EEA1,FAM126B,FNDC3B,FOXP1,FRZB,FXN,HABP2,HIPK3,IMPDH1,INO80,INSIG1,KBTBD8,KCNE4,KLHL15,LPGAT1,LRRC8B,MAGI2,MAPK6,MEF2C,MID1,MKL2,MYBL1,NFIA,PFN2,PIKFYVE,PNRC1,POU3F2,PTP4A1,QKI,RAB33B,RAP2C,REEP3,RHEBL1,RLIM,SCN3A,SF3B3,SGMS2,SMCHD1,SMG1,SOGA1,SOX12,TFPI,THBS1,TM9SF3,TNRC6B,UBN2,UBQLN1,UBX…
miR-344d-3p (and other miRNAs w/seed AUAUAAC)	mature microrna	1.52e-07	BAZ2A,BCL2,C21orf91,CBX3,CD47,CLCN5,CNOT6L,COL4A1,COPS7B,CPEB3,CREBBP,FLT1,FZD5,FZD8,H3F3A/H3F3B,HMGB1,HSD11B1,IGF1R,KLF3,MAFB,MAFG,MEF2C,MGA,MKLN1,NFIA,NMT1,PAPPA,PCBP2,POU3F2,PPM1H,PRRC2C,QKI,RUFY2,SERBP1,SLC2A12,SMAD7,TMEFF2,TMTC1,TNRC6B,VCP,XIAP,YY1,ZBTB34
CDKN2A	transcription regulator	1.53e-07	BCL2,CASP3,CCL2,CCL5,CCNG1,CDKN1A,CHAF1A,CNOT6L,CUL1,CXCL13,EEF1A1,EGR2,GNA13,GTF3C1,HACD3,IGF2BP3,IL6,NKX3-1,ODC1,PLK1,PSMA5,RB1,RFC1,RRM2	167 (19)
FOS	transcription regulator	2.05e-07	CAMK2D,CASP3,CASZ1,CCL2,CCNG1,CD14,CFLAR,CREBBP,CXCL16,DNMT1,EDN1,EEA1,EGR2,FASN,FLRT2,FRZB,FZD5,HIPK3,HOXA1,IL6,LGALS3BP,MAPK6,MMP10,MMP13,NAE1,ODC1,PIK3CB,PRDX1,PSMA2,PTP4A1,PTPRZ1,QKI,S100A10,SMAD7,SMG1	185 (17)
miR-139-5p (miRNAs w/seed CUACAGU)	mature microrna	2.13e-07	AP3M1,ATP5G3,ATPAF1,BAZ2A,BTBD3,CAMK2D,CASP3,CBFA2T2,CDK6,CISD1,DNAJC5,EDEM1,FLT1,FOXP1,GDE1,GFOD1,H2AFV,HOXA10,IGF1R,KBTBD8,KPNA2,MAP2,MAP9,MGA,MRPL57,MYBL1,MYCBP,NFIA,PDK1,PFN2,PURB,QKI,RAP2C,RFC1,RLIM,THBS1,TMEM135,TMEM41B,UBE2E3,UHMK1,ZBTB34
miR-203a-3p (and other miRNAs w/seed UGAAAUG)	mature microrna	2.35e-07	ACSL3,ANKRD52,ATM,ATP2B1,ATP5G3,CACUL1,CAMTA1,CCNG1,CDK6,COPS7B,CTDSPL2,CUL1,CUL2,DAZAP2,DGCR2,DPY19L4,FAM126B,FLRT2,FOXP1,GLCCI1,GOSR1,GXYLT1,HNRNPL,INPP4B,INSIG1,KBTBD8,KLHL15,LIN28B,MAFB,MAPK1IP1L,MEF2C,MKL2,MKLN1,MMP13,MORF4L2,NPR3,ORC2,PCBP2,PHC3,PRELID3B,PTP4A1,PURB,QKI,RAB15,RBM39,RCN2,RLIM,RMND5A,SGMS2,SGTB,SIK2,SUDS3,TNRC6B,UBN2
miR-448-3p (and other miRNAs w/seed UGCAUAU)	mature microrna	2.57e-07	ADAM19,ANKRD52,ARHGAP23,ARIH1,ATP2A2,BCL2,BMS1,C21orf91,CCSAP,CIB2,CLCN5,CNOT6L,FLRT2,FLT1,GFOD1,GRB2,H3F3A/H3F3B,IGF1R,KLF3,KLHL24,LSM5,MAPK1IP1L,MEF2C,MYCBP,NFIA,NFYB,NIP7,PAPPA,PFN2,PHC3,PHF10,PSMA5,PTBP1,QKI,RHEBL1,RNFT1,ROCK1,SCN3A,SERBP1,SGMS2,SGPP1,SGTB,SLC7A11,SLITRK5,SMARCA5,SORBS2,TNRC6B,TSC22D1,UBN2,XIAP,YTHDC1,ZBTB34,ZNF217,ZNRF2
PD98059	chemical - kinase inhibitor	2.91e-07	ARPP19,BCL2,BECN1,BGN,CASP3,CCL2,CCL5,CD14,CD4,CDKN1A,CFLAR,COL4A1,DNMT1,EDN1,EEF1A1,EGR2,EIF5,FASN,HMGB3,IGF1R,IL6,LPGAT1,MMP10,MMP13,NFYB,ODC1,RB1,ROCK1,RPS2,RRM2,S100A10,SEPP1,STOM,THBS1,TSC22D1	136 (17)
TNF	cytokine	4.44e-07	ACTB,AKR1B10,APBA3,ARHGAP23,ATP2A2,ATP2B1,BCL10,BCL2,BGN,BTBD3,CASP3,CCL2,CCL5,CCL7,CD14,CD209,CD4,CD47,CDKN1A,CDO1,CFLAR,CIB2,CLDN11,CXCL13,CXCL16,DIO1,DNMT1,EDN1,EGR2,FABP5,FASN,FLT1,FRZB,FSCN1,FUT3,FZD5,GKAP1,GPAM,HIPK3,HMGB1,HSD11B1,ID1,IGF1R,IL6,INSIG1,MEF2C,MMP10,MMP13,MT-CO2,MT-CYB,NLRP3,ODC1,PAPPA,PARP1,PCBP2,PIK3CB,PSMA2,PTPN11,QKI,RAC1,RB1,RRM2,SAT1,SEMA3C,SEPP1,SLC7A8,SMAD7,TAPBP,TERF2…	155 (17)
miR-224-5p (miRNAs w/seed AAGUCAC)	mature microrna	4.69e-07	ACIN1,ANKRD52,AP3M1,BAZ2A,BCL2,CD99L2,CDKN1A,DCAF10,DIO1,EGR2,EIF5,FAM64A,FZD5,H3F3A/H3F3B,HIPK3,ITM2B,KBTBD8,KLHL24,LSM5,MAFG,MAP4,NAP1L1,NEDD4,NFIA,NKX3-1,ORMDL1,PCSK9,PDK1,POU3F2,QKI,RNF144B,RUFY2,SAP30L,SEMA3C,SMARCA5,SMCHD1,TMEM135,TULP4,UBN2,UBQLN1,UHMK1,WTIP,ZBTB34
miR-365-3p (and other miRNAs w/seed AAUGCCC)	mature microrna	5.41e-07	BCL2,CACNG8,CACUL1,CCNG1,CDKN1A,CLDN11,CNOT6L,DCAF10,FAM126B,FNDC3B,FOXN2,FRZB,FZD5,GRAMD1C,GXYLT1,HYLS1,IL6,KLF3,MAFB,MAPK1IP1L,MGA,MYCBP,NFIA,ORMDL1,PANK3,PIKFYVE,RAC1,RGS9BP,RHEBL1,RIMS1,RLIM,RPL36A,RUFY2,SET,SF3B3,SGTB,TM9SF3,TNRC6B,TULP4,UBXN2B,XK
AKT1	kinase	5.78e-07	AKR1B10,BCL2,CASP3,CCL2,CCL5,CD4,CDKN1A,CFLAR,COL4A1,FABP5,FASN,HIPK3,HNRNPL,IGF1R,IL6,LDHB,RAMP1,THBS1,TYMS,VCP,XIAP	209 (22)
methotrexate	chemical drug	5.78e-07	ACTB,AGPAT3,APEX1,BECN1,CASP3,CCL2,CCL5,CCNG1,CDKN1A,COL4A1,FASN,GPAM,HSD11B1,ID1,IL6,PFN2,PPIA,PRDX1,RAC1,SEPP1,TYMS	204 (18)
RB1	transcription regulator	7.1e-07	ACTB,ATP5A1,BCL2,CASP3,CDKN1A,CHAF1A,CLDN3,CNOT6L,DNMT1,FLT1,HACD3,HIST4H4,ID1,IGF1R,IL6,MEF2C,MTOR,NDUFA2,NDUFA9,PARP1,PLK1,RANBP1,RB1,RRM2,SMARCA5,TYMS,YWHAE	190 (19)
hydrogen peroxide	chemical - endogenous mammalian	7.33e-07	APEX1,BCL2,CASP3,CCL2,CDKN1A,CFLAR,CREBBP,DNMT1,EDN1,EEF1A1,FASN,HMGB1,HSPB2,IGF1R,IL6,INSIG1,MMP10,MMP13,ODC1,PCBP2,PRDX1,RAC1,RPL21,RPL31,RPL5,RPL7A,SEPP1,SLC30A1,SLC7A11,XRCC6	185 (18)
miR-4733-5p (miRNAs w/seed AUCCCAA)	mature microrna	7.97e-07	ACSL3,ANKRD52,ARIH1,ARL8B,C16orf87,CACUL1,CLCN5,CTDSPL2,DCAF6,EIF1AY,EIF5,FAM221A,FOXP1,GFM1,GLCCI1,GRHL1,GXYLT1,IGF1R,IGF2BP3,KDELR2,LIN28B,LPGAT1,NFIA,ORC2,PFN2,PHC3,PURB,QKI,RGS9BP,SET,TERF2IP,UBE2E3,UBN2
miR-499-3p (and other miRNAs w/seed ACAUCAC)	mature microrna	8e-07	AP3M1,BCL2,BMS1,CD93,CFLAR,CXCL13,DNAJB4,EGR2,EWSR1,FAM126B,FOXN2,GLCCI1,GRAMD1C,GXYLT1,HMGB3,INSIG1,KCNE4,NKX3-1,OXCT1,PATZ1,PDK1,PHC3,PHLDB2,PPM1H,RAP2C,REEP3,SGPP1,SIAE,TCP1,TM9SF3,TMTC1,TRIB2,UBE2E3,XIAP
miR-1301-3p (and other miRNAs w/seed UGCAGCU)	mature microrna	8.46e-07	ACE2,ACSL3,ACTR1B,ANAPC1,ANAPC11,ATP1B3,ATP2A2,ATP2B1,BCL2,CD93,CISD1,DDX21,EDEM1,EIF5,EWSR1,FAM159B,FARSB,FLT1,GDE1,GFOD1,GRHL1,GXYLT1,HIGD1A,HIPK3,HOPX,JPH1,KLHL15,LIN28B,MAP2,MKLN1,MRPL57,MYBL1,NMT1,NPR3,PERP,PPP4R3B,PRELID3B,PURB,RASA3,RBM15B,TM9SF3,TNRC6B,TTC30A,UBN2,UHMK1,ZNRF2
miR-105-5p (and other miRNAs w/seed CAAAUGC)	mature microrna	8.79e-07	ACSL3,AP3M1,C4orf3,CCSAP,CTDSPL,EVI2A,FAM64A,FLRT2,GOLGA4,GPAM,H3F3A/H3F3B,IGF2BP3,KATNBL1,KBTBD8,LRRC8B,MEF2C,NEDD4,PANK3,PARP1,PDE12,PSMC3IP,QSER1,RAB2A,RCBTB1,SLITRK5,SNX4,TM9SF3,TULP4,ZNRF2
miR-374b-5p (and other miRNAs w/seed UAUAAUA)	mature microrna	9.2e-07	ARHGAP23,CCL2,CD47,CLCN5,EGR2,FLT1,FOXP1,FZD5,GOLGA3,GOPC,GREM2,GTPBP1,H3F3A/H3F3B,HMGN5,HOXA10,KLF3,MAP2,MAPK1IP1L,MAPK6,MID1,N4BP2,NFIA,NFYB,NMT1,ORC5,PAPPA,PIKFYVE,PNRC1,PPM1H,PRRC2C,PTBP1,PTPN11,QKI,SEPSECS,SNX4,TNRC6B,UBE2E3,XIAP,XK,ZBTB34,ZNF217
bortezomib	chemical drug	9.61e-07	BCL2,BPGM,CCL5,CDKN1A,CFLAR,CXCL13,DNAJB4,GPNMB,HSPA14,HSPE1,IGF1R,IL6,MAPK6,ODC1,PFN2,PSMA2,PSMA5,PSMD1,RAD51C,XIAP	169 (18)
HINFP	transcription regulator	1.03e-06	ATM,HIST1H4C,HIST2H4A,HIST2H4B,RB1
miR-96-5p (and other miRNAs w/seed UUGGCAC)	mature microrna	1.15e-06	ADAM19,ANKRD52,AP3M1,ARPP19,ATAT1,ATP5L,ATPAF1,BCL2,BTBD3,C14orf169,C18orf54,C21orf91,CAMKK2,CAMTA1,CAPNS1,CCDC92,CCNG1,CDC73,CLCN5,CNOT6L,CTDSPL,CUL5,DAZAP2,DDAH1,DENND2C,DGCR2,EDEM1,EEA1,EIF5,FAM126B,FLT1,FRZB,GNA13,GRB2,GTPBP1,GXYLT1,IGF1R,KLF3,MAPK1IP1L,MKL2,MORF4L2,MTOR,NAP1L1,PAPPA,PDK1,PTP4A1,PTPN9,QKI,RAB2A,RAC1,RHPN2,RLIM,SAP30L,SCN3A,SGMS2,SGTB,SIK2,SLC7A8,SMAD7,TSPAN14,VLDLR,XIAP,ZDHHC…
miR-219a-5p (and other miRNAs w/seed GAUUGUC)	mature microrna	1.16e-06	AGPAT3,ANKRD52,ARIH1,ATP1A2,ATP6V1C1,CACNG8,CACUL1,CCSAP,CD14,CPEB3,DCAF10,DDAH1,FAM126B,FLT1,FZD5,GTPBP1,GXYLT1,HOXA1,HSPA4L,INSIG1,KBTBD8,KLF3,LPGAT1,MAPK1IP1L,NFIA,PNRC1,RIMS1,SGMS2,SLC16A6,TMEM135,TTC30A,XIAP,ZNRF2
CREBBP	transcription regulator	1.18e-06	BCL2,CAMK2D,CCL5,CDKN1A,DNAJB4,EGR2,EVI2A,FDX1,FGFR3,FNDC3B,GLCCI1,HSD11B1,IGF1R,IL6,LGALS3BP,MAFG,MEF2C,MYCBP,RASA3,RB1,RMND5A,SLAMF1,SLC7A11,STOM,TAPBP,TULP4,XRCC6	171 (17)
E2F1	transcription regulator	1.27e-06	ATM,BCL2,BECN1,CASP3,CDKN1A,CFLAR,COX5A,DNMT1,EGR2,FGFR3,FLT1,HIST1H4H,HIST2H2AA3/HIST2H2AA4,HMGB1,HMGN1,HSPE1,KCNJ11,PDK1,QKI,RANBP1,RB1,RRM2,SMARCA5,SRSF2,TAPBP,THBS1,TYMS,VCP,YBX3,YWHAE	178 (16)
miR-518a-5p (and other miRNAs w/seed UGCAAAG)	mature microrna	1.33e-06	ATM,ATP1A2,ATP5G3,ATP5L,ATPAF1,BCL10,CCDC59,CCL2,COL4A1,EDEM1,FOXN2,LSM5,MAP2,MAPK1IP1L,MBIP,MED12,MEF2C,MMP13,PIKFYVE,PLCXD2,PRRC2C,PTPN11,ROCK1,SERBP1,SESN3,SLC7A11,SPRR2E,SRD5A3,SREK1IP1,TMEM135
miR-128-3p (and other miRNAs w/seed CACAGUG)	mature microrna	1.35e-06	ADAM19,AGPAT3,APBA3,ARHGAP23,ARRDC4,ATP2B1,ATP5G3,ATPAF1,BMPR2,CCDC92,CCNG1,CLCN5,CPEB3,CTDSPL,CYP4F2,DAZAP2,DDAH1,DPY19L4,EIF5,FAM126B,FZD7,GFOD1,GNA13,GOPC,GPAM,GRB2,GREM2,GXYLT1,H3F3A/H3F3B,HMGB3,HOXA10,KBTBD8,KLF3,LIN28B,LPGAT1,MAFG,MAPK6,NEDD4,NFIA,NKX3-1,NUP210,ORC5,PAPPA,PDK1,PPM1H,PTPN9,QKI,RAB15,RAB33B,RARS,RBM15B,RLIM,SERBP1,SESN2,SET,SIGLEC6,SLC7A11,SMG1,SNRNP27,SOGA1,TMEM30A,TMEM41B,T…
miR-16-5p (and other miRNAs w/seed AGCAGCA)	mature microrna	1.35e-06	AGPAT3,ALX4,ARIH1,ARPP19,ATP5G3,B3GNT2,BAZ2A,BCL2,CACUL1,CASZ1,CCNYL1,CD47,CDK6,CLCN5,CNOT6L,COL4A1,COPS7B,CPEB3,CTDSPL,CUL2,DCAF10,DENND2C,DNAJB4,DPY19L4,FASN,FNDC3B,FRZB,FUT3,GFM1,GNA13,GPAM,GRB2,GTF2H1,GTPBP1,H3F3A/H3F3B,HIGD1A,HOXA10,HOXA3,HSPA4L,IARS,IGF1R,JPH1,KANK1,KCNE4,KCNJ11,KIF1C,KLHL15,MAP4,MAPK1IP1L,MYBL1,NFIA,NKX3-1,NPR3,NUP210,PAFAH1B1,PAPPA,PHC3,PHLDB2,PLK1,PPM1H,PRRC2C,PSMA5,PURB…
miR-873-5p (and other miRNAs w/seed CAGGAAC)	mature microrna	1.99e-06	ALDH9A1,ATP2B1,BAZ2A,BCL10,BMPR2,BPGM,CACUL1,CBFA2T2,CCSAP,CD93,CDK6,CLCN5,CLDN11,CNOT6L,CTDSPL,CUL2,DAZAP2,DDAH1,EDN1,GLCCI1,GNA13,GREM2,GTF2H1,GXYLT1,H3F3A/H3F3B,HACD3,INSIG1,KANK1,LRRC41,MKL2,NFYB,NID2,PDE12,RLIM,RPL31,SGMS2,SMG1,SOGA1,TM9SF3,TNRC6B,WDR6,XK,YWHAE,ZDHHC18
PP2/AG1879 tyrosine kinase inhibitor	chemical - kinase inhibitor	2.14e-06	BCL2,CCL2,CDKN1A,CXCL16,EDN1,ID1,IGF1R,IL6,MMP13,RAC1,RRM2	172 (18)
miR-221-3p (and other miRNAs w/seed GCUACAU)	mature microrna	2.3e-06	ANKRD52,AP3M1,ARRDC4,C18orf54,CASZ1,CD4,CD47,CLDN11,CPEB3,CTDSPL2,EIF5,EVI2A,FNDC3B,FOXN2,FOXP1,GOSR1,H3F3A/H3F3B,INPP4B,INSIG1,KBTBD8,KIF14,KLF3,KLHL24,MYBL1,NAP1L1,NFYB,PANK3,PPM1H,QKI,RB1,RLIM,SEMA3C,SLC16A6,SLITRK5,SMARCA5,SNX4,SRD5A3,SRSF2,THBS1,TNRC6B,UBN2,UHMK1,YTHDC1
miR-3120 (and other miRNAs w/seed ACAGCAA)	mature microrna	2.41e-06	ASNS,BMPR2,CAMK2D,CFLAR,CLDN11,CNOT6L,DPM1,DPY19L4,EEA1,EIF1AY,FOXN2,FZD5,GNA13,GXYLT1,HACD3,HMGB1,JPH1,MAFG,MAP2,MAP9,MEF2C,MID1,MKL2,MMP13,MRPL57,N4BP2,NFYB,NPR3,PAPPA,PCBP1,PLK1,PTP4A1,PTPN11,RAB33B,RB1,SCN3A,SLC39A6,SRSF2,TMEM165,TMEM41B,TMTC1,TRIB2,YWHAE,ZBTB34,ZNRF2
temozolomide	chemical drug	2.63e-06	BCL2,CASP3,CCL2,CCL5,CDKN1A,CFLAR,MT-CO2,XIAP	152 (15)
propofol	chemical drug	2.63e-06	BCL2,BECN1,CASP3,CCL2,CD14,HMGB1,IL6,THBS1	180 (20)
miR-155-5p (miRNAs w/seed UAAUGCU)	mature microrna	3.05e-06	ATP6V1C1,BCL10,BTBD3,CACUL1,CAMTA1,CD209,CD47,CD99L2,CDC73,CHAF1A,CLCN5,DDAH1,FZD5,GATM,GNA13,GOLGA3,H3F3A/H3F3B,HMGB3,IL6,KLF3,LIN28B,LRRC8B,MAFB,MYBL1,NFIA,NKX3-1,PDK1,PHC3,PURB,QKI,RAB5C,RAC1,RCN2,RLIM,RUFY2,SAP30L,SLC2A12,SLC30A1,TM9SF3,TSPAN14,UBQLN1,UBXN2B,YWHAE
miR-153-3p (miRNAs w/seed UGCAUAG)	mature microrna	3.27e-06	ADAM19,ANKRD52,ARHGAP23,ARPP19,ATP1B3,ATP2A2,ATP6V1C1,BCL2,BMPR2,C21orf91,CAMKK2,CCSAP,CD93,CIB2,CLCN5,CREBBP,EPDR1,FLRT2,GATM,GKAP1,GLCCI1,GRB2,GXYLT1,IARS,IGF1R,KBTBD8,KCTD6,KLF3,LPGAT1,MAPK1IP1L,MEF2C,MYCBP,NFIA,ORC2,PTBP1,QKI,ROCK1,SCN3A,SGMS2,SGPP1,SMARCA5,TM9SF3,TNRC6B,UBN2,XK,YTHDC1,ZBTB34,ZNF217,ZNRF2
lipopolysaccharide	chemical drug	3.28e-06	ACE2,APEX1,ATP1A2,ATP2A2,ATP2B1,ATP6AP1,BCL10,BCL2,BECN1,BGN,CASP3,CCL2,CCL5,CCL7,CD14,CD209,CD4,CDKN1A,CFLAR,COL4A1,CREBBP,CXCL13,CXCL16,CYP4F2,DNMT1,EDN1,EGR2,FABP5,FASN,FLT1,FSCN1,GLCCI1,HMGB1,HSPA4L,IL6,INSIG1,ISG20,KANK1,LGALS3BP,MAFB,MMP10,MMP13,NID2,NLRP3,ODC1,OXCT1,PERP,PHLDB2,PLK1,PPIA,PRDX1,PSMA2,PTPN11,RB1,RFC1,SAT1,SEPP1,SLAMF1,SLC30A1,SLC39A6,SLC7A11,SMAD7,TAPBP,TFPI,THBS1,TPT1,TSC22…	202 (19)
KRAS	enzyme	3.31e-06	AKR1B10,ARPP19,BCL2,BGN,CASP3,CDKN1A,COL4A1,DDAH1,DNMT1,EEF1A1,EIF5,EIF5A,GNA13,ID1,IGF1R,ITM2B,MMP10,NDE1,NFYB,ROCK1,STOM,TCP1,THBS1,VCP,XIAP	159 (17)
mir-10	microrna	3.61e-06	BMPR2,CCL2,CTDSPL,FGFR3,HOXA1,IGF1R,IL6,MTOR,RB1,SMARCA5,SMG1	203 (19)
SP600125	chemical - kinase inhibitor	3.75e-06	BCL2,CASP3,CCL2,CCL5,CDKN1A,CXCL16,DNMT1,FABP5,FASN,HIST2H2AA3/HIST2H2AA4,HSPB2,IL6,MMP13,PARP1,PRDX1,RB1,THBS1,XIAP	206 (19)
alvocidib	chemical drug	4.01e-06	BCL2,CCL2,CDKN1A,CFLAR,RB1,XIAP,XRCC5,XRCC6	146 (15)
beta-estradiol	chemical - endogenous mammalian	4.09e-06	ABLIM1,ACTB,APEX1,ATM,ATP2B1,BCL10,BCL2,BMPR2,CASP3,CCL2,CCL5,CCNG1,CD14,CDC73,CDKN1A,COX5A,CXCL13,DCAF6,DIO1,EDN1,EGR2,FABP5,FARSB,FASN,FGFR3,FOLH1,GFM1,GPAM,HIST2H2AA3/HIST2H2AA4,HOXA10,HSD11B1,IARS,ID1,IGF1R,IL6,INPP4B,KCND3,KCTD6,KPNA2,MMP13,MT-CO2,MYBL1,NKX3-1,NPR3,NUDT1,ODC1,OXCT1,PARP1,PSMA2,PTP4A1,PTPN11,RAB2A,RAC1,RANBP1,RARS,RB1,RBM39,RCN2,RFC1,ROCK1,RPL21,RRM2,SEMA3C,SET,SLC39A6,SLC7A8…	214 (21)
miR-543-3p (and other miRNAs w/seed AACAUUC)	mature microrna	4.19e-06	ALDH9A1,ANKRD52,ATP2B1,BTBD3,CBX3,CLCN5,CREBBP,CTDSPL,DNAJC5,DPY19L4,EEA1,EEF1A1,FLRT2,FNDC3B,FOXP1,GATM,GOPC,GXYLT1,HECA,HIPK3,HOXA10,KATNBL1,KLF3,MGA,MKLN1,NFYB,PAFAH1B1,PANK3,PCBP1,PHC3,PRRC2C,PTP4A1,PURB,QKI,RUFY2,SEMA3C,SF3B3,SLC16A6,SLC7A11,SMAD7,TCP1,TNRC6B,TRIB2,UBXN2B,YBX3,YTHDC1
miR-891b (miRNAs w/seed GCAACUU)	mature microrna	4.22e-06	ATP6V1C1,BAZ1B,CD47,CD93,DAZAP2,DPM1,DPY19L4,FLRT2,GLCCI1,GOLGA4,GRAMD1C,GTF2H1,H3F3A/H3F3B,HMGB1,HYLS1,MAFB,MMP13,MORF4L2,MYBL1,PARP1,PFN2,QSER1,RMND5A,RUFY2,SET,SLC16A6,STOM,TNRC6B,ZC3H14,ZNRF2
ERBB2	kinase	4.3e-06	ACTB,ADAM19,AIM1,ATP1B3,BCL2,CCL5,CD47,CDK6,CDKN1A,CLDN3,COL4A1,CUL1,EDN1,FASN,FLT1,FSCN1,GPAM,HIST1H4C,ID1,IGF1R,IL6,MAP4,MMP10,MMP13,MYBL1,PFN2,QKI,RAD51C,RASA3,RRM2,SMAD7,SQRDL,TAPBP,THBS1,TSC22D1,TYMS	164 (17)
homocysteine	chemical - endogenous mammalian	4.63e-06	BCL2,CCL2,CCL5,CDKN1A,EEF1A1,EEF1D,ID1,IL6,MMP13,PRDX1,YY1	151 (16)
benzyloxycarbonyl-Leu-Leu-Leu aldehyde	chemical - protease inhibitor	5e-06	ACTB,BCL2,CCL2,CCL5,CCNG1,CDKN1A,CFLAR,EIF5A,HSPB2,IL6,MAPK6,MMP13,PARP1,PPIA,PSMD1,RAC1,RANBP1,RANGAP1,RB1,TTK,XIAP,YBX3	185 (18)
CXCL12	cytokine	5.05e-06	BCL2,CCL2,CCL5,CD14,CD4,CD47,CYP2C18,GOPC,HIPK3,ID1,IL6,MMP13,RANGAP1,ROCK1,XRCC5,YY1,ZBTB16	219 (19)
SRSF1	other	5.12e-06	DIO1,HNRNPL,PLK1,PTBP1,RAC1,RRM2,SRSF2
IL4	cytokine	5.56e-06	ABLIM1,ADAM19,ALG3,BCL2,BPGM,CASP3,CBX3,CCL2,CCL5,CCL7,CD14,CD209,CDK6,CDKN1A,CFLAR,CPEB3,CXCL16,DDAH1,EEA1,EGR2,FLRT2,FLT1,GATM,HSD11B1,IGF1R,IL6,ISG20,LGALS3BP,MAFB,MMP10,NAP1L1,NKX3-1,ORC5,PDK1,PSMA2,S100A10,SNX4,TAPBP,TMTC1,XRCC5,XRCC6	144 (17)
Vegf	group	6.06e-06	ARHGAP23,ASNS,BCL2,BTBD3,CASP3,CCL7,CD93,CFLAR,CUL2,EDN1,FLT1,FOXN2,GNA13,HOPX,ID1,IL6,INSIG1,ISG20,MEF2C,MID1,MMP10,MMP13,NID2,NOP2,PIK3CB,PLK1,PSMC3IP,RAC1,TRIB2,TTK	181 (19)
DOT1L	phosphatase	6.24e-06	EDN1,HOXA10,PPIA,RPL19,RPS2,UBB
LY294002	chemical - kinase inhibitor	6.83e-06	ATP2B1,BCL2,CASP3,CCL2,CCL5,CCL7,CD14,CDK6,CDKN1A,CFLAR,CXCL16,EGR2,FASN,FLRT2,FLT1,HIST1H4C,IGF1R,IL6,INPP4B,ISG20,MAP2,MEF2C,MMP13,PRDX1,SEMA3C,THBS1,TRIB2,TYMS,XIAP,ZBTB16	153 (19)
miR-103-3p (and other miRNAs w/seed GCAGCAU)	mature microrna	7.17e-06	AGPAT3,AIM1,ANKRD52,AP3M1,B3GNT2,BAZ2A,CASP3,CCNYL1,CDK6,CISD1,CLCN5,CNOT6L,CPEB3,CTC1,DCAF10,DNAJB4,EIF5,FAM126B,FAM49A,FASN,FOXP1,GFOD1,GOPC,GREM2,HACD3,HIGD1A,IARS,KATNBL1,MAP4,MAPK1IP1L,MGA,MYBL1,NDUFC2,NFIA,NPR3,NUDCD2,PLEKHF2,PPP4R3B,PURB,QKI,RAB15,RAP2C,RLIM,SCN3A,SERBP1,SGMS2,SIK2,SLAMF1,SMCHD1,TMEM135,TNRC6B,TULP4,UHMK1,VCP,YTHDC1,ZBTB34,ZNRF2
NFE2L2	transcription regulator	7.37e-06	AGPAT3,AKR1B10,APBA3,BCL2,CCL5,CDKN1A,CUL1,GNA11,HACD3,IL6,IMPDH1,MAFG,MEF2C,MORF4L2,PAFAH1B1,PCBP1,PFN2,PRDX1,PSMA5,PSMD1,RARS,SAT1,SLC7A11,SLC7A8,UBB,VCP	137 (10)
miR-4668-3p (miRNAs w/seed AAAAUCC)	mature microrna	7.96e-06	BCL10,CUL5,DAZAP2,DNMT1,EDEM1,FNDC3B,KATNBL1,LIN28B,MAPK6,MITD1,MKLN1,MRPL57,NFYB,PAFAH1B1,POU3F1,SLC16A6,SLC7A11,SREK1IP1,TM9SF3,TMEM41B,UBN2
miR-503-5p (miRNAs w/seed AGCAGCG)	mature microrna	7.97e-06	AIM1,ARPP19,ATP5G3,BCL2,CACUL1,CCL5,CCNYL1,CDKN1A,CLCN5,CNOT6L,COL4A1,CPEB3,CTDSPL,DCAF10,IGF1R,KANK1,KCND3,KIF1C,MAFB,MGRN1,MYBL1,NAE1,PAPPA,PERP,PPM1H,PRRC2C,QKI,RANGAP1,RNF144B,RPA4,SMAD7,SNX9,TERF2IP,TNRC6B,UBN2,UHMK1,YTHDC1,ZBTB34,ZNF217,ZNRF2
miR-634 (miRNAs w/seed ACCAGCA)	mature microrna	8.14e-06	ARHGAP23,ATP2A2,BTBD3,CLCN5,CNOT6L,CPEB3,CREBBP,EEA1,EEF1A1,FAM126B,FASN,FGFR3,FLT1,GRHL1,H2AFV,HMGN1,HOXA1,HOXA10,HOXA3,IGF2BP3,MAPK1IP1L,MBIP,MORF4L2,PAMR1,PLEKHF2,PSMA2,RIMS1,RPL10,RRM2,SGPP1,SGTB,SLC7A8,SREK1IP1,SRSF2,THBS1,TMEM135,TMTC1,TULP4,VPS45,XIAP,XK,YBX3,YWHAE
miR-3654 (miRNAs w/seed ACUGGAC)	mature microrna	8.36e-06	ALX4,ARL8B,CPEB3,DAZAP2,EDEM1,GNA13,GPAM,GPNMB,GXYLT1,HIPK3,MAP4,MMP13,NUP210,PAFAH1B1,PANK3,PFN2,PHC3,PPID,PRELID3B,PSMA5,PTPN11,RCBTB1,ROCK1,RPL15,SEPSECS,SRSF2,TM9SF3,TMEM30A,TRIB2,UBQLN1,UHMK1
MAP2K4	kinase	8.38e-06	BCL2,CCL5,CDKN1A,CFLAR,IL6,MEF2C,PRDX1,ROCK1,XIAP	145 (15)
azoxymethane	chemical toxicant	8.67e-06	ATM,BCL2,CASP3,CDKN1A,IGF1R,IL6,ODC1,PARP1	166 (16)
miR-767 (and other miRNAs w/seed GCACCAU)	mature microrna	8.75e-06	ADAM19,AIM1,ARRDC4,ATP2A2,BMPR2,C16orf87,C21orf91,CAMKK2,CBFA2T2,CCNYL1,CCSAP,CD93,CLDN11,COL4A1,COPS7B,DAZAP2,DDX21,FZD5,HOXA10,INSIG1,KCNE4,LRRC8B,MID1,MORF4L2,N4BP2,NFIA,NFYB,PPP4R3B,RIMS1,RUFY2,SEMA3C,SEPSECS,SLC2A12,SLC7A11,TMEM135,TRIB2
IL3	cytokine	8.8e-06	BCL2,CAMKK2,CASP3,CCL2,CCNG1,CD14,CDKN1A,EEF1A1,EGR2,FASN,GNA13,IL6,MID1,ODC1,PSMA5,PTPN11,RANBP1,RARS,RB1,RBPJ,RPL10,RPL5,RPL7	166 (19)
JAK2	kinase	9.15e-06	ACTB,CCL2,CCL5,CDKN1A,CFLAR,IGF1R,IL6,ODC1,SET,THBS1,TRIB2,VLDLR,XIAP	182 (18)
miR-433-3p (miRNAs w/seed UCAUGAU)	mature microrna	9.51e-06	ANAPC11,ANKRD52,ARRDC4,BAZ1B,CLCN5,CUL5,DNAJC5,DPY19L4,FRZB,GNA13,GRB2,GXYLT1,H2AFY,HOXA1,KBTBD8,LSM5,MAP9,MAPK1IP1L,NFYB,ORC5,PCBP2,PHC3,PLEKHF2,PURB,QKI,SERBP1,SESN3,SGMS2,SLC7A11,SMARCA5,SORBS2,SREK1IP1,TNRC6B
HSF1	transcription regulator	9.65e-06	BCL10,BCL2,CBX3,CFLAR,CHD3,CUL1,FASN,HMGB1,HSPA4L,HSPB2,HSPE1,IL6,RAB5C,RANGAP1,TCP1,UBB	172 (17)
CD28	transmembrane receptor	1.07e-05	ANAPC1,ATM,BCL2,CASP3,CDK6,CFLAR,CXCL13,EGR2,EWSR1,H2AFY,HIST2H2AA3/HIST2H2AA4,HMGN1,IGF1R,IL6,KDELR2,ODC1,PSMA5,RAB2A,SSB,STOM,THBS1,TSC22D1,XRCC6	158 (18)
miR-3065-5p (and other miRNAs w/seed CAACAAA)	mature microrna	1.07e-05	ACSL3,ATPAF1,CCL2,CD47,CEP104,CUL2,DCAF10,FOXP1,FXN,FZD5,HECA,HMGB1,HOPX,KIF1C,MYBL1,NAP1L1,PAFAH1B1,PHC3,PHLDB2,RIOK2,SGTB,TAGLN2,TMEM30A,UBN2,UHMK1
CCND1	transcription regulator	1.13e-05	BCL2,CBFA2T2,CDK6,CDKN1A,CENPH,DNMT1,FZD7,GALNT11,HIST1H4H,KLHL24,MAGI2,MYBL1,PLK1,PSMC3IP,QKI,RB1,RRM2,SPC25,STOM,TYMS	164 (16)
Sos	group	1.14e-05	CAMK2D,CASZ1,CCNG1,CREBBP,EEA1,FLRT2,HIPK3,HOXA1,LGALS3BP,MAPK6,MMP10,ODC1,PIK3CB,PTPRZ1,QKI,SMAD7,SMG1
gentamicin	chemical drug	1.15e-05	ACSL3,APEX1,CCL2,CCNG1,CDO1,CUL2,DIO1,EEF1A1,GATM,H3F3A/H3F3B,HIST1H4H,MAPK6,PAFAH1B1,PTBP1,PTP4A1,SSB,TSC22D1,UBQLN1,YBX3
carbon monoxide	chemical - endogenous mammalian	1.3e-05	BCL2,CASP3,CCL2,CD14,CDKN1A,CFLAR,HMGB1,IL6,PRDX1	140 (17)
FSH	complex	1.33e-05	ACTB,ATP2A2,ATP2B1,BECN1,BMPR2,CDK6,CFLAR,FDX1,GDE1,HSD11B1,ID1,IGF1R,IL6,ISG20,MAPK6,PSMD1,PTP4A1,RAB2A,RAB33B,RAB5C,RANGAP1,SMAD7,STK25,THBS1,YBX3	226 (21)
IGF1R	transmembrane receptor	1.35e-05	ATM,ATP5A1,ATP5G3,ATP5L,BCL2,CCL5,CD93,CDKN1A,COL4A1,EDN1,FASN,IGF1R,IL6,NDUFA9,RAC1,RPL10A,RPL7,TYMS	219 (21)
miR-544-3p (and other miRNAs w/seed UUCUGCA)	mature microrna	1.37e-05	ARPP19,ARRDC4,ATP2A2,BMPR2,C11orf52,C4orf3,CACNG8,CBFA2T2,CCDC59,CFLAR,COL4A1,CPEB3,CREBBP,CYB5R3,FAM126B,FOXP1,FSCN1,GOSR1,GRAMD1C,GREM2,GTF2H1,GTPBP1,GXYLT1,H3F3A/H3F3B,HOXA10,HSPA4L,KLF3,LPGAT1,MAP2,MKLN1,MRPL22,NFYB,PAPPA,PATZ1,POU3F2,PRRC2C,PURB,QKI,RAC1,RAP2C,RBM39,RMND5A,SESN2,SLC17A8,SMARCA5,SNX4,SREK1IP1,SRSF2,STOM,TRMT61A,ZC3H14
miR-3617-5p (and other miRNAs w/seed AAGACAU)	mature microrna	1.39e-05	ATP5G3,C4orf3,CAMTA1,CISD1,DCAF10,FAM221A,FDX1,FNDC3B,FXN,GLCCI1,HIGD1A,KLHL24,LIN28B,LRRC8B,MAP4,MKL2,MRPL22,NAP1L1,NSF,PPIA,RAP2C,RIMS1,SEPP1,SLC7A11,SNX9,THAP5,UHMK1,YTHDC1
idronoxil	chemical drug	1.48e-05	CDKN1A,CFLAR,XIAP
nitrofurantoin	chemical drug	1.6e-05	ACTB,APEX1,ASNS,CASP3,CCNG1,EEF1A1,GPNMB,ID1,IL6,ODC1,PRDX1,RPS8,S100A10,SEPP1,TYMS
miR-4517 (miRNAs w/seed AAUAUGA)	mature microrna	1.62e-05	ATP5G3,BMPR2,CREBBP,CUL2,FAM126B,FDX1,GMDS,IGF2BP3,N4BP2,PERP,PHC3,QKI,RCBTB1,SLC2A12,SLC7A11,SORBS2,TBC1D16,TMEM165
D-glucose	chemical - endogenous mammalian	1.75e-05	ACTB,ASNS,ATP2A2,ATP2B1,BCL2,CCL2,CDKN1A,CFLAR,COL4A1,EDN1,FABP5,FASN,GPAM,HIST1H4J,HMGB1,ID1,IGF1R,IL6,KDELR2,MAFB,MMP13,MTOR,ODC1,PARP1,PDK1,RRM2,SEPP1,SLC39A6,SRSF2,THBS1	222 (19)
WT1	transcription regulator	1.82e-05	ASNS,BCL2,CCL2,CDC73,CDKN1A,CIRBP,COL4A1,HNRNPL,IGF1R,ITM2B,MMP13,ODC1,PTPN9,RBPJ,ROCK1,RPL19,THBS1,TSC22D1	192 (19)
miR-4310 (and other miRNAs w/seed CAGCAUU)	mature microrna	1.94e-05	AIM1,ARPP19,CAMK2D,CDK6,CDKN1A,CUL5,DENND2C,DNAJB4,EIF5,EPDR1,FDX1,FLRT2,GOLGA4,GPAM,KATNBL1,KCNJ11,KDELR2,LRRC8B,MEF2C,NEDD4,NSF,PATZ1,PIP5K1A,PRRC2C,PSMA2,RFC1,SEMA3C,SREK1IP1,TMEM30A,TYMS,XK,ZBTB34
ATM	kinase	1.97e-05	ACTB,ATM,CDKN1A,CFLAR,HSPE1,IGF1R,IL6,RRM2,XRCC5	190 (22)
miR-4705 (and other miRNAs w/seed CAAUCAC)	mature microrna	2.04e-05	AP1AR,C18orf54,CD47,CEP104,CPEB3,CTC1,EEA1,FNDC3B,HACD3,KCNJ11,KHSRP,MAP2,MGA,MKLN1,NAP1L1,NDUFA9,NKIRAS1,PPM1H,PRRC2C,RIOK2,RPL31,SMG1,SUDS3,TMTC1,WDR4,ZNF217
Salmonella enterica serotype abortus equi lipopolysaccharide	chemical toxicant	2.12e-05	ARRDC4,ASNS,CCL5,CFLAR,DNAJB4,EDN1,FLT1,IL6,KANK1,MMP10,NLRP3,PLEKHF2,PRRC2C,SLAMF1,THBS1	163 (13)
CBS/CBSL	enzyme	2.17e-05	CASP3,CCL2,CDO1,EEF1A1,EEF1D	127 (13)
miR-218-5p (and other miRNAs w/seed UGUGCUU)	mature microrna	2.2e-05	AGPAT3,ANKRD52,AP3M1,ARPP19,ATAT1,CACUL1,CAMKK2,CASP3,CDK6,CLCN5,CNOT6L,CTDSPL,CYP2C18,DDX21,EDEM1,FLRT2,FLT1,GDE1,GNA13,GPAM,HMGB1,HOXA1,HOXA10,INSIG1,JPH1,KLF3,MAFG,MAGI2,MAPK1IP1L,MEF2C,MID1,MRPL22,NFIA,NID2,NKX3-1,ORC2,PARP1,PDE12,PHC3,PLEKHF2,PPP4R3B,PTP4A1,PTPN11,PURB,QSER1,RCBTB1,RIMS1,RLIM,RUFY2,SERBP1,SGSM1,SIK2,SMCHD1,SNX4,UBN2,ZBTB34
OSM	cytokine	2.25e-05	ACSL3,AKR1B10,ASNS,BCL10,BCL2,CBX3,CCL2,CCL5,CDKN1A,CXCL13,DEGS1,FASN,GPNMB,HIPK3,HSD11B1,ID1,IL6,ISG20,MAP2,MMP10,MMP13,NEDD4,PTP4A1,PTPN11,PTPRZ1,QKI,SLC16A6,SLC7A8,STK25,TAPBP	180 (18)
miR-1-3p (and other miRNAs w/seed GGAAUGU)	mature microrna	2.3e-05	ARHGAP23,ARIH1,BCL2,CCDC59,CCL2,CCSAP,CDK6,CTCFL,DNAJC5,EDN1,FNDC3B,FOXP1,FUT3,FZD7,GLCCI1,GOSR1,GXYLT1,H3F3A/H3F3B,HACD3,HIGD1A,HMGN1,HSPE1,KCTD10,KDELR2,KHSRP,KLHL15,MAGI2,MAP2,MKL2,PAFAH1B1,PFN2,PIKFYVE,PPP4R3B,PTBP1,QKI,RHPN2,RNF8,SF3B3,SLC16A6,SLC44A1,SLC7A11,SMG1,TAGLN2,THBS1,TMEM135,TNRC6B,UBN2,UHMK1,UNC50,VPS45,YTHDC1,ZNF217
BRCA1	transcription regulator	2.44e-05	ACTB,ATM,BCL2,CCL5,CCNG1,CDKN1A,GTF2H1,H3F3A/H3F3B,IGF1R,PCBP2,PERP,PLK1,RB1,SAT1,XRCC6	201 (21)
miR-223-3p (miRNAs w/seed GUCAGUU)	mature microrna	2.48e-05	ACSL3,AIM1,ARPP19,ATP2B1,C18orf54,CNOT6L,CTDSPL2,GNA13,GRAMD1C,HECA,HMGN5,IGF1R,MAFB,MAP4,MEF2C,MYBL1,MYCBP,NFIA,NLRP3,NUP210,ORMDL1,PARP1,PFN2,PHC3,PRELID3B,PSMA5,PURB,RBPJ,RCN2,SCN3A,SGMS2,SLC7A8,TMEM135,TNRC6B,UHMK1,XIAP
dihydrotestosterone	chemical - endogenous mammalian	2.5e-05	ACTB,ATP2A2,BCL2,CASP3,CDKN1A,CDO1,COL4A1,FASN,GOSR1,HMGN1,IGF1R,IL6,MMP13,MT-CO2,MT-CYB,NID2,NKX3-1,ODC1,RAB2A,RB1,RPL12,RPL19,RPL5,SEPP1,SLC16A6,SLC7A8,TFPI,THBS1,VLDLR,YTHDC1	241 (22)
UCN-01	chemical drug	2.57e-05	BCL2,CDKN1A,PLK1,RB1,RRM2,XIAP	141 (18)
resveratrol	chemical drug	2.91e-05	BCL2,CASP3,CCL2,CCL5,CD14,CDK6,CDKN1A,CFLAR,CREBBP,CYP4F2,EDN1,FASN,FXN,IL6,MMP13,NDUFA2,PTPN11,ROCK1,SESN2,XIAP	170 (20)
RBL2	other	2.94e-05	CAMKK2,CDKN1A,DNMT1,KPNA2,MTOR,NOP2,PLK1,RANBP1,RB1,RRM2,TYMS	140 (15)
SYVN1	transporter	2.98e-05	ACSL3,ATP1B3,ATP6AP1,FASN,IGF1R,LDHB,LGALS3BP,MGRN1,PCBP1,PTBP1,RPL10,SLC30A1,STOM
fluticasone	chemical drug	2.99e-05	BGN,CCL2,CCL5,CCL7,CD4,FSCN1,HSD11B1,IL6,SEPP1,SLAMF1,SLC16A6,TBC1D16,TFPI,THBS1,TSC22D1	168 (19)
miR-3136-3p (and other miRNAs w/seed GGCCCAA)	mature microrna	3.16e-05	ADAM19,ALX4,ARL8B,ATXN2L,BCL10,C11orf52,CCNYL1,CD209,CHD3,DGCR2,DPY19L4,FLRT2,GRB2,GXYLT1,HECA,HMGB1,HOPX,HOXA3,KANK1,KLHL15,LIN28B,LRRC41,LRRC8B,MAP4,MAP7D1,MMP10,NAP1L1,NEDD4,NFIA,NUP210,ODC1,PATZ1,PFN2,PIKFYVE,PSMA5,RGS9BP,SERF1A/SERF1B,SGPP1,SLC44A1,SLITRK5,SNX9,SOGA1,SOX12,SQRDL,SRSF2,TRIB2,VCP,ZDHHC18
miR-3935 (miRNAs w/seed GUAGAUA)	mature microrna	3.27e-05	ARPP19,CACUL1,CCNYL1,CDC73,CUL2,KLHL24,MAPK6,NPR3,POU3F2,PRRC2C,PSMA2,RAB33B,RCBTB1,RNF144B,RPL10,SAP30L,SGMS2,SRSF2,TMEFF2,USP1,YTHDC1
cycloheximide	chemical reagent	3.35e-05	ACTB,CCL2,CD4,CDKN1A,CFLAR,DIO1,EDN1,EEF1A1,EEF1D,FDX1,HSD11B1,IL6,ISG20,KCND3,KLF3,MMP13,MT-CO2,PERP,PLK1,SLC30A1,THBS1,TYMS,XIAP	156 (17)
hexamethylene bisacetamide	chemical reagent	3.42e-05	BCL2,CDKN1A,DDX21,MAP2,NIP7,RB1,TCP1	66 (7)
miR-375-3p (and other miRNAs w/seed UUGUUCG)	mature microrna	3.6e-05	ACSL3,BMPR2,CASZ1,CBX3,GREM2,HABP2,HOXA3,IGF1R,LDHB,PDK1,POU3F1,PURB,QKI,SERBP1,SLC7A11,SOX12,TMEM135,TNRC6B,USP1
SMAD2	transcription regulator	3.64e-05	BECN1,BGN,CDKN1A,FLT1,IL6,MMP13,RAC1,SMAD7,THBS1,XIAP	168 (15)
miR-3670 (miRNAs w/seed GAGCUCA)	mature microrna	3.76e-05	ACSL3,ADAM19,AGPAT3,ATPAF1,BMS1,BTBD3,CACUL1,CASP3,CD99L2,CENPH,DGCR2,FUT3,FZD5,GLCCI1,GOLGA3,GOSR1,H3F3A/H3F3B,HSD11B1,KANK1,KIF1C,LDHB,MAP2,PAFAH1B1,PCSK9,PLEKHF2,RAB33B,RBM39,RNF8,SAP30L,SERF1A/SERF1B,SGPP1,SORBS2,TPT1,TRMT61A,TULP4,ZNF322
miR-548s (miRNAs w/seed UGGCCAA)	mature microrna	3.93e-05	B3GNT2,BPGM,C18orf54,CBFA2T2,CD99L2,CEP104,CFLAR,CNOT6L,EEF1A1,EIF1AY,EWSR1,FAM126B,GATM,GREM2,HABP2,HOXA10,IGF1R,KIF14,LRRC8B,MAP4,MRPL57,NDUFC2,NID2,NIP7,NKX3-1,PTPN11,PTPN9,RASA3,RNF144B,RUFY2,SERBP1,SLC16A6,SMC3,SRSF2,THAP5,TRIB2,TULP4,ZC3H14,ZDHHC18
miR-329-3p (and other miRNAs w/seed ACACACC)	mature microrna	3.99e-05	ABLIM1,ANKRD52,ATP1B3,ATP6V1C1,BCL10,BMPR2,BMS1,BTBD3,CASZ1,CBX3,CDC73,CNOT6L,COPS7B,CTDSPL2,CUL2,DNAJC5,GRB2,GXYLT1,H3F3A/H3F3B,HMGB3,HOXA3,IARS,JPH1,KDELR2,MAP2,NIP7,PAPPA,PERP,PPIA,PTPN9,RBM39,REEP3,RHPN2,RMND5A,RNF144B,RPL15,SERBP1,SGSM1,SIK2,SLC44A1,SORBS2,TNRC6B,UBN2
forskolin	chemical toxicant	4.23e-05	ACTB,ATP6V1C1,BCL2,CCL5,CD14,CD4,CDKN1A,CXCL13,EDN1,EIF5A,FDX1,H3F3A/H3F3B,HSD11B1,ID1,IGF1R,IL6,NKX3-1,ODC1,POU3F1,PRDX1,PTP4A1,RAB33B,RAB5C,RANGAP1,RRM2,S100A10,SAT1,SLC7A11,SLC7A8,SMAD7,TAGLN2,THBS1,XIAP,YBX3	180 (16)
miR-3148 (miRNAs w/seed GGAAAAA)	mature microrna	4.33e-05	AKR1B10,BCL10,CAMKK2,CASZ1,CNOT6L,H3F3A/H3F3B,KHSRP,LMNB2,MAP4,NFIA,ORC2,PPP4R3B,PRRC2C,QKI,RAC1,RAP2C,RNF144B,SEMA3C,YBX3,YTHDC1,YY1
15-deoxy-delta-12,14 -PGJ 2	chemical - endogenous non-mammalian	4.42e-05	BCL2,BECN1,CASP3,CCL2,CCL5,CCNG1,CDKN1A,CFLAR,CXCL13,FLT1,IL6,MMP13,PARP1,PRDX1,XIAP	139 (17)
Lh	complex	4.43e-05	ACTB,ATP2A2,ATP2B1,BECN1,CFLAR,FDX1,HSD11B1,IL6,MAPK6,PSMD1,PTP4A1,RAB2A,RAB33B,RAB5C,RANGAP1,STK25,THBS1,YBX3	170 (21)
miR-132-3p (and other miRNAs w/seed AACAGUC)	mature microrna	4.47e-05	ARIH1,BCL10,C21orf91,CAMTA1,CBFA2T2,CCNG1,CDKN1A,CFLAR,CTDSPL2,DAZAP2,DCAF10,FGFR3,FOXP1,GTF2H1,H3F3A/H3F3B,HSD11B1,LIN28B,MAPK1IP1L,NAP1L1,PFN2,PSMA2,PSMA5,QKI,RAB15,RB1,RLIM,RPL31,SAP30L,SCN3A,SEPSECS,SLC30A1,SMARCA5,SUDS3,TMEM41B,TRIB2,TTK,XIAP,ZBTB34
MGEA5	enzyme	4.5e-05	ABLIM1,ADAM19,ATP5L,BCL2,CCL2,CD14,CD47,CD93,CD99L2,CDK6,CDKN1A,CXCL16,EGR2,FSCN1,GFOD1,IGF2BP3,NDUFA2,NDUFA9,NDUFC2,PDK1,RASA3,RB1,THBS1	101 (9)
miR-3675-3p (miRNAs w/seed AUCUCUA)	mature microrna	4.53e-05	BECN1,C21orf91,CAMTA1,CASZ1,CUL2,DCBLD1,DNAJB4,EEF1A1,EVI2A,FLT1,FZD7,HMGN5,HOXA10,MKL2,ORC2,PIKFYVE,RB1,RPL31,SLC7A8,SMARCA5,TMEM135
miR-135a-5p (and other miRNAs w/seed AUGGCUU)	mature microrna	4.66e-05	ADAM19,ANKRD52,APEX1,ATP6V1C1,B3GLCT,BMPR2,BMS1,C18orf54,CACUL1,CAMK2D,CASZ1,CCL7,CCSAP,CD47,CFLAR,EDN1,FAM126B,FOXN2,HIPK3,HOXA10,IGF2BP3,KANK1,KCTD10,KLF3,KLHL15,LPGAT1,MAP4,MAP9,MEF2C,MID1,N4BP2,ORC5,PHLDB2,PPIA,PRRC2C,QKI,QSER1,RAB33B,RIMS1,ROCK1,SIGLEC6,SLC16A6,SMO,TMTC1,TNRC6B,VLDLR,ZBTB34,ZNF217,ZNF322
dexamethasone	chemical drug	4.78e-05	ACTB,AGPAT3,ARHGAP23,ASNS,ATP2A2,ATP2B1,BCL2,BGN,CASP3,CCL2,CCL5,CD209,CD47,CDKN1A,CEP70,CFLAR,COL4A1,CUL1,DIO1,EDEM1,EDN1,EEF1A1,EGR2,EIF5,FABP5,FASN,FDX1,FLRT2,HMGB1,HMGB3,HSD11B1,ID1,IGF1R,IL6,ISG20,KHSRP,KIF14,KLF3,KLHL24,KPNA2,LGALS3BP,MAP2,MAPK6,MMP13,MORF4L2,MT-CO2,MTOR,NPR3,ODC1,PAFAH1B1,PIKFYVE,PSMA2,RB1,RCN2,RPL26,RPL5,RPL7,S100A10,SEPP1,STOM,THBS1,TPT1,TSC22D1,TYMS,VCP,XIAP,XRCC5,ZBTB16	210 (19)
miR-3571 (and other miRNAs w/seed ACACACU)	mature microrna	4.87e-05	ACE2,AIM1,AP3M1,ARPP19,ATM,ATP1B3,ATP2B1,BMS1,CASP3,CBX3,CLCN5,CUL1,EIF1AY,FABP5,FLRT2,FZD8,KCTD10,KDELR2,MID1,NAE1,PDE12,PNRC1,PTP4A1,PURB,RAD51C,RMND5A,SERBP1,SIK2,SLC44A1,SLC7A11,SMCHD1,SORBS2,TM9SF3,TSPAN14,UBN2,YTHDC1
miR-450b-5p (miRNAs w/seed UUUGCAA)	mature microrna	4.98e-05	ATP5L,BCL10,CAMTA1,CUL5,FNDC3B,GDE1,GLCCI1,GNA13,GTF2H1,HMGB1,HNRNPL,HSD11B1,MAP2,N4BP2,NIP7,NUDCD2,ORC5,PLEKHF2,PNRC1,PTPRZ1,RAB33B,SESN3,SLAMF1,SNX9,TTC30A,VCP
FAS	transmembrane receptor	5.1e-05	AIM1,BCL2,BGN,CASP3,CCL2,CCL5,CCL7,CD93,CDKN1A,CFLAR,COL4A1,DGCR2,EGR2,FLT1,FSCN1,GDE1,GPNMB,IL6,MEF2C,MMP13,PTP4A1,TAGLN2,XIAP	159 (16)
CD3	complex	5.21e-05	ANAPC1,ATM,BCL2,BECN1,CASP3,CCL5,CD4,CDK6,CFLAR,COX5A,EGR2,EWSR1,H2AFY,HIST2H2AA3/HIST2H2AA4,HMGN1,HSPE1,IL6,KDELR2,NUDT1,ODC1,PCBP2,PSMA5,PTP4A1,RAB2A,RARS,RB1,RBPJ,SMO,SSB,STOM,THBS1,XRCC6,YY1	177 (21)
BMP7	growth factor	5.27e-05	ATP5A1,BMPR2,CCL2,CDKN1A,EDN1,FASN,GRB2,ID1,IGF1R,IL6,MMP13,SMAD7	126 (18)
miR-335-5p (and other miRNAs w/seed CAAGAGC)	mature microrna	5.37e-05	ADAM19,AIM1,CACUL1,CAMKK2,CAMTA1,CCL5,DCAF10,FAM64A,FLT1,GDE1,GOSR1,KLHL15,LDHB,MAP2,MYBL1,NAP1L1,NFYB,NPC1L1,PARP1,PTPN11,RASA3,RB1,RLIM,ROCK1,SGMS2,SLC7A11,SMG1,SREK1IP1,TNRC6B,TTK,WDR4,XK,ZNF322
miR-379-5p (and other miRNAs w/seed GGUAGAC)	mature microrna	5.37e-05	ATP1A2,CCNYL1,CREBBP,EDN1,FAM126B,FZD7,H3F3A/H3F3B,HSPA4L,IGF1R,KCTD6,LIN28B,LPGAT1,MID1,MKL2,MTO1,NAP1L1,NFIA,PARP1,PDK1,RIOK2,SGPP1,TMEM165,TNRC6B,UBE2E3,UTP4,XRCC6
miR-3613-3p (miRNAs w/seed CAAAAAA)	mature microrna	5.49e-05	CD47,EDEM1,FNDC3B,NFIA,QKI,RLIM,THBS1,TNRC6B,UBN2,UHMK1
miR-31-5p (and other miRNAs w/seed GGCAAGA)	mature microrna	5.69e-05	ABLIM1,AIM1,ANKRD52,CACUL1,CAMK2D,CCDC59,CD209,CUL5,DDX21,EIF5,GFOD1,GNA13,GXYLT1,HACD3,KANK1,KDELR2,KLF3,MAFG,MAP4,MYCBP,NDUFC2,NPR3,NSF,PARP1,PDE12,PHC3,QKI,RAC1,RCN2,RIMS1,RLIM,RNF144B,SESN2,SF3B3,SIK2,SLC17A8,SNX4,SOGA1,TM9SF3,TNRC6B,XRCC5,YWHAE,ZBTB34,ZDHHC18
miR-376c-3p (and other miRNAs w/seed ACAUAGA)	mature microrna	5.7e-05	ANKRD52,ATP1B3,CASP3,CASZ1,CD47,CREBBP,CXCL16,EDEM1,EDN1,FAM49A,GRAMD1C,GRB2,IGF1R,KANK1,KPNA2,MKL2,MYBL1,NKX3-1,NUP210,PAFAH1B1,PANK3,PCBP2,PCDHB16,PHC3,RAB2A,REEP3,RLIM,SET,SLC7A11,SMG1,SNX9,TNRC6B,TTC30A,VLDLR
miR-4724-5p (miRNAs w/seed ACUGAAC)	mature microrna	5.77e-05	ACSL3,ALDH9A1,ATP5A1,BCL10,C21orf91,CCSAP,CNOT6L,FOXN2,GLCCI1,H2AFV,HACD3,HNRNPH2,KBTBD8,MKL2,MRPL22,NFIA,PCBP1,POU3F2,QKI,SMG1,UBQLN1,UHMK1,YTHDC1,YWHAE,YY1
ATF3	transcription regulator	5.94e-05	ASNS,CCL5,CDKN1A,HSPB2,ID1,IL6,MMP13,PLK1,XIAP	166 (17)
MYOD1	transcription regulator	6.04e-05	BCL2,CDKN1A,CDO1,COL4A1,DYSF,GRB2,GREM2,HIPK3,HSPA4L,LMNB2,MAFB,MEF2C,RB1,RPL7A,SMAD7	204 (20)
caspase	group	6.33e-05	BCL2,CD14,CDK6,CDKN1A,RB1,THBS1	162 (19)
Tgf beta	group	6.34e-05	BCL2,BECN1,BGN,CCL2,CCL5,CD209,CDK6,CDKN1A,CFLAR,EDN1,EGR2,FSCN1,IL6,MMP10,MMP13,SMAD7,XIAP	184 (19)
miR-1243 (miRNAs w/seed ACUGGAU)	mature microrna	6.36e-05	ALX4,ARL8B,B3GNT2,BCL2,CD47,CDO1,DDAH1,DDX21,FLT1,GNG5,GOPC,GXYLT1,HNRNPH2,HSPE1,MAGI2,MAP9,NSF,PRELID3B,PSMA5,PTPN11,RMND5A,SPC25,SREK1IP1,TM9SF3,TMEM135,TMEM30A,TMTC1
PRKAG3	other	6.51e-05	ACTR1B,CD93,HIST2H2AA3/HIST2H2AA4,HIST4H4,ID1,JPH1,MAP4,NAP1L1,ODC1,OXCT1,RAMP1,RPL12,RPL5,STK25
ANG	enzyme	6.76e-05	BCL2,CCL5,CDKN1A,IL6	176 (20)
WWP2	enzyme	6.76e-05	CCL5,EGR2,IL6,SMAD7	152 (12)
lidocaine	chemical drug	6.76e-05	BCL2,HMGB1,IL6,PARP1	127 (12)
troglitazone	chemical drug	6.79e-05	ATP2B1,BCL2,CCL2,CCL5,CDKN1A,CEP70,CFLAR,CIB2,COL4A1,EIF5,FABP5,FASN,GPAM,HIPK3,HMGB1,HMGB3,IL6,KIF14,PIK3CB,PTPN11,QKI,RB1,XRCC5	208 (19)
IFNG	cytokine	6.87e-05	ACTB,ARPP19,ASNS,ATP2A2,BCL2,BECN1,CASP3,CCL2,CCL5,CCL7,CD14,CD209,CD4,CDKN1A,CFLAR,CIRBP,CXCL16,DEGS1,DIO1,EDN1,EEF1A1,EGR2,FABP5,FASN,FLRT2,FLT1,FXN,GFM1,GNA13,HMGB1,ID1,IGF1R,IL6,ISG20,LGALS3BP,MMP13,NLRP3,ODC1,PAPPA,PPIA,PSMA2,PTPN11,RB1,S100A10,SEPP1,SLAMF1,SLC7A11,SMAD7,TAPBP,THBS1,TRIB2,UBA2,VLDLR,ZBTB16	185 (18)
FGF2	growth factor	7.11e-05	AKR1B10,BCL2,BGN,CCL2,CDKN1A,CFLAR,FDX1,FGFR3,FLT1,FUT3,GPNMB,IGF1R,IL6,MMP13,ODC1,RB1,S100A10,TFPI,THBS1,XRCC5,XRCC6,YY1	163 (18)
miR-4477b (miRNAs w/seed UUAAGGA)	mature microrna	7.18e-05	ARPP19,ATP5G3,C14orf169,DENND2C,FAM221A,GATM,GNA13,GOLGA3,HIGD1A,KATNBL1,N4BP2,ORC2,PANK3,PAPSS1,PCDHB16,PSMA5,PTP4A1,PTPN9,RAB2A,SERBP1,SERF1A/SERF1B,SRSF2,SUDS3,TERF2IP,TFPI,UNC50
EGFR	kinase	7.19e-05	ACTB,BCL2,CCL2,CCL5,CD47,CDK6,CDKN1A,CUL1,FASN,HMGB3,ID1,IGF2BP3,IL6,MMP13,PDK1,PLK1,PPIA,RB1,THBS1,XIAP	213 (19)
miR-346 (and other miRNAs w/seed GUCUGCC)	mature microrna	7.23e-05	ANKRD52,ATP1A2,ATP2A2,CCSAP,CFLAR,CIB2,CLCN5,CLDN11,DDAH1,DYSF,EVI2A,FARSB,FRZB,GTPBP1,ID1,IGF1R,JPH1,KCNE4,KCTD6,LPGAT1,MAP7D1,MEF2C,MKL2,MYCBP,NMT1,NSF,PFN2,PHLDB2,PURB,RAB15,RANGAP1,RBM15B,RBM39,SIGLEC6,SLAMF1,SLC25A45,SOX12,TULP4,UBXN2B
RNA polymerase II	complex	7.4e-05	ACTB,ASNS,BCL2,CCL5,CD14,CD4,CDKN1A,DIO1,FLT1,HIST2H4A,HOXA1,ID1,IL6,KPNA2,MEF2C,RPL10A,RPL12,TAPBP	189 (14)
ANGPT2	growth factor	7.7e-05	BCL2,CASP3,CCL5,CDKN1A,DNAJB4,EDN1,HSPB2,IL6,KIF1C,KPNA2,LMNB2,NDE1,RFC1,THBS1,TMEM41B	152 (16)
calcitriol	chemical drug	7.71e-05	ABLIM1,ADAM19,ATM,ATP2B1,BCL2,BECN1,CD14,CDKN1A,CENPH,CHAF1A,COL4A1,EDN1,FASN,FDX1,FGFR3,ID1,IGF1R,IL6,KPNA2,ODC1,RB1,RRM2,SMAD7,TAGLN2,THBS1,XIAP	237 (19)
ANXA2	other	7.75e-05	CDK6,CDKN1A,IL6,PCSK9,S100A10,SESN2	123 (13)
CTBP1	enzyme	7.75e-05	CDKN1A,CLDN11,FSCN1,RAC1,THBS1,TMED4
ciprofloxacin	chemical drug	7.89e-05	ABCB6,ATP5A1,ATP6V1C1,CD47,CD93,IGF1R,IGF2BP3,RPL10A,RPL12,RPL7A,TEX264
miR-185-5p (and other miRNAs w/seed GGAGAGA)	mature microrna	8.02e-05	AGPAT3,ALDH9A1,ANKRD52,ATAT1,ATP2A2,BAZ2A,BMPR2,BTBD3,CAMK2D,CBFA2T2,CCNYL1,CD209,CDK6,CEP104,CFLAR,CLDN11,CXCL16,DIO1,DNMT1,EDEM1,EIF5A,GNA13,GPNMB,GRB2,HOPX,INSIG1,INTS5,MAFB,MAP4,MAP9,MGRN1,MRPL22,MYBL1,PANK3,PAPPA,PRELID3B,RAB15,RAB33B,RBM15B,RNF8,RPL36A,SAP30L,SET,SF3B3,SLC7A8,SMCHD1,SOGA1,SRD5A3,TAPBP,TEX264,TM9SF3,TMED4,TMEM165,TSPAN14,TUBGCP4,UHMK1,WDYHV1
testosterone	chemical - endogenous mammalian	8.03e-05	ATP2B1,BCL2,CASP3,CDKN1A,COX5A,FGFR3,GFM1,ID1,IGF1R,IL6,MT-CO2,MT-CYB,NKX3-1,ODC1,PARP1,PSMA2,PTP4A1,RAB2A,RPL21,THBS1,YWHAE	229 (22)
miR-383-5p (miRNAs w/seed GAUCAGA)	mature microrna	8.11e-05	AKR1B10,AP3M1,BCL2,CAMK2D,CLDN11,DDX21,DIO1,FAM126B,FZD8,GALNT11,GDE1,HMGB1,HNRNPH2,KCNE4,MGA,NID2,PATZ1,PERP,PFN2,PURB,QKI,RBM15B,RBM39,RMND5A,SAP30L,SEPSECS,SIK2,SLAMF1,SRSF2
ETS1	transcription regulator	8.12e-05	CCL2,CCL5,CCNG1,CD14,CDK6,CDKN1A,EEF1D,FLT1,HSPE1,IGF2BP3,INSIG1,MMP13,NKX3-1,PARP1,PERP,TYMS	159 (18)
miR-124-3p (and other miRNAs w/seed AAGGCAC)	mature microrna	8.17e-05	ADAM19,ALDH9A1,AP3M1,APBA3,ATPAF1,B3GLCT,C21orf91,CACUL1,CAMTA1,CAPNS1,CCL2,CDC73,CDK6,CLDN11,COL4A1,CTC1,CTDSPL,CUL5,DPY19L4,EDEM1,EEA1,EGR2,FZD5,FZD8,GNA13,GPAM,GRB2,GXYLT1,HIPK3,JPH1,KANK1,KATNBL1,KDELR2,KLHL24,LIN28B,MAPK1IP1L,MGA,MID1,MYCBP,NAP1L1,NFIA,NMT1,NUDCD2,NUP210,ORC2,PAFAH1B1,PAPPA,PDE12,PIKFYVE,PLEKHF2,PTBP1,PTPN11,PTPN9,PTPRZ1,QKI,QSER1,RAB2A,REEP3,RLIM,ROCK1,SAP30L,SEPSECS,SGMS2,…
miR-147-5p (and other miRNAs w/seed GGAAACA)	mature microrna	8.18e-05	AGPAT3,ANAPC1,AP3M1,C14orf169,CBX3,CNOT6L,CYP2C18,EEF1A1,FAM221A,GFM1,GOPC,GOSR1,GREM2,HSPE1,KBTBD8,MAGI2,MEF2C,MTO1,NDUFC2,NFIA,PPM1H,PSMA2,RAB2A,RAB33B,RCBTB1,RHPN2,RLIM,RNF8,RNFT1,SAP30L,SEPSECS,STK25,TMTC1,TULP4,YWHAE
CD40LG	cytokine	8.27e-05	ALG3,BCL2,CBX3,CCL2,CCL5,CCNG1,CDK6,CDKN1A,CFLAR,FLT1,FSCN1,IL6,MMP10,NAP1L1,ORC5,PSMA2,RB1,SLAMF1,SNX4,XIAP,XRCC5,XRCC6,YBX3	151 (17)
2-deoxyglucose	chemical drug	8.29e-05	BCL2,CASP3,CDKN1A,CFLAR,IL6,MMP13,ODC1,XIAP	160 (18)
HRAS	enzyme	8.53e-05	ACTB,ASNS,ATP2A2,BCL2,CCL5,CCNG1,CDKN1A,COL4A1,DNMT1,FASN,FLRT2,GNA13,HMGB1,IGF1R,IL6,KLF3,MMP13,NID2,OXCT1,PIP5K1A,PLK1,RASA3,RPLP1,RPS27,RRM2,SESN3,SMC3,THBS1,TSC22D1,ZNF217	171 (18)
miR-3158-3p (miRNAs w/seed AGGGCUU)	mature microrna	8.89e-05	AIM1,ANKRD52,ARIH1,ATM,ATP6V1C1,ATPAF1,B3GLCT,BCL2,CDC73,CDK6,CTC1,CTCFL,DCAF10,DENND2C,EIF1AY,FNDC3B,GFM1,GNA13,HABP2,MTO1,NDE1,NPR3,ORMDL1,PDE12,RAC1,RCBTB1,RFC1,RLIM,SAP30L,TSPAN14,TTC30A,UBXN2B,XK,XRCC5,XRCC6
miR-7a-5p (and other miRNAs w/seed GGAAGAC)	mature microrna	8.91e-05	ACTR1B,B3GLCT,BMPR2,BMS1,CAMK2D,CAMKK2,CHD3,CTDSPL,CTDSPL2,CUL5,DAZAP2,DNAJC5,DPY19L4,FAM126B,FLRT2,FZD5,GOSR1,H2AFV,IGF1R,LRRC8B,MAFG,MAP4,MTOR,NEDD4,NFIA,PANK3,PAPPA,PARP1,PFN2,PHC3,PURB,RB1,RPL15,SMCHD1,SMG1,SMO,TFPI,TNRC6B,TSPAN14,UBXN2B,UHMK1,XIAP
miR-293-5p (and other miRNAs w/seed CUCAAAC)	mature microrna	8.93e-05	ACSL3,ATP1A2,BECN1,CASZ1,CDC73,CNOT6L,EEF1A1,EVI2A,FAM126B,HACD3,HYLS1,MAP9,MAPK1IP1L,MKL2,NEDD4,ORC5,PDE12,PURB,RAP2C,RIMS1,RIOK2,RLIM,SET,SLC25A45,SMAD7,SRSF2,TFPI,XIAP,ZBTB34
AGT	growth factor	9e-05	ACE2,ATP2B1,BCL2,BECN1,BGN,CASP3,CCL2,CCL5,CDKN1A,COL4A1,COX5A,EDN1,FASN,FDX1,FLT1,GLCCI1,IGF1R,IL6,KCND3,MAP2,NPR3,PARP1,RAC1,SMAD7,TFPI	196 (19)
EPO	cytokine	9.09e-05	ACTB,BCL2,CASP3,CDKN1A,CUL1,EDN1,EEF1A1,FABP5,FXN,H2AFY,HMGB1,HMGN1,IL6,KLHL24,KPNA2,ROCK1,RPL7,TPT1,XIAP	164 (17)
niacinamide	chemical - endogenous mammalian	9.14e-05	BCL2,CCL2,CD14,CDKN1A,FASN,IL6,PARP1	192 (20)
miR-4666a-5p (miRNAs w/seed UACAUGU)	mature microrna	9.44e-05	ATP1B3,BCL10,CAMK2D,CCNYL1,CFLAR,DDAH1,DNAJB4,GOLGA4,HMGN5,KCTD10,KLF3,MAPK1IP1L,MEF2C,MID1,MKL2,N4BP2,NAP1L1,NDE1,ORMDL1,PAFAH1B1,PTP4A1,QKI,RAB5C,RCBTB1,SLC17A8,SLC44A1,SLITRK5,SOGA1,THAP5,TM9SF3,TMEFF2,XRCC5
miR-548an (miRNAs w/seed AAAGGCA)	mature microrna	9.81e-05	AIM1,ARL8B,ATM,ATP6V1C1,B3GNT2,CBX3,CCNYL1,CCSAP,CD47,CUL2,DDAH1,DPY19L4,EIF5,FAM49A,GOLGA3,GOLGA4,GRAMD1C,GXYLT1,KIF14,KLHL15,MID1,MKL2,NAP1L1,NEDD4,NFYB,NKIRAS1,PAPPA,PTPN11,RAP2C,RNF144B,RPL31,RRM2,SMARCA5,SSB,TAF13,TTC30A,TULP4,UBA2,WDR6
miR-3974 (miRNAs w/seed AAGGUCA)	mature microrna	9.82e-05	ATP1A2,ATPAF1,CCDC92,CFLAR,DCAF10,FAM126B,FAM49A,FDX1,FZD5,FZD8,GPAM,H2AFV,H2AFY,HECA,HOXA1,KCNE4,KIF14,KLHL15,MAP4,PFN2,POU3F2,PTBP1,PTP4A1,QKI,RAB33B,STOM,TNRC6B,USP1,VLDLR
trichostatin A	chemical drug	9.96e-05	ACTB,BCL2,CASP3,CD14,CDKN1A,CFLAR,CREBBP,DNMT1,FASN,FGFR3,FLT1,FOLH1,FRZB,HOXA1,ID1,IL6,MAP4,MMP13,MTO1,PAFAH1B1,PLK1,RLIM,ROCK1,RPS27,S100A10,SAT1,SEMA3C,SLC7A8,THBS1,TYMS	201 (20)
PRKDC	kinase	0.000101	ATM,CDKN1A,EGR2,FASN,PLK1	181 (19)
carvedilol	chemical drug	0.000101	ATP2A2,FASN,IL6,NPR3,TFPI	88 (7)
miR-885-5p (miRNAs w/seed CCAUUAC)	mature microrna	0.000103	ARRDC4,B3GLCT,CASP3,CDC73,CLCN5,COX5A,CPEB3,DNAJB4,EIF1AY,FOLH1,FZD5,NUDCD2,ORMDL1,PANK3,PDK1,PIKFYVE,QKI,SET,TMEM135,TTC30A
miR-467f (and other miRNAs w/seed UAUACAC)	mature microrna	0.000103	BTBD3,CAMKK2,CASZ1,CDC73,CHAF1A,EEA1,EIF1AY,FNDC3B,FOXN2,GRB2,HMGB1,HSPA14,IGF1R,KLF3,LIX1L,MRPL22,PHLDB2,PNRC1,PTPN9,QKI,RMND5A,RPL15,SEMA3C,SLC44A1,SMAD7,TMEM30A,USP1
quinacrine	chemical drug	0.000104	BCL2,CDKN1A,CFLAR,XIAP	145 (16)
EGF	growth factor	0.000106	ATM,ATP2A2,BCL2,CASP3,CDKN1A,CFLAR,CLDN3,CXCL13,EDN1,EEF1A1,EGR2,FASN,FLT1,FUT3,ID1,IGF1R,IL6,MMP10,MMP13,MT-CO2,ODC1,RAC1,RRM2,S100A10,THBS1,XIAP,XRCC6	152 (18)
Insulin	group	0.000108	ACTB,BCL2,CCL2,CDKN1A,CFLAR,COL4A1,EDN1,FASN,HSD11B1,IGF1R,IL6,LGALS3BP,MMP13,MTOR,ODC1,PCSK9,PTPN11,RAC1,SEPP1,VLDLR,XIAP	220 (21)
miR-4530 (miRNAs w/seed CCAGCAG)	mature microrna	0.000124	ADAM19,ALX4,ANAPC11,ARPP19,ATM,BCL2,C9orf66,CACNG8,CAMKK2,CAMTA1,CCNYL1,CD4,CEP104,CTDSPL,EEF1A1,FRZB,FUT3,FZD7,GFOD1,GRAMD1C,GREM2,IGF2BP3,KCNJ11,LRRC8B,MAFB,MAFG,MEF2C,NDUFA2,PATZ1,PIP5K1A,PRRC2C,PURB,RAB15,RANGAP1,RBM15B,RNF8,RPL15,SET,SIK2,SLC17A8,SLC39A6,SLC7A8,TAGLN2,TAPBP,TUBGCP4,TULP4,XK,ZDHHC18
valproic acid	chemical drug	0.000124	ATM,BCL2,CASP3,CBFA2T2,CCL2,CD209,CDKN1A,CREBBP,CYP2C18,EDEM1,EDN1,FSCN1,GPAM,IGF1R,IL6,MMP13,PSMA2,PSMA5,PSMD1,SEMA3C,SEPP1,SLC7A8,THBS1,XIAP,YY1	199 (19)
miR-4718 (miRNAs w/seed GCUGUAC)	mature microrna	0.000125	ANKRD52,ATM,CAMK2D,CPEB3,DCAF10,DEGS1,GDE1,GFM1,GOLGA3,H2AFV,HOXA1,MAGI2,MTOR,MYBL1,N4BP2,NAP1L1,NPR3,QKI,RAB2A,RAP2C,RBM15B,RFC1,RNF8,SGSM1,SLC30A1,SMG1,TNRC6B
miR-640 (miRNAs w/seed UGAUCCA)	mature microrna	0.000126	BMPR2,BTBD3,CCNG1,DCAF6,DGCR2,DYSF,EIF5,FAM126B,IGF2BP3,INPP4B,KIF1C,LDHB,MAFB,PDK1,PFN2,PHLDB2,PTPN9,QKI,THBS1,TM9SF3,TMEM135,TMTC1,UHMK1,VLDLR
miR-208a-3p (and other miRNAs w/seed UAAGACG)	mature microrna	0.000126	ARHGAP23,CD14,CDKN1A,EEA1,EIF5,FOXN2,FZD8,GXYLT1,H3F3A/H3F3B,MYCBP,NAP1L1,PURB,QKI,RAB5C,RIMS1,RIOK2,UBN2,YTHDC1
miR-3152-5p (miRNAs w/seed UUGCCUC)	mature microrna	0.000126	ACSL3,ATP1A2,ATP5G3,BAZ1B,C21orf91,CASP3,CCDC59,CDK6,CXCL13,CYB5R3,DDX21,FLRT2,FLT1,GALNT11,H3F3A/H3F3B,KBTBD8,KLHL15,MORF4L2,NDUFA2,NPC1L1,NPR3,POU3F2,PPP4R3B,QKI,RAP2C,RBM39,RMND5A,RPL36A,SIAE,SMARCA5,SNX9,SORBS2
miR-3093-3p (and other miRNAs w/seed GUGGACA)	mature microrna	0.000128	ABLIM1,ADAM19,C11orf52,CENPH,CIB2,DAZAP2,DENND2C,DIO1,DNAJC5,EGR2,GALNT11,GFOD1,GOLGA4,HIGD1A,HMGN5,IMPDH1,INO80,MAP2,MAP9,PDK1,RAB2A,RASA3,RBM15B,RLIM,RNF8,RPL10,RPL36A,SOGA1,SREK1IP1,TMEM135,TSPAN14,VCP,VLDLR
metribolone	chemical reagent	0.000129	ACSL3,BCL2,CAMKK2,CDKN1A,DAZAP2,EIF5,FASN,IGF1R,IL6,INPP4B,NKX3-1,SAT1,SEPP1,THBS1,TSC22D1	214 (21)
miR-582-3p (miRNAs w/seed AACUGGU)	mature microrna	0.000132	ACTB,AP3M1,ATP5A1,BMPR2,CLCN5,CREBBP,GOSR1,H2AFV,KLHL15,LIX1L,LPGAT1,MBIP,MKLN1,MRPL57,MYCBP,PRELID3B,PTP4A1,PTPN11,PTPRZ1,QKI,RLIM,RPL10A,RUFY2,SERBP1,SESN2,SLC39A6,TMEM135,UHMK1
miR-18a-5p (and other miRNAs w/seed AAGGUGC)	mature microrna	0.000136	ACSL3,AGPAT3,ANKRD52,ARPP19,ATM,CAMKK2,CDKN1A,CTDSPL,FGFR3,FNDC3B,FZD8,GPAM,KLHL15,MAP4,MAP7D1,MAPK1IP1L,NEDD4,NKIRAS1,NTAN1,PAPPA,PHC3,PURB,QKI,RAB5C,RLIM,SMG1,SORBS2,THBS1,TNRC6B,TRIB2,TRMT61A,UHMK1,VCP,YBX3
miR-137-3p (and other miRNAs w/seed UAUUGCU)	mature microrna	0.000142	AGPAT3,ANKRD52,ATPAF1,BAZ2A,C21orf91,CAMKK2,CASP3,CBFA2T2,CCZ1/CCZ1B,CDK6,CISD1,CLDN11,CNOT6L,CPEB3,CTDSPL,EGR2,FAM126B,GNA13,GOLGA3,GPAM,GREM2,GXYLT1,H3F3A/H3F3B,MAPK1IP1L,MGRN1,NFIA,NFYB,NSF,PHC3,PHLDB2,PLEKHF2,PTBP1,PURB,QKI,QSER1,RAC1,RAP2C,RMND5A,RNF8,RPL15,SERBP1,SGTB,SIK2,SLC16A6,SLC39A6,SLC44A1,SMARCA5,TMEM135,TNRC6B,TULP4,UBN2,WDYHV1,YBX3,YTHDC1,ZBTB34,ZNF217
RSF1	transcription regulator	0.000143	BCL2,CFLAR,XIAP
perifosine	chemical drug	0.000143	CDKN1A,CFLAR,XIAP	157 (17)
miR-4684-3p (miRNAs w/seed GUUGCAA)	mature microrna	0.000145	AP1AR,BMPR2,CEP104,CNOT6L,DCAF10,EDEM1,FLRT2,FZD7,H2AFY,INPP4B,MAP2,MEF2C,MID1,NFIA,NKX3-1,PERP,PNRC1,PTPN11,QKI,RAB2A,RBM39,SLC44A1,TCP1,UBN2
miR-4697-3p (miRNAs w/seed GUCAGUG)	mature microrna	0.000147	ACTB,ARPP19,BAZ1B,C14orf169,C18orf54,CAMK2D,CXCL13,FXN,FZD8,HECA,HMGN5,HSPA4L,KCNE4,KIF14,MAFB,MAPK1IP1L,MKLN1,NFIA,NIP7,PAFAH1B1,PHC3,POU3F1,PRRC2C,PURB,RUFY2,SAP30L,SEPSECS,SIK2,SOX12,XK
miR-657 (miRNAs w/seed GCAGGUU)	mature microrna	0.000148	ATM,BAZ2A,C9orf66,CCDC92,CISD1,CLDN3,CTC1,CUL1,CUL5,DNASE2B,EIF5A,FAM64A,FXN,GOLGA4,GXYLT1,H2AFV,HABP2,LMNB2,LRRC8B,MAFB,MEF2C,NAP1L1,PSMC3IP,PTBP1,PURB,QKI,QSER1,RAB2A,RNF8,RPL15,SLAMF1,SMO,TM9SF3,ZNF217
TGFB1	growth factor	0.000149	ACSL3,ADAM19,ASNS,ATM,BCL2,BECN1,BGN,CAPNS1,CASP3,CCL2,CCL5,CD14,CD4,CDKN1A,COL4A1,COX5A,CUL5,DDX21,DNAJB4,DNMT1,EDN1,EEF1A1,EGR2,FABP5,FLT1,FNDC3B,FSCN1,GATM,GNA13,GRHL1,GTPBP1,HSPB2,IARS,ID1,IL6,IMPDH1,KDELR2,MAP4,MAPK6,MEF2C,MID1,MMP10,MMP13,MYBL1,NLRP3,PAPPA,PATZ1,PCBP1,PFN2,PPID,PSMD1,RAC1,RAD51C,RB1,S100A10,SLAMF1,SMAD7,SPC25,SRSF2,THBS1,TSC22D1,TYMS,XIAP,YWHAE	222 (22)
miR-4474-3p (miRNAs w/seed UGUGGCU)	mature microrna	0.000152	ARPP19,BMPR2,CACUL1,CFLAR,CISD1,CPEB3,DDX21,EWSR1,FXN,GOSR1,KLHL24,MAP2,MEF2C,MRPL57,N4BP2,NAP1L1,POU3F2,PPP4R3B,QSER1,RAB15,RAB33B,RAMP1,RB1,RBPJ,RLIM,RNF144B,RNFT1,RRM2,SESN2,SIAE,SMARCA5,SMG1,SREK1IP1,TAPBP,TTC30A,TUBGCP4,YWHAE,ZDHHC18
embelin	chemical - endogenous non-mammalian	0.000153	BCL2,CDK6,CFLAR,XIAP	139 (12)
BMP10	growth factor	0.000153	BMPR2,ID1,MEF2C,SMAD7
miR-653-5p (miRNAs w/seed UGUUGAA)	mature microrna	0.00016	ATP2B1,COPS7B,CREBBP,CTDSPL2,DDAH1,EGR2,FAM126B,FOXN2,GDE1,HACD3,MAP4,MBIP,MID1,MKL2,MMP13,NFIA,NKIRAS1,PHC3,PRELID3B,PURB,QKI,QSER1,RAB5C,RCBTB1,RUFY2,SAP30L,SLC2A12,YWHAE
miR-1299 (miRNAs w/seed UCUGGAA)	mature microrna	0.00016	ALX4,ATP5L,B3GNT2,C4orf3,CD99L2,CDK6,CFLAR,CLDN11,COPS7B,CTDSPL,CYP4F2,DCAF10,DDAH1,EVI2A,GATM,GFM1,HECA,HMGN5,IGF2BP3,KLHL15,MID1,MMP13,RBM39,RCBTB1,RLIM,RMND5A,RNF8,SEPP1,SLC2A12,SUDS3,THAP5,TM9SF3,TMEM30A,TMTC1,YY1
FN1	enzyme	0.000161	BCL2,CCL2,CCL5,CDK6,CDKN1A,EIF5A,EWSR1,IGF2BP3,IL6,MMP13,MTOR,PTBP1,THBS1,VPS45,XIAP	168 (19)
mezerein	chemical - endogenous non-mammalian	0.000165	CDKN1A,EEF1A1,INSIG1,MT-CO2,SLC16A6
miR-129-5p (miRNAs w/seed UUUUUGC)	mature microrna	0.000167	BAZ2A,BECN1,BMPR2,CAMK2D,CAMTA1,CASZ1,CIB2,CTDSPL2,FNDC3B,GDE1,GLCCI1,GTF2H1,H2AFV,HMGB1,KLHL15,KLHL24,MAFG,MKL2,NFIA,PCBP2,PERP,PTP4A1,PTPN11,SF3B3,SMCHD1,SNX9,SORBS2,SOX12,TNRC6B,TTK,VCP,ZBTB34
KITLG	growth factor	0.00017	ACTB,BCL2,CASP3,CCL2,CD14,CDKN1A,EEF1A1,FABP5,IGF1R,IL6,KLHL24,KPNA2,MEF2C,RPL7,STK25,TPT1	161 (20)
Histone h4	group	0.000171	CCL5,CDKN1A,CFLAR,DIO1,FASN,FLT1,IL6,MEF2C,RPL10A,RPL12,RRM2,TYMS	157 (17)
AR	ligand-dependent nuclear receptor	0.000173	ATP2A2,BMPR2,CAMKK2,CDKN1A,CFLAR,CLDN11,CLDN3,DEGS1,EDN1,FABP5,GLCCI1,IGF1R,IL6,INPP4B,KDELR2,KPNA2,MEF2C,NAP1L1,NKX3-1,ODC1,PLK1,SLC7A11,THBS1,ZBTB16	171 (19)
BDNF	growth factor	0.000177	APEX1,ARIH1,ATAT1,BCL2,CASP3,CDKN1A,EEF1D,EGR2,FAM49A,FSCN1,HSPA4L,IL6,PAFAH1B1,PTBP1,PTPN9,S100A10,SLC17A8,THBS1,TRIB2	161 (20)
miR-4709-5p (miRNAs w/seed CAACAGU)	mature microrna	0.00018	AP3M1,ARPP19,ATP6V1C1,ATPAF1,CASP3,CTDSPL2,DNAJC5,EPDR1,FAM126B,H2AFY,HECA,KCNE4,MMP13,NID2,PAPPA,PCBP2,PDE12,PSMD1,QKI,RCBTB1,RHPN2,ROCK1,RPL14,SAP30L,SLC17A8,UHMK1
methylselenic acid	chemical reagent	0.000182	ACSL3,CDKN1A,CFLAR,CHAF1A,ID1,IGF1R,INPP4B,LMNB2,NKX3-1,PATZ1,PLK1,RB1,RRM2,SAT1,TYMS,ZBTB16,ZNF217	160 (18)
miR-194-5p (miRNAs w/seed GUAACAG)	mature microrna	0.000183	ATM,C18orf54,C21orf91,CLCN5,CTDSPL,CTDSPL2,FAM126B,FGFR3,FLRT2,FZD5,GXYLT1,IGF1R,KCNJ11,MAP2,MEF2C,PAFAH1B1,PANK3,PFN2,PLEKHF2,PTPRZ1,QKI,RAB33B,RLIM,RPL31,RUFY2,SET,SF3B4,SLC30A1,SLC39A6,SMARCA5,SREK1IP1,SUDS3,THBS1,UBN2
CDK4	kinase	0.000183	CBFA2T2,CDKN1A,CENPH,FZD7,GALNT11,HIST1H4H,KLHL24,MAGI2,MYBL1,PSMC3IP,SPC25,STOM	70 (7)
maslinic acid	chemical - endogenous non-mammalian	0.000184	ANAPC1,BCL2,CD47,CDK6,CDO1,FZD7,GRB2,THBS1,YWHAE
miR-548aa (and other miRNAs w/seed AAAACCA)	mature microrna	0.000186	ACTB,AGPAT3,ATM,BMS1,C18orf54,CTCFL,EEF1A1,FOXN2,GFM1,HECA,IL6,KATNBL1,KLHL15,MAPK1IP1L,PAPSS1,PIP5K1A,RAB33B,RNFT1,SEMA3C,SERBP1,SF3B3,SGMS2,SLC7A11,STOM,UBXN2B,XIAP,YWHAE,ZBTB34,ZC3H14,ZNF217
tributyrin	chemical drug	0.000188	CASP3,CCL2,CDKN1A,EDN1,IL6,MMP13,MYBL1,SLC30A1	87 (8)
miR-188-3p (miRNAs w/seed UCCCACA)	mature microrna	0.000196	ACTR1B,AP3M1,ARL8B,BECN1,C4orf3,CACUL1,CDC73,CIRBP,CUL2,DCAF6,DEAF1,DPY19L4,FLRT2,FLT1,FOXN2,FZD5,GPNMB,HMGN1,HNRNPH2,KCNJ11,MAFG,MEF2C,MRPL57,NFYB,NUDCD2,NXNL2,PARP1,RASA3,RBM15B,RNF8,RPL31,RPL36A,RRM2,SAP30L,SET,SGSM1,SIAE,SMO,SORBS2,TM9SF3,UBQLN1,UBXN2B,WDR4,WTIP,ZDHHC18
miR-4716-5p (miRNAs w/seed CCAUGUU)	mature microrna	0.000206	BMPR2,DYSF,EIF1AY,FDX1,HIGD1A,HIPK3,HOXA1,INPP4B,KCNJ11,MAPK6,MTOR,NFIA,NKIRAS1,PDK1,PIKFYVE,PRRC2C,RAB15,RASA3,RCN2,RSG1,SEPP1,SMG1,SRSF2,TM9SF3
MTDH	transcription regulator	0.000206	BCL2,DIO1,HOXA1,TYMS,YY1	96 (7)
GH1	growth factor	0.00021	ACTB,BCL2,FASN,GTF2H1,HOXA1,ID1,IGF1R,IL6,MT-CO2,MT-CYB,PRDX1,RFC1,TSC22D1,XRCC6,YY1	238 (23)
1,2-dithiol-3-thione	chemical reagent	0.00021	AGPAT3,AKR1B10,APBA3,CUL1,GNA11,HACD3,MORF4L2,PCBP1,PFN2,PRDX1,PSMA2,PSMA5,PSMD1,RARS,VCP	42 (3)
TGFB3	growth factor	0.00021	ADAM19,BCL2,CDKN1A,CLDN11,EEF1D,MMP10,PLK1,SMAD7,THBS1,XIAP	174 (19)
galactose	chemical - endogenous mammalian	0.000217	CASP3,COX5A,FASN,THBS1
deferoxamine	chemical drug	0.000219	BCL2,CD47,CDKN1A,CFLAR,FASN,FLT1,GTPBP1,IL6,ISG20,MT-CYB,RB1,SMAD7,TSC22D1	190 (20)
AG490	chemical - kinase inhibitor	0.000221	BCL2,CASP3,CCL2,CCL5,CDKN1A,EDN1,HMGB1,IL6,S100A10	164 (18)
miR-802 (miRNAs w/seed AGUAACA)	mature microrna	0.000229	ARPP19,ATM,ATP1B3,ATP6V1C1,BMS1,C16orf87,C4orf3,CAMTA1,CFLAR,CPEB3,DDX21,EDN1,FLT1,GRHL1,GXYLT1,ITM2B,NFYB,PIKFYVE,PIP5K1A,QSER1,RB1,RHPN2,SCN3A,SLC30A1,SREK1IP1,TERF2IP,TMTC1
miR-374c-5p (and other miRNAs w/seed UAAUACA)	mature microrna	0.00023	ATM,CAMTA1,CD47,CDC73,CNOT6L,COL4A1,CPEB3,FNDC3B,GTF2H1,GXYLT1,HECA,HSPA14,KDELR2,KLF3,KLHL24,MAGI2,N4BP2,NEDD4,PATZ1,PDK1,PNRC1,PPP4R3B,PRDX1,SGPP1,SLC7A11,UBE2E3,UBN2,XIAP
E. coli B5 lipopolysaccharide	chemical - endogenous non-mammalian	0.000241	CCL2,CCL5,CDK6,CDKN1A,CXCL13,EEF1A1,FASN,HSD11B1,IL6,ISG20,MMP13,PPIA,PSMA5,SEPP1,SEPSECS,THBS1,XIAP	200 (20)
fulvestrant	chemical drug	0.000241	ASNS,BCL2,BMPR2,CCL2,CCL5,CDKN1A,CHAF1A,EWSR1,FLT1,FOLH1,ID1,IGF1R,NUDT1,RAB2A,RAC1,RB1,SEPP1	181 (18)
NS-398	chemical reagent	0.000242	BCL2,CASP3,CCL5,CDKN1A,EGR2,IL6,PRDX1,XRCC5,XRCC6	157 (16)
berberine	chemical drug	0.000247	ATP5A1,BCL2,CASP3,CCL2,CDKN1A,CFLAR,IL6,PCSK9,SAT1,XIAP	147 (16)
mir-223	microrna	0.00025	ATM,CD93,EGR2,IGF1R,IL6,MEF2C,MMP13,NFIA,NLRP3,PARP1,PURB	167 (13)
trovafloxacin	chemical drug	0.000258	CDKN1A,FASN,IL6,ISG20,MMP13,PSMA5,THBS1,XIAP	164 (15)
SYK	kinase	0.000262	BCL2,CCL2,CCL5,EDN1,IL6,TSC22D1	129 (14)
oxaliplatin	chemical drug	0.000262	BCL2,CASP3,CDKN1A,CFLAR,SAT1,XIAP	187 (21)
miR-4672 (miRNAs w/seed UACACAG)	mature microrna	0.000263	ACSL3,ARIH1,ATP5G3,BTBD3,C18orf54,CAMK2D,CAMKK2,CDC73,CEP70,CHAF1A,COPS7B,EVI2A,GOPC,HMGB1,HOPX,IGF1R,KDELR2,LRRC8B,NAP1L1,NKIRAS1,PAFAH1B1,PAPSS1,PCBP1,PCBP2,PPM1H,PTPRZ1,PURB,RB1,RMND5A,RNF144B,RRM2,SEMA3C,SGMS2,SGTB,TSPAN14,UBA2,WDR4
miR-548av-5p (and other miRNAs w/seed AAAGUAC)	mature microrna	0.000264	BCL10,CD47,DNAJB4,EEF1A1,EWSR1,FNDC3B,GTF2H1,MAP9,MBIP,MTOR,N4BP2,PDE12,PDK1,PHC3,PRELID3B,REEP3,RIMS1,RIOK2,SNRNP27,TCP1,UHMK1,VCP
Gm-csf	group	0.000269	BCL2,CASP3,CD14,CD209,IL6,TRIB2,XIAP	147 (16)
BAX	transporter	0.000269	BCL2,CASP3,CCL5,CDKN1A,EDEM1,IL6,XIAP	160 (20)
NFKBIB	transcription regulator	0.000269	CCL2,CCL5,CFLAR,IGF1R,IL6,SMAD7,XIAP	170 (15)
DCN	other	0.000269	BGN,CASP3,CDKN1A,IGF1R,IL6,MMP13,THBS1	161 (18)
cigarette smoke	chemical toxicant	0.000272	AKR1B10,BCL2,CASP3,CCL2,CDKN1A,DNMT1,FABP5,GRB2,HSPB2,IL6,PRDX1,PSMD1,PTP4A1,SMAD7,TCP1	184 (19)
actinomycin D	chemical drug	0.000272	ACTB,BCL2,CASP3,CCL2,CDKN1A,CFLAR,EDN1,FASN,IGF1R,IL6,PAPPA,PERP,SLC30A1,SMAD7,XIAP	226 (23)
miR-3691-3p (miRNAs w/seed CCAAGUC)	mature microrna	0.000272	CACUL1,CBX3,CCL2,CCNG1,CCSAP,DDX21,EEA1,FASN,HIPK3,INPP4B,KDELR2,MAGI2,MAPK1IP1L,MEF2C,MRPL22,NID2,NSF,PATZ1,PSMC3IP,RLIM,RNF144B,RPL10,RUFY2,SF3B3,SQRDL,STK25,XK,ZC3H14,ZNRF2
miR-4742-5p (miRNAs w/seed CAGGCAA)	mature microrna	0.000274	ACTR1B,AP1AR,ARHGAP23,BTBD3,C18orf54,CCL5,CFLAR,EDN1,FAM49A,FOXN2,FRZB,GFOD1,GLCCI1,GPAM,GPR37L1,GRHL1,HOXA10,MAP4,NKIRAS1,NSF,ORC5,PANK3,PLEKHF2,POU3F2,PTPN11,QKI,RIMS1,RNF144B,SEMA3C,SLC25A45,SORBS2,SRSF2,TM9SF3,XRCC5,XRCC6,YY1
givinostat	chemical drug	0.00028	BCL2,CASP3,IL6	137 (12)
RASSF3	other	0.00028	BCL2,CASP3,CDKN1A
TFPI	other	0.00028	CASP3,CDKN1A,VLDLR	67 (7)
IL6	cytokine	0.000285	ATP2A2,BCL2,BGN,CASP3,CCL2,CCL5,CCL7,CD14,CD209,CDKN1A,CFLAR,CIB2,CXCL13,DIO1,DNMT1,EGR2,FSCN1,ID1,IL6,MAP2,MMP10,MMP13,MTOR,RB1,RRM2,SMAD7,SPC25,STOM,THBS1,TTK,VLDLR,XIAP,XRCC5	177 (17)
miR-881-3p (and other miRNAs w/seed ACUGUGU)	mature microrna	0.000288	ARIH1,ARL8B,CAMTA1,CD93,DCAF10,FRZB,GOPC,HABP2,HIGD1A,HOPX,IGF2BP3,KANK1,MAPK6,MYBL1,NEDD4,PPIA,PURB,QKI,RAB2A,REEP3,RHPN2,RLIM,RNF144B,RPL31,SLC39A6,SLITRK5,XRCC5,YY1,ZBTB34
ERBB3	kinase	0.000289	ACTB,ADAM19,BGN,CD47,CDKN1A,HMGB1,IGF1R,PLK1,THBS1	177 (18)
SIRT1	transcription regulator	0.000291	ACTB,CDKN1A,CFLAR,EDEM1,EPDR1,FASN,ID1,IGF1R,IL6,MEF2C,MMP13,PARP1,ROCK1,RPL10A,SLC7A11,TFPI	211 (21)
PI-103	chemical - kinase inhibitor	0.000298	BCL2,CFLAR,IL6,XIAP	169 (19)
Cdk	group	0.000298	CCL2,CCL5,COX5A,IL6	117 (9)
GAB1	kinase	0.000298	CASP3,CCL5,EGR2,IL6	169 (19)
spermine	chemical - endogenous mammalian	0.000298	CCL2,IL6,ODC1,SAT1	129 (12)
miR-875-3p (miRNAs w/seed CUGGAAA)	mature microrna	0.0003	ATP5L,BECN1,BPGM,CCSAP,CTDSPL,CYP4F2,DDX21,GFM1,H2AFY,IGF2BP3,MID1,MKLN1,NMT1,ORC2,ORMDL1,PAPSS1,POU3F2,PTBP1,RCBTB1,RLIM,RNF8,RNFT1,RUFY2,SEPP1,SESN2,SUDS3,THAP5,TMTC1,XK,ZNRF2
MAFB	transcription regulator	0.000305	ACTB,AKR1B10,CCL2,EGR2,HOXA3,MAFB
miR-205-5p (and other miRNAs w/seed CCUUCAU)	mature microrna	0.000308	ALX4,AP1AR,ATP5G3,BCL2,BTBD3,CLDN11,DCAF10,GRAMD1C,GXYLT1,KBTBD8,KLF3,KLHL15,MAGI2,MGA,MGRN1,MORF4L2,N4BP2,NID2,NSF,PHC3,PIP5K1A,PPM1H,PTP4A1,QKI,RAB33B,RCBTB1,RHPN2,RLIM,RPL31,SIK2,TM9SF3,TNRC6B,ZBTB16
SMAD7	transcription regulator	0.000308	BGN,BMPR2,CCL2,CCL5,CDKN1A,CFLAR,ID1,NID2,RAC1,SMAD7,XIAP	155 (17)
POLG	enzyme	0.000313	MT-CO2,RPL14,RPL5,RPL7,TPT1
GW9662	chemical reagent	0.000315	BCL2,CCL2,CD14,CDKN1A,FASN,GPAM,IL6,INSIG1,YWHAE	179 (19)
miR-3130-3p (miRNAs w/seed CUGCACC)	mature microrna	0.000315	AP3M1,ARL8B,ATP2A2,BAZ2A,BMS1,BTBD3,C21orf91,CASP3,CBFA2T2,CD93,CFLAR,COPS7B,CTC1,DAZAP2,FGFR3,FUT3,FZD5,GMDS,KCTD6,KDELR2,MAP4,MRPL57,MYCBP,PIKFYVE,QKI,RAC1,RASA3,RPL10,SGSM1,SLC7A11,SRSF2,TM9SF3,TMEM165,TNRC6B,UBN2
miR-382-5p (miRNAs w/seed AAGUUGU)	mature microrna	0.000317	BTBD3,CASP3,DCAF10,EEF1A1,FOXN2,GREM2,HIPK3,INPP4B,MORF4L2,NEDD4,NFIA,ORC2,PLEKHF2,PTP4A1,RAC1,SMARCA5,SMC3,TMEM135,TSPAN14,UBN2,UBXN2B,XK,YTHDC1,ZNF322
miR-3145-5p (miRNAs w/seed ACUCCAA)	mature microrna	0.000318	BCL10,CDC73,CDKN1A,CUL5,DCAF10,DCAF6,GNA13,HACD3,HSPA4L,IGF2BP3,INO80,INSIG1,KLHL24,MAPK1IP1L,MRPL22,NAP1L1,NID2,PRELID3B,PTP4A1,RIOK2,RNF144B,RUFY2,SESN3,TMEM30A,TPT1,USP1,XIAP
miR-4712-3p (miRNAs w/seed AUGAGAG)	mature microrna	0.000319	ANAPC11,ARIH1,ATP5A1,CASP3,CDO1,CEP70,DNASE2B,GPNMB,HACD3,LIN28B,MAPK6,MID1,MMP13,NFIA,NPC1L1,PIKFYVE,QKI,RRM2,RSRC1,S100A10,UBQLN1
miR-378a-3p (and other miRNAs w/seed CUGGACU)	mature microrna	0.000323	ANKRD52,ARL8B,CACNG8,CAMKK2,DAZAP2,DPY19L4,EDEM1,FLT1,FZD5,GNA13,GPNMB,GRB2,H3F3A/H3F3B,HIPK3,IGF1R,MAFG,MAPK1IP1L,MBIP,MKL2,NKX3-1,ODC1,PAFAH1B1,PAPPA,PHC3,PLCXD2,PSMA5,PTPN11,PURB,QKI,QSER1,RAMP1,RFC1,RNF144B,SEPSECS,TRIB2
genistein	chemical drug	0.000326	ATP6AP1,ATP6V1C1,BCL2,CASP3,CCL2,CCL5,CD4,CDC73,CDKN1A,CFLAR,CYP4F2,DIO1,DNASE2B,DNMT1,EVI2A,HOXA10,ID1,IGF1R,IL6,MMP13,PLK1,XIAP	152 (18)
acetaminophen	chemical drug	0.000327	ACTB,APEX1,BCL2,CASP3,CCNG1,CDKN1A,FLT1,IGF1R,IL6,ODC1,PRDX1,SEPP1	196 (21)
miR-409-5p (and other miRNAs w/seed GGUUACC)	mature microrna	0.000328	CAMTA1,CD47,GRHL1,HABP2,MAPK1IP1L,MKL2,PDE12,PFN2,PTP4A1,QSER1,RUFY2,SGTB,SLC44A1,SRSF2,VLDLR,XK,YTHDC1,ZBTB34,ZNF322
miR-338-3p (miRNAs w/seed CCAGCAU)	mature microrna	0.000332	ANAPC11,ANKRD52,ARHGAP23,C16orf87,CAMTA1,CEP104,CHAF1A,CPEB3,CTDSPL,EEF1A1,FLT1,FRZB,GNA13,GREM2,HOXA3,LRRC8B,MAFB,MAP2,MEF2C,MORF4L2,NAP1L1,NFIA,PAPPA,PCBP1,PIP5K1A,PRRC2C,RAB33B,RIMS1,RLIM,SEPSECS,SNX4,SREK1IP1,SRSF2,TAGLN2,THBS1,TNRC6B,TULP4,YBX3,ZDHHC18,ZNF217
PIM1	kinase	0.000342	ATP2A2,BCL2,CDKN1A,IGF1R,IL6,NKX3-1,VCP	211 (24)
3,3'-diindolylmethane	chemical drug	0.000342	BCL2,CDK6,CDKN1A,DNMT1,FASN,IL6,XIAP	183 (18)
IL1B	cytokine	0.000346	ATP2A2,BCL2,BGN,CASP3,CCL2,CCL5,CCL7,CD14,CD4,CDKN1A,CFLAR,DIO1,DNMT1,DPY19L4,EDN1,FABP5,FGFR3,FLT1,HMGB1,HSD11B1,IL6,ISG20,MEF2C,MMP10,MMP13,MT-CO2,NFYB,ODC1,PAPPA,PDK1,PTP4A1,S100A10,SEPP1,SLAMF1,SMAD7,THBS1,TPT1,YY1	204 (19)
DMD	other	0.000348	BGN,CAMTA1,CDKN1A,DNAJC5,DYNLRB2,GATM,GRHL1,MEF2C,PAMR1,PIK3CB,SEPP1,TNRC6B,XK
MEOX2	transcription regulator	0.000353	CCL2,CDKN1A,EDN1,ID1,IL6,MMP10	134 (13)
miR-4470 (miRNAs w/seed GGCAAAC)	mature microrna	0.000353	AP3M1,B3GNT2,BCL10,C16orf87,C21orf91,CD47,CDO1,COL4A1,FLT1,IGF1R,KBTBD8,KCNE4,KLHL15,LSM5,MAGI2,MAP9,MTO1,NFYB,PARP1,PFN2,PPIA,PTP4A1,PTPN11,RAB2A,ROCK1,SLC30A1,SNX4,SORBS2,SREK1IP1,ZNF322
lactacystin	chemical - protease inhibitor	0.000354	ACTB,ASNS,CCL2,CDKN1A,CFLAR,EIF5A,IL6,MAPK6,PPIA,RAC1,RANBP1,RANGAP1,SAT1,XIAP	187 (19)
PDGF BB	complex	0.000369	ATP2A2,ATP2B1,CCL2,CCL7,CDKN1A,CDO1,EDN1,EGR2,FASN,FLT1,FRZB,IGF1R,IL6,MAP2,NPR3,ODC1,PFN2,SAT1,THBS1	150 (17)
trabectedin	chemical drug	0.000379	CDKN1A,HIST1H4C,HIST1H4J,IGF1R,SAT1	154 (8)
diazoxide	chemical drug	0.000379	BCL2,FASN,KCNJ11,ODC1,SLC39A6	211 (21)
miR-1261 (miRNAs w/seed UGGAUAA)	mature microrna	0.000386	ANAPC11,APEX1,C18orf54,CBX3,CCDC92,INSIG1,MKL2,MKLN1,MTO1,PTPRZ1,SGPP1,SLC17A8,SLC2A12,SNRNP27,SRSF2,TFPI,THBS1,TMEM135,USP1,XIAP
AKR1B1	enzyme	0.000398	BCL2,CDKN1A,CFLAR,XIAP	127 (14)
GADD45B	other	0.000398	BCL2,BGN,CDKN1A,MMP13	155 (19)
dexmedetomidine	chemical drug	0.000398	CASP3,CCL2,HMGB1,IL6	160 (19)
miR-342-3p (miRNAs w/seed CUCACAC)	mature microrna	0.000399	ANKRD52,ATAT1,ATPAF1,ATXN2L,BCL2,BMPR2,CAMKK2,CASP3,CCSAP,CDK6,CUL2,DGCR2,EEA1,FAM126B,GOLGA3,GOPC,GOSR1,GXYLT1,H2AFY,KCTD10,KCTD6,KLHL24,LIN28B,PFN2,POU3F1,QKI,RCBTB1,RMND5A,RNF144B,RPL36A,RRM2,SGMS2,SLC17A8,ZNF322
JUN	transcription regulator	0.000401	APEX1,ASNS,CAPNS1,CCL2,CD14,CDKN1A,CFLAR,CXCL16,DNMT1,EDN1,FRZB,HSPB2,IGF1R,IL6,MMP10,MMP13,PRDX1,S100A10,SF3B3,SMAD7,SRSF2,THBS1,XIAP	199 (16)
STAT4	transcription regulator	0.000403	BCL2,CCL2,FDX1,FSCN1,FZD7,H3F3A/H3F3B,HIST2H2AA3/HIST2H2AA4,IL6,ISG20,KDELR2,PDK1,PFN2,RAMP1,SAT1,VLDLR	170 (15)
LMNA	other	0.000403	AGPAT3,ARRDC4,BCL2,CD93,CTDSPL,EDN1,H3F3A/H3F3B,ISG20,KCNE4,MBIP,PPM1H,RB1,RHPN2,VCP,ZNRF2	75 (7)
eflornithine	chemical drug	0.000407	CDKN1A,LGALS3BP,ODC1,PLK1,RB1,TYMS	146 (17)
miR-4318 (miRNAs w/seed ACUGUGG)	mature microrna	0.000413	ARIH1,CBX3,CCL2,CCNG1,CIRBP,CUL2,CYP4F2,DDX21,GALNT11,GOPC,H3F3A/H3F3B,HIGD1A,HMGB1,IARS,ITM2B,MGA,MRPL22,MTO1,PAMR1,PPM1H,RAB2A,RBPJ,RCN2,REEP3,RLIM,RPL15,RUFY2,SGMS2,VCP
TREM1	transmembrane receptor	0.000413	ACSL3,ARRDC4,ASNS,BCL2,CCL5,CCL7,CD14,EDN1,EGR2,IL6,KANK1,MMP10,PLEKHF2,THBS1	169 (16)
CD44	enzyme	0.000413	ACTB,BCL2,BGN,CCL5,CCNG1,CDKN1A,DNMT1,FASN,IL6,KCTD10,MMP13,THBS1,VCP,XIAP	175 (20)
EDN1	cytokine	0.000413	ACTB,ADAM19,ATP2A2,BCL2,CCL2,COL4A1,EDN1,IL6,MMP13,ODC1,THBS1,TPT1,XIAP,YWHAE	183 (20)
miR-330-3p (and other miRNAs w/seed CAAAGCA)	mature microrna	0.000413	B3GLCT,BMPR2,CCZ1/CCZ1B,CD93,EDEM1,EDN1,EEF1A1,EGR2,GNA13,GTF2H1,HACD3,ID1,JPH1,KLHL24,LDHB,LSM5,MAP4,N4BP2,NAP1L1,PPM1H,PRELID3B,PSMA5,RMND5A,RPA4,RUFY2,SREK1IP1,TERF2IP,XK,XRCC5,YTHDC1,ZBTB34
miR-4662a-5p (miRNAs w/seed UAGCCAA)	mature microrna	0.000415	B3GNT2,CCZ1/CCZ1B,CLDN11,CYP2C18,EEA1,HIGD1A,HMGB3,KATNBL1,KBTBD8,NIP7,PCDHB16,PPP4R3B,PTP4A1,RHPN2,RPL36A,SAP30L,SCN3A,SET,SGPP1,SLAMF1,SLC44A1,SREK1IP1,THAP5,TTK,UBA2
miR-4473 (miRNAs w/seed UAGUGCU)	mature microrna	0.000415	CTC1,GDE1,GXYLT1,KBTBD8,KCNJ11,KCTD10,LIX1L,LRRC8B,MAPK1IP1L,MKL2,MKLN1,MRPL22,MYCBP,NAP1L1,NSF,PAFAH1B1,QSER1,RPL36A,SEMA3C,SERBP1,SESN3,SLC16A6,THBS1,TMEM30A,TNRC6B
MAPK9	kinase	0.000416	BCL2,CCL2,CDKN1A,EDN1,FASN,HSPB2,IL6,ISG20,LGALS3BP,LSM5,RAC1,SF3B4	192 (20)
AMPK	complex	0.000418	BCL2,CCL2,CDKN1A,CYP4F2,FASN,FSCN1,IL6,LDHB,MT-CO2,MT-CYB	189 (18)
MAP2K6	kinase	0.000421	ATP2A2,BCL2,BGN,CCL2,CDKN1A,IL6,MMP13,PRDX1	137 (16)
SIRT6	enzyme	0.000429	ACSL3,CYP2C18,FASN,IGF1R,IL6,PCBP2,RPS15A	242 (22)
miR-150-5p (and other miRNAs w/seed CUCCCAA)	mature microrna	0.000431	ACTR1B,ADAM19,ANKRD52,ATAT1,ATP1A2,CACNG8,CCL5,CFLAR,CHD3,CTC1,DCAF6,EGR2,EIF5,FAM49A,FOXP1,GOSR1,GPAM,KATNBL1,KIF1C,KLHL15,MMP13,MRPL57,NPR3,PAPPA,PATZ1,PERP,PFN2,PSMC3IP,PTP4A1,RASA3,RIOK2,RPL36A,RPL7L1,RRM2,SMC3,SOGA1,SRSF2,TM9SF3,TNRC6B,ZC3H14,ZNF322
miR-425-5p (and other miRNAs w/seed AUGACAC)	mature microrna	0.000432	ABLIM1,AP3M1,ATP5G3,BMS1,C21orf91,CD47,FSCN1,GFM1,HABP2,KCNJ11,KCTD10,KLF3,MAPK6,MEF2C,MID1,N4BP2,NSF,PAFAH1B1,PAPSS1,RLIM,SMARCA5,SMG1,SOGA1,STK25,TM9SF3,TMEM135,UBQLN1,ZBTB34
thioacetamide	chemical toxicant	0.000439	ASNS,ATM,BGN,CD14,CHAF1A,FGFR3,GATM,GDE1,GPNMB,IL6,LGALS3BP,MMP13,ODC1,S100A10,SLC7A11,SMAD7	121 (7)
LEP	growth factor	0.000442	ATP2A2,ATP5A1,BCL2,CASP3,CCL2,CCL5,CD14,CDKN1A,COL4A1,CYP2C18,EDN1,EGR2,FASN,FDX1,FLT1,GPAM,IL6,MMP13,MT-CYB,PRDX1,RAC1,SEPP1,THBS1	217 (21)
miR-291a-3p (and other miRNAs w/seed AAGUGCU)	mature microrna	0.000443	ACTR1B,ALX4,ANKRD52,BCL10,BMPR2,C18orf54,CACUL1,CAMTA1,CDKN1A,CHAF1A,CPEB3,CTDSPL,DAZAP2,DCAF6,EIF5,FOXP1,FXN,H2AFV,HIPK3,HSPA14,INO80,KBTBD8,KLF3,KLHL15,KLHL24,KPNA2,MEF2C,MMP13,MYBL1,NFIA,NFYB,NKX3-1,NLRP3,PFN2,PHC3,PURB,QSER1,RAB5C,REEP3,RGS9BP,SEMA3C,SERF1A/SERF1B,SLC16A6,SLC39A6,SNX9,THAP5,TNRC6B,UBN2,UHMK1,VLDLR
miR-4291 (and other miRNAs w/seed UCAGCAG)	mature microrna	0.000456	ARL8B,ATP2A2,BAZ2A,C16orf87,CCNG1,CDK6,CNOT6L,COPS7B,CYP2C18,DEGS1,GFM1,HOXA3,JPH1,KCNJ11,LPGAT1,LRRC8B,NMT1,NUDT1,ODC1,PANK3,PERP,PHC3,PIKFYVE,QSER1,RCBTB1,RIOK2,SCN3A,SEMA3C,SEPSECS,SIK2,SNX9,SOGA1,TMEM30A,TSC22D1,UHMK1,ZNF217,ZNRF2
quercetin	chemical drug	0.000458	ARRDC4,BCL2,CCL2,EDN1,FASN,HSPB2,IL6,MMP13,ODC1,ROCK1,SMAD7	169 (19)
miR-503-3p (and other miRNAs w/seed GAGUAUU)	mature microrna	0.000459	ATP2A2,ATP5G3,C18orf54,CD93,CPEB3,CXCL13,EWSR1,FLRT2,FOXN2,INSIG1,KLHL24,MMP10,MTOR,PAPPA,PARP1,RAP2C,RHPN2,RPL10,SCN3A,SUDS3,TAPBP,TMEFF2
miR-1244 (miRNAs w/seed AGUAGUU)	mature microrna	0.000463	AGPAT3,ARPP19,ATP5G3,B3GNT2,C21orf91,CNOT6L,CREBBP,CXCL16,FAM49A,FDX1,LIN28B,MAP2,NEDD4,PRELID3B,QKI,SAT1,SIK2,SNRNP27,TSC22D1,TSPAN14
miR-4671-3p (miRNAs w/seed UAGUGCA)	mature microrna	0.000464	AGPAT3,CACUL1,CD47,CLCN5,CYP4F2,FRZB,HOXA1,KATNBL1,KBTBD8,KLF3,LPGAT1,LRRC8B,MAPK6,MYBL1,NAP1L1,NFIA,PDK1,PLEKHF2,PNRC1,QSER1,RIMS1,RPL36A,SERBP1,SLC44A1,SRSF2,TNRC6B,UBXN2B
RARG	ligand-dependent nuclear receptor	0.000467	COL4A1,EGR2,HOXA1,HOXA3,IL6,MAFB	170 (12)
fasudil	chemical drug	0.000467	BCL2,CASP3,CCL2,CD14,IL6,ROCK1	121 (16)
miR-3064-3p (miRNAs w/seed UGCCACA)	mature microrna	0.000467	ARL8B,ATP5L,ATP6V1C1,CACUL1,CD93,CFLAR,CNOT6L,CTC1,DENND2C,DPY19L4,EEF1A1,EIF1AY,HIST1H2AG,HMGB3,MAPK6,MID1,MKLN1,MYCBP,PIKFYVE,PNRC1,RAB2A,RAP2C,RBPJ,RCBTB1,REEP3,SAT1,SEMA3C,SERBP1,SF3B3,SIK2,SLC16A6,SLC39A6,SMCHD1,SMG1,SNRNP27,SRSF2,TNRC6B,TRIB2,TUBGCP4,UHMK1,VPS45,YWHAE
NFkB (complex)	complex	0.000472	ATP2A2,BCL2,BECN1,CAMK2D,CAPNS1,CCL2,CCL5,CCL7,CDKN1A,CFLAR,DIO1,EDN1,FABP5,IL6,KCND3,KLF3,MMP13,MT-CO2,MYBL1,ODC1,PIP5K1A,PLK1,RBPJ,SLC2A12,SMAD7,TERF2IP,XIAP,XRCC5,XRCC6	175 (16)
mir-210	microrna	0.000476	DCBLD1,GDE1,H2AFY,HOXA1,HOXA3,NUP210,SMCHD1,TERF2IP,UBQLN1
miR-586 (miRNAs w/seed AUGCAUU)	mature microrna	0.000477	ATP5A1,CAMK2D,CBX3,CISD1,EVI2A,FOXP1,FZD5,GOLGA4,GOPC,HOPX,HOXA10,MAPK1IP1L,MBIP,MKL2,MMP13,NEDD4,OXCT1,PERP,RUFY2,SCN3A,SEMA3C,SLC2A12,SMG1,TNRC6B,TPT1,TTC30A,ZBTB34
CXCR4	g-protein coupled receptor	0.000479	BCL2,CCL2,CDKN1A,ID1,IL6,MMP13,ZBTB16	151 (17)
PRTN3	peptidase	0.000481	CCL2,CDKN1A,IL6	143 (18)
casticin	chemical - endogenous non-mammalian	0.000481	BCL2,CFLAR,XIAP
TARBP2	other	0.000481	DCAF6,NKX3-1,THBS1
zinostatin	biologic drug	0.000481	BCL2,CDKN1A,IGF1R	164 (11)
SPP1	cytokine	0.000484	ATM,BCL2,CAPNS1,CCL2,CCL5,CDKN1A,EPDR1,IL6,INSIG1,MMP13,NDUFA9,RB1,SSB	184 (18)
miR-4512 (miRNAs w/seed AGGGCCU)	mature microrna	0.000488	AGPAT3,ANAPC11,ANKRD52,BPGM,CACNG8,CAMK2D,CTC1,CTDSPL,CYB5R3,CYP4F2,EGR2,FOXP1,GPR37L1,HIST1H4A,HIST1H4C,HIST1H4E,HIST1H4H,HIST1H4I,HIST1H4J,HIST1H4K,HIST1H4L,HIST2H4A,HIST2H4B,HIST4H4,KCNE4,KCNJ11,KCTD10,NDE1,NUP210,NXNL2,OXCT1,PAPPA,PSMA5,RAB15,RB1,RBM15B,RCBTB1,RHPN2,RSG1,TFPI,UBN2
miR-499b-5p (miRNAs w/seed CAGACUU)	mature microrna	0.000495	ACIN1,ATAT1,ATP5G3,ATP6V1C1,B3GLCT,CCDC59,CTC1,CUL1,EEF1A1,GRAMD1C,H2AFV,H3F3A/H3F3B,KCTD6,MYBL1,NIP7,NKX3-1,PANK3,PAPPA,PDE12,RPL36A,RSRC1,SERF1A/SERF1B,SET,TMEM135,VCP,VPS45
miR-1248 (miRNAs w/seed CCUUCUU)	mature microrna	0.00051	ABLIM1,ALX4,BMPR2,CACNG8,CAMKK2,FXN,HMGN1,HMGN5,KDELR2,MMP13,PHLDB2,PIP5K1A,RAB15,RAB33B,RLIM,RUFY2,SGTB,SMCHD1,TRIB2,TYMS,UBN2,UHMK1,WDR4,YTHDC1
miR-216b-5p (miRNAs w/seed AAUCUCU)	mature microrna	0.00051	ABLIM1,BAZ2A,BECN1,BMPR2,C4orf3,CDC73,CISD1,DGCR2,EEF1A1,FAM126B,FNDC3B,FZD5,HOXA1,KLHL15,NFIA,NFYB,PATZ1,PERP,PTBP1,PTPN11,RPL31,SERBP1,SGPP1,SMARCA5,SREK1IP1,TM9SF3,TMEM41B,TNRC6B
ESR1	ligand-dependent nuclear receptor	0.000518	ABLIM1,APEX1,ATP2B1,BAZ2A,BCL2,BECN1,BMPR2,CCL2,CCNG1,CDK6,CDKN1A,CEP70,CREBBP,DDX21,EDN1,EEA1,EIF5A,FAM64A,FASN,GNA13,GOPC,GOSR1,GPAM,HIST1H4C,ID1,IGF1R,IL6,ISG20,KCTD6,KLHL24,LGALS3BP,MAP2,NEDD4,NFYB,NPR3,NUP210,PFN2,RAB5C,RB1,RCN2,ROCK1,SEMA3C,SLC2A12,SLC44A1,SLC7A11,SLC7A8,SMC3,TAPBP,TTK,UHMK1,XK	208 (19)
STAT3	transcription regulator	0.000525	APEX1,BCL2,BECN1,CASP3,CCL2,CCL5,CD209,CDKN1A,CFLAR,CXCL13,DNMT1,EGR2,FASN,FLT1,FSCN1,HIST2H2AA3/HIST2H2AA4,HOXA10,IGF1R,IL6,ISG20,LDHB,MAP2,MMP13,RBPJ,SLAMF1,THBS1	201 (19)
miR-619-3p (miRNAs w/seed ACCUGGA)	mature microrna	0.000532	BAZ2A,BMS1,CD47,CD99L2,CLCN5,CYP4F2,FLT1,GLCCI1,GOPC,GRAMD1C,KCTD10,KDELR2,MGA,MKL2,MRPL22,NFYB,PCBP1,PCBP2,PRELID3B,RBPJ,RHPN2,RNF144B,RPL10,SEMA3C,SGPP1,SMO,SNX9,SORBS2,STOM,UBN2,VPS45
RASSF5	other	0.000544	CDKN1A,CIRBP,PSMD1,RPS15,SAT1
SRSF2	transcription regulator	0.000544	HNRNPL,PLK1,PTBP1,RRM2,SRSF2
ATF4	transcription regulator	0.000553	APBA3,APEX1,ASNS,CCL2,CDKN1A,EDN1,FASN,IARS,IL6,NID2,RBPJ	173 (17)
dinoprost	chemical - endogenous mammalian	0.000554	ATP2A2,EDN1,ID1,IL6,MAPK6,THBS1,YWHAE,YY1	198 (20)
pirinixic acid	chemical toxicant	0.00057	AKR1B10,ALDH9A1,AP3M1,ASNS,BPGM,CCL2,CCL5,CDKN1A,FABP5,FASN,GPAM,HMGN1,HSPE1,IL6,INSIG1,LDHB,MMP13,NAP1L1,PCSK9,PERP,PPID,PSMA2,PSMA5	170 (18)
miR-4536-5p (miRNAs w/seed GUGGUAG)	mature microrna	0.000593	BMS1,C4orf3,CAMK2D,CCL5,CCNYL1,CISD1,CLPTM1,CXCL16,DNAJB4,DNMT1,DPY19L4,EGR2,EVI2A,FNDC3B,H3F3A/H3F3B,NFIA,PARP1,RBM15B,RIOK2,RRM2,RUFY2,SPRR2B,STOM,TMEM135,UBXN2B
F2	peptidase	0.000595	CASP3,CCL2,CDKN1A,CFLAR,COL4A1,EDN1,FLT1,GNA13,IGF1R,IL6,MMP10,RAC1,SLC2A12,TAGLN2,TFPI,THBS1	163 (18)
ZBTB49	other	0.000604	CDKN1A,RB1
MIR585	microrna	0.000604	CASP3,PARP1
cyclo(iso-Asp-GR)-LLIIKLAKLAKKLAKLAK	chemical reagent	0.000604	BCL2,CASP3
CRADD	other	0.000604	CCL2,IL6
E-4031	chemical drug	0.000604	CCL2,IL6
dofetilide	chemical drug	0.000604	CCL2,IL6
BAY-u9773	chemical reagent	0.000604	CCL2,IL6
1-o-hexadecyl-2-o-methyl-rac-glycerol	chemical - kinase inhibitor	0.000604	CDKN1A,RB1
wax ester	chemical - endogenous non-mammalian	0.000604	CCL2,IL6
HMGB1	transcription regulator	0.000605	CASP3,CCL2,CCNG1,CDKN1A,FASN,HMGB1,IL6,SMAD7	209 (21)
butyric acid	chemical - endogenous mammalian	0.000607	ATP5G3,BCL2,CASP3,CCNG1,CDK6,CDKN1A,CFLAR,COL4A1,CREBBP,CUL1,FASN,FXN,HMGB1,IL6,MT-CO2,PRDX1,RB1,RCN2,SAT1,SEPP1,SRSF2,TYMS,XIAP	190 (20)
NME1	kinase	0.000607	ACIN1,BCL2,CDKN1A,RAC1,SMAD7,SMO	152 (16)
miR-3162-3p (miRNAs w/seed CCCUACC)	mature microrna	0.000608	ADAM19,ATM,BAZ2A,BCL2,CASZ1,CLDN11,COPS7B,DAZAP2,DCAF10,EDEM1,FOXN2,FZD7,GDE1,GXYLT1,KBTBD8,MAP4,MGA,MKLN1,MMP13,NAP1L1,PATZ1,RNF144B,RNF8,SERBP1,SESN2,SF3B3,SNX4,STOM,TAPBP,TTC30A,TULP4,ZNRF2
miR-3679-3p (miRNAs w/seed UUCCCCC)	mature microrna	0.000611	ABLIM1,AGPAT3,ANAPC1,AP3M1,BAZ2A,C11orf52,CACNG8,CBX3,CDC73,DEGS1,DNAJC5,FAM126B,GLCCI1,HACD3,HECA,HOXA10,HSPB2,IGF1R,INPP4B,KCNE4,KIF1C,KLF3,KLHL24,LPGAT1,MGA,MKLN1,NPR3,NUDCD2,OXCT1,PCBP2,PFN2,PIKFYVE,PLEKHF2,POU3F2,PSMA5,QKI,RAB33B,RIMS1,ROCK1,RPL15,SERBP1,SET,SGSM1,SIK2,SLC16A6,SLC2A12,SNX9,SRD5A3,THAP5,TMTC1,TRIB2,TSC22D1,ZNF217,ZNF322
dichlorovinylcysteine	chemical toxicant	0.000644	CDK6,GRB2,IGF1R,IL6,ODC1
fucoidin	chemical reagent	0.000644	BCL2,CASP3,CCL5,CDKN1A,IL6	149 (19)
GSK3B	kinase	0.000649	ATP2A2,BCL2,CCL2,CDKN1A,CFLAR,IGF1R,IL6,MAP4,RAC1	125 (15)
miR-1262 (and other miRNAs w/seed UGGGUGA)	mature microrna	0.000654	ACTR1B,ATP5G3,ATP6V1C1,C18orf54,C21orf91,C4orf3,CACUL1,CAMK2D,CAMKK2,CBX3,CDC73,CEP104,DCAF10,FGFR3,FLT1,FRZB,HMGN5,KIF1C,NDUFC2,NKX3-1,PANK3,PCSK9,PHC3,PHLDB2,PSMA5,QKI,RPS8,SESN2,SGMS2,TMEM41B,TSC22D1,USP1,XK
miR-670-5p (miRNAs w/seed UCCCUGA)	mature microrna	0.000664	ABLIM1,ACE2,AP3M1,ARRDC4,ATAT1,B3GLCT,BCL2,CASZ1,CXCL13,DAZAP2,DGCR2,EDN1,FZD7,GRHL1,GXYLT1,H2AFV,KLF3,MAPK1IP1L,MGA,MID1,NAP1L1,NIP7,NUP210,OXCT1,PAMR1,PATZ1,QKI,RLIM,RMND5A,RPL10,SLC17A8,SLC39A6,SMG1,TMEM135,TRIB2,XK,ZBTB34,ZNF322
ERK	group	0.000668	BCL2,BECN1,BGN,CCL2,CDKN1A,CFLAR,EDN1,EGR2,HOXA1,IL6,MAFB,MMP13,ODC1,ROCK1,THBS1	196 (22)
Smad2/3-Smad4	complex	0.000668	BCL2,CDKN1A,MMP13,SMAD7
p85 (pik3r)	group	0.000668	BCL2,FASN,IL6,PIK3CB	180 (19)
CDK1	kinase	0.000668	CDKN1A,HIST4H4,MAP2,XIAP	143 (13)
mir-192	microrna	0.000668	CDKN1A,CUL5,IGF1R,TYMS	120 (11)
HDAC7	transcription regulator	0.000668	CDKN1A,EDN1,IL6,MMP10	122 (8)
DAXX	transcription regulator	0.000668	BCL2,CASP3,CDKN1A,IL6	141 (16)
ALB	transporter	0.000688	CASP3,CCL2,CCL5,CDKN1A,EDN1,IL6	141 (16)
ERK1/2	group	0.000695	AKR1B10,BCL2,CCL2,CCL5,CCL7,CDKN1A,CFLAR,EDN1,FLT1,ID1,IGF1R,IL6,MMP13,PTPN11,RAC1,RB1,TAPBP	208 (24)
miR-582-5p (miRNAs w/seed UACAGUU)	mature microrna	0.000702	ATP2B1,BCL10,C16orf87,CASP3,CDK6,CDO1,EWSR1,FOXP1,GOLGA4,HMGB1,HMGB3,MAP7D1,MYCBP,NAE1,NAP1L1,NSF,PDK1,PPP4R3B,QSER1,RAB33B,RB1,RFC1,SLC44A1,SMC3,SREK1IP1,THAP5,TTK,ZNRF2
DNMT3B	enzyme	0.000752	ACTB,CDKN1A,EPDR1,MID1,NPC1L1,PRRC2C,RPL10A,SLC30A1,SLC7A11
fingolimod phosphate	chemical - endogenous mammalian	0.000756	CCL2,IL6,THBS1	43 (4)
tocilizumab	biologic drug	0.000756	CCL2,CCL5,IL6	48 (5)
ponesimod	chemical drug	0.000756	CCL2,IL6,THBS1
DIABLO	other	0.000756	CDKN1A,CFLAR,XIAP	126 (10)
R-WIN 55,212	chemical reagent	0.000758	BCL2,CASP3,CDK6,IL6,RB1	179 (20)
dextran sulfate	chemical drug	0.000762	ATM,CCL5,CD14,CD209,CENPH,CHAF1A,FGFR3,IGF1R,IL6,MMP13,PARP1,PLK1,RRM2,SPC25,THBS1	173 (16)
TAL1	transcription regulator	0.000769	ATP6AP1L,BCL2,BTBD3,CDK6,CDKN1A,CEP70,CIB2,HMGB3,KIF14,MAP2,NKX3-1,SLAMF1,XRCC6
miR-519a-3p (and other miRNAs w/seed AAGUGCA)	mature microrna	0.00077	ATM,ATP6V1C1,BECN1,BMPR2,CAMTA1,CEP70,CPEB3,DAZAP2,EEA1,FAM126B,GOSR1,GRHL1,HECA,HIGD1A,HOXA3,MYBL1,NFIA,NKIRAS1,PARP1,PFN2,PIKFYVE,PURB,QKI,RAP2C,RPL36A,RUFY2,SGTB,SMAD7,STOM,TMTC1,TSC22D1,ZNF217
miR-192-5p (and other miRNAs w/seed UGACCUA)	mature microrna	0.000775	C4orf3,CEP70,FNDC3B,GRHL1,H3F3A/H3F3B,HIGD1A,IGF1R,KLHL15,NKX3-1,NSF,PPIA,RAB2A,RB1,RNF8,SCN3A,SERF1A/SERF1B,SLC39A6,TM9SF3,TMEM30A,TYMS,USP1,XIAP,ZBTB34
thymoquinone	chemical - endogenous non-mammalian	0.000778	BCL2,CD14,CDKN1A,MMP13,SAT1,XIAP	163 (18)
ciglitazone	chemical drug	0.000782	BCL2,CCL2,CCL5,CDKN1A,CFLAR,IL6,MT-CO2,PARP1	163 (16)
MITF	transcription regulator	0.000796	AIM1,ATP6V1C1,BCL2,CENPH,CHAF1A,GPNMB,INPP4B,PLK1,POU3F2,PPM1H,PSMC3IP,SEMA3C,SLC7A8,SPC25,TBC1D16
miR-1972 (miRNAs w/seed CAGGCCA)	mature microrna	0.000811	ALX4,ATP6AP1,ATPAF1,BCL2,BGN,BMS1,C11orf52,CAMKK2,CCDC59,CD99L2,CDK6,CDKN1A,CISD1,CTC1,DGCR2,DYSF,FLT1,GTF2H1,H2AFV,HOXA10,KIF14,LMNB2,MAFG,MAP4,MKLN1,NDUFC2,NMT1,NPC1L1,NTAN1,PAMR1,PATZ1,PCSK9,PDK1,POU3F2,PRDX1,PRELID3B,PRRC2C,RAB15,RANGAP1,RBM15B,RPL10,RSG1,SEMA3C,SOX12,THAP5,TRIB2,TRMT61A,YTHDC1,ZDHHC18
methylprednisolone	chemical drug	0.00082	APEX1,ASNS,ATP2A2,CCNG1,CDKN1A,CLDN3,DIO1,FABP5,GATM,HACD3,ID1,IL6,INSIG1,MAFB,NAP1L1,NDE1,NFIA,NFYB,ODC1,PDK1,PNRC1,RB1,SLC16A6,SLC30A1,TAPBP,YBX3	183 (18)
miR-133a-5p (and other miRNAs w/seed CUGGUAA)	mature microrna	0.00082	ARIH1,C21orf91,CYP4F2,EEF1A1,FRZB,H2AFV,HSD11B1,INSIG1,KDELR2,MRPL57,NXNL2,QKI,RCN2,RFC1,RLIM,ROCK1,RPL10A,SAT1,SLC39A6,SMARCA5,SMCHD1,SNX4,SNX9,UBXN2B
IL17R	complex	0.000842	CCL2,CCL5,CCL7,MMP13	134 (15)
ethyl pyruvate	chemical drug	0.000842	BCL2,BECN1,HMGB1,IL6	136 (16)
miR-199a-5p (and other miRNAs w/seed CCAGUGU)	mature microrna	0.000844	ANKRD52,BCL2,BECN1,BGN,BTBD3,C9orf66,CACUL1,CCSAP,CD99L2,CDC73,CDKN1A,CNOT6L,COL4A1,EEF1A1,FAM126B,FDX1,GNG5,GOSR1,H2AFV,MAGI2,MAP4,MKL2,MRPL22,NUP210,POU3F1,POU3F2,RIMS1,RLIM,ROCK1,RPL15,RPL36A,SAT1,SESN2,SET,SLAMF1,TM9SF3,TMEM135,TNRC6B,TTC30A,UBN2,UHMK1,ZBTB16
miR-539-5p (miRNAs w/seed GAGAAAU)	mature microrna	0.000852	APEX1,ARL8B,ARPP19,CAMK2D,CCNYL1,CUL2,DCAF10,DPY19L4,FAM126B,GRAMD1C,IGF1R,LPGAT1,LSM5,MAP2,MGA,MKL2,MKLN1,MRPL22,NEDD4,NPR3,PANK3,PCBP2,PERP,PHC3,PIKFYVE,PSMA5,PURB,RAB5C,RNF144B,RRM2,SEPSECS,SLC16A6,SMCHD1,SREK1IP1,TMTC1,TNRC6B,UBN2
miR-4654 (and other miRNAs w/seed GUGGGAU)	mature microrna	0.000854	ATP1A2,CCNG1,CD47,CFLAR,CHD3,FAM126B,FZD7,GFOD1,GOLGA3,GPNMB,HMGN1,LPGAT1,MAPK1IP1L,MMP13,NPR3,PIP5K1A,PPM1H,QKI,QSER1,RBM39,RLIM,RPS8,SLC17A8,SNRNP27,SNX9,TMEM41B,TYMS,ZC3H14,ZNRF2
miR-143-3p (and other miRNAs w/seed GAGAUGA)	mature microrna	0.000854	AP3M1,BCL2,CACUL1,CCL7,CTC1,DDAH1,DEGS1,DENND2C,FNDC3B,GATM,GXYLT1,HABP2,IGF1R,ITM2B,LRRC8B,MKL2,NPR3,PDK1,PHLDB2,PLK1,PTPN11,QKI,RAB2A,REEP3,RLIM,RMND5A,SLC7A11,TAPBP,TMEM135,TMEM41B,TSPAN14,UBE2E3,UBXN2B,XK
miR-3187-3p (miRNAs w/seed UGGCCAU)	mature microrna	0.000865	ABLIM1,ACE2,B3GNT2,C18orf54,CDK6,CFLAR,CNOT6L,CTDSPL2,EEF1A1,GFOD1,HABP2,IGF1R,KBTBD8,MAPK6,MKLN1,MRPL57,N4BP2,NKX3-1,PPM1H,PSMA5,PTPN11,RAP2C,RASA3,RB1,RUFY2,SEMA3C,SEPSECS,SGTB,SMC3,SREK1IP1,YTHDC1
interferon beta-1a	biologic drug	0.00088	ANAPC11,ATP5G3,ATP5L,CD4,COX5A,NDUFA2,PPIA,RPL19,RPL26,RPS27
lovastatin	chemical drug	0.00088	BCL2,CCL2,CDKN1A,CYP4F2,FASN,IL6,PCSK9,RB1,TFPI,XIAP	190 (20)
prostaglandin J2	chemical - endogenous non-mammalian	0.000886	CFLAR,IL6,PSMA2,PSMA5,PSMD1	127 (11)
miR-423-3p (miRNAs w/seed GCUCGGU)	mature microrna	0.00089	ATM,CAMKK2,CCDC92,CD99L2,CENPH,CISD1,CUL5,DGCR2,HOXA3,KIF1C,MAFG,MGRN1,RAC1,RAP2C,RCN2,SET,SMO,VLDLR,WTIP
Nr1h	group	0.000891	ACSL3,BCL2,CCL5,EDN1,FASN,FLT1,IL6,NLRP3,THBS1,VLDLR,ZBTB16	190 (18)
miR-1184 (miRNAs w/seed CUGCAGC)	mature microrna	0.000898	ACIN1,AGPAT3,ANKRD52,BCL2,BECN1,CACUL1,CAMKK2,CAMTA1,CASP3,CCNYL1,DGCR2,DNAJC5,EIF5,FOXP1,GFOD1,GXYLT1,H2AFV,HIGD1A,IMPDH1,KCNJ11,MAFG,MAP9,MGA,MID1,MKLN1,MYBL1,NEDD4,PFN2,PPIA,RFC1,RLIM,RNF8,RPL31,SESN2,SF3B3,SLAMF1,SMARCA5,SOX12,SPRR2B,TBC1D16,TM9SF3,ZNF217,ZNF322
N-cor	group	0.000922	CCL5,CDK6,CDKN1A,FASN,INPP4B,MMP13,RNF144B,SLC44A1	134 (18)
miR-3166 (miRNAs w/seed GCAGACA)	mature microrna	0.000925	AP3M1,B3GLCT,CAPNS1,CLCN5,CLDN11,CPEB3,DAZAP2,FAM126B,FSCN1,GREM2,HACD3,KDELR2,KLHL24,MAP9,MEF2C,MGRN1,MYBL1,ORMDL1,PAPPA,PARP1,PLK1,PTP4A1,RBM15B,RPL15,RPL31,SAP30L,SGTB,SOGA1,SREK1IP1,SRSF2,STK25,TMEM30A,TSPAN14,UBXN2B,VCP,WTIP,YTHDC1
PPARG	ligand-dependent nuclear receptor	0.000954	ALDH9A1,ATP2A2,BCL2,BECN1,CCL2,CCL5,CDK6,CDKN1A,EDN1,FABP5,FASN,GPAM,IL6,INSIG1,MAP2,NSF,ODC1,RNF144B,SAT1,SLC44A1,SMO,VLDLR,YWHAE	188 (20)
IGF1	growth factor	0.000974	BCL2,BGN,CASP3,CCL5,CCNG1,CDKN1A,CFLAR,EDN1,EGR2,FASN,HSD11B1,IGF1R,IL6,MAFG,MGA,MMP13,ODC1,PARP1,THBS1,XIAP,YBX3	182 (21)
miR-4803 (miRNAs w/seed AACAUAA)	mature microrna	0.000974	ARPP19,CCNG1,DNAJB4,EDEM1,ITM2B,POU3F1,POU3F2,QKI,SMAD7,TMEM135,TMEM165,XIAP,ZNF217,ZNRF2
ADRA1B	g-protein coupled receptor	0.000984	APBA3,CDKN1A,DDAH1,EGR2,FABP5,IL6	141 (16)
miR-4327 (miRNAs w/seed GCUUGCA)	mature microrna	0.000989	AP3M1,ATP2B1,C9orf66,CCNYL1,CFLAR,CREBBP,DDAH1,FNDC3B,GFOD1,GNA13,HIPK3,HOXA3,IGF1R,MAPK6,NFYB,PDE12,PRRC2C,SAP30L,SEPSECS,SGTB,SLC17A8,SLITRK5,TAPBP,XRCC5,YWHAE,ZBTB34
miR-3097-5p (and other miRNAs w/seed ACAGGUG)	mature microrna	0.001	AP3M1,C11orf52,C21orf91,C9orf66,CFLAR,CLCN5,CNOT6L,CTDSPL,CTDSPL2,DDX21,DENND2C,EDEM1,EEF1A1,FOXP1,HACD3,HOXA10,IGF1R,KIF1C,MAP7D1,NFYB,NKIRAS1,PERP,POU3F2,PURB,RAP2C,SGTB,SMG1,SNRNP27,SPRR2E,TPT1,TSC22D1,TSPAN14,TUBGCP4,UBQLN1,VLDLR,YY1
miR-4720-5p (and other miRNAs w/seed CUGGCAU)	mature microrna	0.00101	ATPAF1,BMPR2,CTC1,DPY19L4,EVI2A,FAM126B,FLT1,GDE1,GTPBP1,H3F3A/H3F3B,HACD3,HOXA1,IGF2BP3,KBTBD8,LMNB2,MAP2,MAP9,MYBL1,NDUFA9,PATZ1,PTP4A1,RB1,REEP3,RIMS1,RRM2,SLC7A11,SNX9,SUDS3,TRMT61A,TTC30A,TULP4,YY1
miR-3074-5p (miRNAs w/seed UUCCUGC)	mature microrna	0.00102	AGPAT3,ANKRD52,ARRDC4,BAZ1B,CCL5,CD47,CTDSPL2,EEF1A1,FZD7,HABP2,HACD3,HNRNPL,LSM5,MAP2,NFIA,NSF,POU3F1,PPIA,PTP4A1,PTPRZ1,RAB2A,RIOK2,RNF144B,RPL7L1,SGPP1,SIK2,SMO,THBS1,TRIB2,UBN2,XK
prostaglandin E2	chemical - endogenous mammalian	0.00102	BCL2,CASP3,CCL2,CCL5,CD14,CDKN1A,EEA1,EGR2,FASN,FLT1,IGF1R,IL6,MAFB,MMP13,THBS1,XRCC5,XRCC6	172 (19)
miR-708-5p (and other miRNAs w/seed AGGAGCU)	mature microrna	0.00102	AGPAT3,ANKRD52,ARIH1,ATPAF1,BAZ1B,CAMK2D,CD47,CDC73,CDKN1A,DCAF10,DDX21,DYSF,EDEM1,EPDR1,FLT1,GFOD1,H3F3A/H3F3B,HOXA1,IGF2BP3,IMPDH1,MAPK6,MORF4L2,MYCBP,PAPPA,PSMA5,QKI,RAB15,SF3B4,SIK2,SMC3,SMG1,STOM,TAGLN2,TERF2IP,XK,ZNF217,ZNF322
miR-3163 (miRNAs w/seed AUAAAAU)	mature microrna	0.00103	BMPR2,QKI,SLC7A11,TNRC6B,UBN2
ACVRL1	kinase	0.00103	ACTB,BMPR2,CDKN1A,ID1,SMAD7	58 (7)
miR-431-5p (and other miRNAs w/seed GUCUUGC)	mature microrna	0.00104	ANKRD52,ATP2B1,C18orf54,CAMTA1,CCDC59,FAM159B,FUT3,GOSR1,HACD3,HIPK3,IGF1R,KLF3,LRRC8B,MID1,NAP1L1,NKIRAS1,PTPRZ1,QKI,RBM39,REEP3,ROCK1,SGMS2,SLC7A11,SMARCA5,SMG1,TNRC6B,XIAP
miR-4648 (miRNAs w/seed GUGGGAC)	mature microrna	0.00104	ATP1A2,ATXN2L,CCNG1,CD47,CDKN1A,CDO1,CFLAR,CHD3,CTDSPL2,FASN,HOXA10,IGF1R,KIF1C,MAFG,MAGI2,MAP4,MAPK1IP1L,MMP13,NPC1L1,PIKFYVE,PPM1H,QKI,RHPN2,RLIM,RPL31,RPS8,SLC17A8,SNX9,TNRC6B,TRIB2,ZNRF2
miR-4797-3p (miRNAs w/seed CUCAGUA)	mature microrna	0.00104	BCL2,BECN1,CPEB3,CUL5,DDX21,EEF1A1,FZD7,KBTBD8,MRPL22,NEDD4,NSF,PNRC1,QKI,RNFT1,SERBP1,SESN3,SGPP1,SMARCA5,SREK1IP1,STOM,TFPI,TULP4
miR-515-5p (and other miRNAs w/seed UCUCCAA)	mature microrna	0.00104	ABLIM1,ARRDC4,ATM,ATP1A2,ATP1B3,BMPR2,CCNYL1,CD209,CD47,CNOT6L,CUL5,DENND2C,EPDR1,GALNT11,LPGAT1,MKLN1,N4BP2,NDUFC2,NID2,NKX3-1,ORC2,PIKFYVE,PPP4R3B,PRRC2C,PSMC3IP,QKI,RAB2A,RAP2C,RNF144B,SLC39A6,SLITRK5,SRD5A3,TBC1D16,TMEM135,TSC22D1
salinosporamide A	chemical drug	0.00105	BCL2,CFLAR,XIAP,YY1	125 (10)
Lymphotoxin	complex	0.00105	CCL2,CCL5,CXCL13,IL6	116 (12)
BCL2L11	other	0.00105	BCL2,CASP3,CCL5,IL6	165 (16)
MTM1	phosphatase	0.00105	BECN1,GTF2H1,IGF1R,MTOR
PS-1145	chemical - kinase inhibitor	0.00105	CCL2,CCL5,IL6,RB1	143 (13)
miR-548u (and other miRNAs w/seed AAAGACU)	mature microrna	0.00108	ATM,CDC73,DAZAP2,DCAF10,DDAH1,DDX21,EEA1,EIF5,KATNBL1,MORF4L2,NIP7,PIKFYVE,PRDX1,PSMA5,SMCHD1,TSPAN14,WDYHV1,ZDHHC18
miR-4455 (miRNAs w/seed GGGUGUG)	mature microrna	0.00108	ACIN1,ARIH1,CAPNS1,CASZ1,CCNG1,CHD3,COL4A1,CREBBP,CYB5R3,FGFR3,FLRT2,FRZB,GOSR1,GPAM,GRAMD1C,HMGB1,LIN28B,MAP4,MGRN1,NAP1L1,NMT1,NPR3,PAPPA,PTBP1,RBM15B,RNF8,SERF1A/SERF1B,SESN2,SF3B3,SGMS2,SLC25A45,SLC7A8,SLITRK5,SMO,SOX12,TAPBP,TMEM165,USP1
NR3C1	ligand-dependent nuclear receptor	0.00109	ACTB,ATP6AP1,BCL10,BCL2,CCL2,CCL5,CD47,CDKN1A,CUL1,DEAF1,DEGS1,EDN1,GLCCI1,HSD11B1,IGF1R,IL6,MMP13,NLRP3,NMT1,PIK3CB,PSMG2,RB1,ROCK1,SEMA3C,SEPP1,SGPP1,STOM,THBS1,WDR6,YWHAE	254 (19)
miR-199a-3p (and other miRNAs w/seed CAGUAGU)	mature microrna	0.0011	ALX4,ATP5G3,CCDC92,CCSAP,FDX1,FOXP1,GOLGA4,KATNBL1,MTOR,NEDD4,NID2,NXNL2,PNRC1,PTPRZ1,QKI,RB1,RNFT1,SEMA3C,SIK2,SRD5A3,UBQLN1,UBXN2B,VLDLR,YWHAE,ZC3H14,ZNF217
tannic acid	chemical toxicant	0.00111	BCL2,FASN,IL6	181 (21)
Ppp2c	group	0.00111	BCL2,CDKN1A,DNMT1	161 (19)
RB1CC1	other	0.00111	CDKN1A,RB1,SMAD7	163 (13)
PEBP1	other	0.00111	CFLAR,XIAP,YY1	104 (7)
PNPT1	enzyme	0.00111	CCL5,CDKN1A,IL6	124 (10)
benazepril	chemical drug	0.00111	BCL2,CDKN1A,EDN1
raltitrexed	chemical drug	0.00111	CDKN1A,SAT1,TYMS
PD 168393	chemical - kinase inhibitor	0.00111	BCL2,CCL2,CCL5	143 (17)
rhodioloside	chemical - endogenous non-mammalian	0.00111	BCL2,CASP3,IL6	173 (18)
raloxifene	chemical drug	0.00112	BCL2,CCL5,CDKN1A,FOLH1,HIST2H2AA3/HIST2H2AA4,IL6,MMP13,MYBL1,RAB2A,RAC1,ROCK1,SMAD7	196 (17)
miR-501-3p (and other miRNAs w/seed AUGCACC)	mature microrna	0.00112	AIM1,AP1AR,ARIH1,CDK6,CLDN11,FAM126B,GLCCI1,GTF2H1,KBTBD8,LSM5,MID1,NFYB,POU3F1,PRRC2C,PSMA5,RMND5A,RPL15,SEMA3C,SEPSECS,SLC2A12,SOGA1,TMEM135,TMEM41B,TULP4
HMOX1	enzyme	0.00115	BCL2,BECN1,CASP3,CCL2,CD14,FLT1,ID1,IL6,THBS1	212 (22)
silibinin	chemical drug	0.00117	CASP3,CDK6,CDKN1A,FLT1,IGF1R,IL6,XIAP	159 (19)
cytarabine	chemical drug	0.00117	BCL2,BECN1,CCL5,CDKN1A,IL6,SESN2,XIAP	175 (19)
cholecalciferol	chemical - endogenous mammalian	0.00117	BCL2,BECN1,CCL2,CCL5,CD14,CD209,EDN1,RB1	164 (19)
mycophenolic acid	chemical drug	0.00117	CCL2,CDK6,CDKN1A,EDN1,IL6,MMP13,MYBL1,SLC30A1	162 (18)
KLF2	transcription regulator	0.00118	CCL2,CCL5,CD93,CDKN1A,COL4A1,EDN1,FLT1,ID1,IL6,TFPI,THBS1	141 (14)
miR-197-3p (and other miRNAs w/seed UCACCAC)	mature microrna	0.00119	AGPAT3,ALDH9A1,ARHGAP23,ATP2B1,ATP5G3,C9orf66,CBX3,CLCN5,CYP4F2,FAM126B,FRZB,H2AFV,HOXA3,KCTD10,KIF14,MAFG,MAPK1IP1L,NAP1L1,NFYB,PAFAH1B1,PPP4R3B,PTPN9,RFC1,RIMS1,RRM2,SMG1,SRD5A3,TM9SF3,TMEM135,UBN2,ZNF217,ZNF322
TNC	other	0.00119	BCL2,BECN1,CCL2,CDKN1A,IL6	154 (20)
semaxinib	chemical drug	0.00119	BECN1,CASP3,IL6,PARP1,THBS1	167 (16)
miR-1272 (miRNAs w/seed AUGAUGA)	mature microrna	0.00121	ANAPC1,ARRDC4,CEP70,CISD1,DCAF6,EVI2A,FLT1,IGF2BP3,KATNBL1,MID1,NLRP3,PCDHB16,PHC3,PSMG2,QKI,SGTB,SLC17A8,SNX4,TPT1
miR-3082-5p (and other miRNAs w/seed ACAGAGU)	mature microrna	0.00121	APBA3,ARPP19,ATP5G3,BAZ2A,CAMKK2,CBFA2T2,CYP2C18,DEGS1,DIO1,FLRT2,FNDC3B,GOSR1,H2AFV,HMGB1,HMGN1,LIN28B,MAP2,MEF2C,MTOR,MYCBP,N4BP2,NPR3,PDK1,QKI,RPA4,SMC3,TMEM135
Histone h3	group	0.00121	BCL2,CCL2,CDKN1A,CFLAR,DIO1,FAM49A,FASN,FLT1,GKAP1,HOXA10,ID1,IGF1R,IL6,PSMA2,RB1,RBM39,RPL10A,RPL12,SLC16A6,STOM,UBB	186 (18)
miR-548ag (and other miRNAs w/seed AAGGUAA)	mature microrna	0.00121	ABLIM1,CDO1,CISD1,COX5A,CUL5,EIF1AY,FAM49A,FZD5,ITM2B,KLHL24,LSM5,MYCBP,N4BP2,PDK1,PRELID3B,QKI,RAD51C,RGS9BP,RPL10,THAP5,TMEM165,UBE2E3
miR-4274 (miRNAs w/seed AGCAGUC)	mature microrna	0.00122	ATM,ATP5L,CAMKK2,CDC73,CUL5,CYP4F2,FGFR3,GOLGA4,GOSR1,H2AFV,KANK1,KLF3,MAPK1IP1L,PATZ1,PIKFYVE,PSMA2,QKI,QSER1,RAMP1,SREK1IP1,TERF2IP,TM9SF3,TTC30A,XK
miR-3678-3p (miRNAs w/seed UGCAGAG)	mature microrna	0.00122	ABLIM1,ATP2A2,CCZ1/CCZ1B,CTDSPL,CYP2C18,DPY19L4,FAM126B,GOLGA3,GOSR1,IGF1R,KATNBL1,KCNE4,LGALS3BP,MAPK1IP1L,MGA,MMP13,MORF4L2,NFIA,NFYB,NID2,RAP2C,RNF8,RUFY2,SEPSECS,SERF1A/SERF1B,SLC16A6,THBS1,TNRC6B,UBB,XK,ZC3H14
CDK9	kinase	0.00123	CCL5,CDKN1A,IL6,ODC1,PTBP1,UHMK1	137 (9)
BRAF	kinase	0.00123	CDKN1A,IL6,POU3F2,THBS1,TSC22D1,XIAP	201 (20)
MAP2K1	kinase	0.00123	BCL2,CCL2,CCL5,CDKN1A,CFLAR,DNMT1,EGR2,FASN,IGF1R,IL6,MMP13,THBS1	178 (19)
HOXA9	transcription regulator	0.00123	BCL2,CCL2,CD93,FZD5,GTPBP1,HIGD1A,MAFB,MAFG,NFIA,PRRC2C,TSC22D1,USP1
miR-4711-3p (miRNAs w/seed GUGUCUU)	mature microrna	0.00124	ACSL3,ATM,ATP2B1,BTBD3,CCNYL1,CD93,CLDN11,DCAF10,DIO1,FAM159B,FGFR3,JPH1,MTOR,NIP7,PAPPA,PPID,RBPJ,RSRC1,SLC2A12,SLC7A11,TRIB2,TULP4,ZNF322
dimethyl sulfoxide	chemical drug	0.00127	ACTB,DNAJB4,FRZB,FXN,MEF2C,MMP13,RAMP1,ROCK1,SGMS2,VLDLR
miR-924 (miRNAs w/seed GAGUCUU)	mature microrna	0.00127	BAZ2A,BTBD3,CCSAP,CDK6,CXCL13,GPAM,HIGD1A,HMGN5,INSIG1,KLF3,MKLN1,NID2,NKIRAS1,RPL15,SEPP1,SLC16A6,SLC30A1,SNX4,UBN2,ZDHHC18
Gsk3	group	0.00128	BCL2,CFLAR,FASN,FSCN1,IGF1R,IL6,XIAP	152 (16)
PTPN11	phosphatase	0.00128	CCNG1,CD14,CDKN1A,FASN,IL6,PERP,PTPN11	175 (21)
TBP	transcription regulator	0.00128	ACTB,ASNS,BCL2,CDKN1A,IGF1R,RANBP1,RPL31	118 (12)
miR-17-2-3p (and other miRNAs w/seed CUGCACU)	mature microrna	0.00128	AGPAT3,ATP2A2,ATPAF1,BAZ2A,BTBD3,C11orf52,CAMTA1,CDO1,CFLAR,CYB5R3,FAM64A,FGFR3,GRB2,KANK1,LIN28B,NAP1L1,ORMDL1,PCBP2,PRELID3B,QKI,SESN2,SREK1IP1,SRSF2,STOM,UBN2,ZC3H14
dacinostat	chemical drug	0.00128	BCL2,CDKN1A,CFLAR,XIAP	139 (17)
peoniflorin	chemical drug	0.00128	ATP5A1,CASP3,COX5A,DDAH1
OSMR	transmembrane receptor	0.00128	BCL2,CFLAR,FASN,IL6	170 (19)
finasteride	chemical drug	0.00128	BCL2,EDN1,FLT1,IL6	99 (10)
miR-3668 (miRNAs w/seed AUGUAGA)	mature microrna	0.00132	BTBD3,CCDC59,CUL2,DDX21,GALNT11,GOPC,KLHL24,MAPK6,N4BP2,PAPSS1,POU3F2,PSMA2,RUFY2,SRSF2,TERF2IP,TMEM135,TMTC1,TSC22D1,USP1,YTHDC1,ZNRF2
miR-639 (miRNAs w/seed UCGCUGC)	mature microrna	0.00133	ATP1A2,CACNG8,CTDSPL2,CXCL16,FRZB,FZD8,INSIG1,MAP4,NDE1,NMT1,PAFAH1B1,PCDHB16,PHLDB2,QKI,RIOK2,RPA4
miR-4790-3p (miRNAs w/seed GAAUGGU)	mature microrna	0.00133	CD47,DEGS1,DNAJB4,MAP9,MAPK1IP1L,PATZ1,PCSK9,PPIA,PSMA5,RAB33B,RB1,RUFY2,SERBP1,SERF1A/SERF1B,SLC2A12,SMCHD1,TMED4,TMEM30A,YBX3
PDX1	transcription regulator	0.00136	ACE2,ACTB,ARRDC4,ATP2A2,CDO1,ID1,IGF1R,IL6,INSIG1,INTS5,MAP2,PTP4A1	201 (19)
sildenafil	chemical drug	0.00136	BCL2,CASP3,CFLAR,CXCL13,FLT1	144 (17)
miR-516b-5p (miRNAs w/seed UCUGGAG)	mature microrna	0.00137	AGPAT3,ALX4,CCNG1,CD93,CEP104,CIB2,DDAH1,FLT1,FRZB,FUT3,GRAMD1C,GRB2,GXYLT1,HABP2,HNRNPH2,KCTD6,KLHL15,LIN28B,MAP7D1,MKL2,NAP1L1,NPC1L1,NSF,NUP210,ORMDL1,PERP,PIP5K1A,PSMD1,RASA3,RLIM,RMND5A,RPL36A,SLC44A1,STOM,TMTC1
LONP1	peptidase	0.00137	ATP5A1,COX5A,HSPE1,MT-CO2,MT-CYB,OXCT1
ELK1	transcription regulator	0.00137	BMPR2,CDKN1A,EGR2,MMP13,SLC7A11,THBS1	150 (16)
epigallocatechin-gallate	chemical drug	0.00138	BCL2,CASP3,CCL2,CCL5,CDKN1A,CFLAR,DNMT1,EDN1,HMGB1,HSPB2,IGF1R,IL6,MMP13,XIAP	133 (16)
NLRP3	other	0.00139	ATM,BCL2,CCL5,IL6,PARP1,TTK,TYMS	166 (18)
tyrphostin AG 1478	chemical - kinase inhibitor	0.00139	CCL2,CDKN1A,EDN1,IGF1R,IL6,MMP13,S100A10	130 (16)
miR-520d-5p (and other miRNAs w/seed UACAAAG)	mature microrna	0.0014	ATP1B3,ATP2B1,BCL10,CD47,CPEB3,DCBLD1,DDAH1,FAM221A,GNA13,GOSR1,HOXA3,KCNE4,KLHL24,MAP9,NFYB,RBM39,SMARCA5,SRSF2,TTC30A,TTK
PPARD	ligand-dependent nuclear receptor	0.00142	ALDH9A1,BCL2,FASN,FLT1,GPAM,IL6,LDHB,NPC1L1,PCSK9,SAT1,THBS1,VLDLR,YWHAE	174 (20)
TP73	transcription regulator	0.00143	ADAM19,ATM,CASP3,CCL2,CCNG1,CDKN1A,FASN,FGFR3,GPNMB,IL6,MMP13,PERP,PNRC1,RB1,RNF144B,SAT1,THBS1,XRCC6	178 (18)
miR-4696 (miRNAs w/seed GCAAGAC)	mature microrna	0.00143	AP3M1,ATP5G3,CD93,CREBBP,CTDSPL2,CUL5,DCAF10,EDEM1,FOXP1,GLCCI1,GPR37L1,GRHL1,HIGD1A,KDELR2,MYBL1,PHC3,PSMC3IP,RAB2A,RIMS1,RIOK2,RLIM,RRM2,TM9SF3,UBE2E3
miR-4537 (miRNAs w/seed GAGCCGA)	mature microrna	0.00147	AGPAT3,B3GLCT,CD99L2,CDKN1A,CENPH,CLDN11,CXCL16,CYB5R3,DAZAP2,FAM49A,FDX1,GOSR1,INO80,KANK1,MID1,NDUFC2,NUP210,PDE12,PPID,RAB33B,RPL31,SLC25A45,STOM,TAPBP
miR-549a (miRNAs w/seed GACAACU)	mature microrna	0.00148	ARL8B,B3GNT2,CYP2C18,EDEM1,EIF5,FLT1,GOLGA4,GTF2H1,LPGAT1,PLEKHF2,QKI,RBM15B,RMND5A,SEMA3C,SLC39A6,TMEM41B,TRMT61A,UBN2,UHMK1,ZC3H14,ZNF217,ZNRF2
THRB	ligand-dependent nuclear receptor	0.00149	ATP2A2,ATP5L,CCL2,CDK6,DIO1,FASN,FRZB,FZD7,FZD8,ID1,IGF1R,IL6,YWHAE	172 (21)
miR-485-3p (and other miRNAs w/seed UCAUACA)	mature microrna	0.00149	ACTB,C14orf169,DDX21,HNRNPH2,ITM2B,JPH1,KATNBL1,KBTBD8,KPNA2,MAFB,MAGI2,MBIP,MITD1,MYCBP,N4BP2,NFYB,PHC3,RCBTB1,RCN2,RUFY2,SGPP1,SMG1,SRSF2,THBS1,TMEM30A,UBE2E3
miR-513c-5p (and other miRNAs w/seed UCUCAAG)	mature microrna	0.00151	ACTB,CASP3,CCL7,FLRT2,FNDC3B,GATM,GPR37L1,GXYLT1,HYLS1,IGF1R,INTS5,KATNBL1,MTO1,NFYB,PAMR1,PNRC1,PTP4A1,PURB,RAB15,RBM39,RFC1,SEPSECS,SLC16A6,THBS1
ethanol	chemical - endogenous mammalian	0.00151	BCL2,CASP3,CCL2,CCL5,CD14,CDKN1A,EDN1,FASN,GDE1,GPAM,GREM2,HOXA1,ID1,IL6,KLHL24,MAP2,MMP13,PARP1,SLC7A11	164 (18)
PRNP	other	0.00152	BCL2,BECN1,CASP3,CCL2,CCL5,IGF1R,IL6	167 (16)
CAT	enzyme	0.00152	CCL2,CDKN1A,IGF1R,IL6,THBS1,XIAP	186 (20)
MSTN	growth factor	0.00152	CDKN1A,HIST1H4C,IGF1R,IL6,MEF2C,MTOR	163 (17)
miR-142-3p (and other miRNAs w/seed GUAGUGU)	mature microrna	0.00153	ATP2A2,CASZ1,CLCN5,CUL5,EGR2,FLT1,GOLGA4,GRHL1,HMGB1,KDELR2,LRRC8B,MKLN1,MORF4L2,NSF,PATZ1,PURB,QKI,RAB2A,RAC1,SIK2,SLC16A6,SLC7A11,SMARCA5,SMG1,XIAP,ZNF217
RNASE1	enzyme	0.00155	CCL2,CCL5,CCL7,IL6
tosylphenylalanyl chloromethyl ketone	chemical - protease inhibitor	0.00155	BCL2,CCL2,IL6,SMAD7	158 (15)
miR-1273h-5p (and other miRNAs w/seed UGGGAGG)	mature microrna	0.00156	AIM1,ANKRD52,ATP1A2,BAZ2A,CCL7,CDKN1A,CENPH,CEP104,CFLAR,CHD3,CLDN11,COPS7B,CXCL16,CYB5R3,DAZAP2,DPY19L4,EEF1A1,FAM49A,FASN,FDX1,FLT1,GNA13,GOLGA3,GOSR1,GPR37L1,GTPBP1,HIGD1A,HOPX,HSPB2,JPH1,KCNE4,KCNJ11,KCTD10,KIF1C,KLF3,LSM5,MAPK1IP1L,MID1,MKLN1,NIP7,PATZ1,PCBP2,PCDHB16,PHC3,PPIA,PPID,RHPN2,RNF8,SF3B3,SLC25A45,SMARCA5,SNRNP27,SOGA1,TAPBP,THBS1,TMEM41B,TMTC1,UBXN2B,XRCC5
FASLG	cytokine	0.00156	CASP3,CCL2,CFLAR,EGR2,IL6	137 (21)
CAMK2N2	other	0.00156	BCL2,CDKN1A,RB1	146 (16)
NQO2	enzyme	0.00156	BCL2,CFLAR,XIAP	144 (16)
PRKRA	other	0.00156	DCAF6,NKX3-1,THBS1
JMJD1C	other	0.00156	CDKN1A,FLT1,ID1	93 (7)
edaravone	chemical drug	0.00156	CASP3,CCL2,IL6	163 (16)
levamisole	chemical drug	0.00156	BCL2,CDKN1A,EDN1	63 (7)
miR-3123 (miRNAs w/seed AGAGAAU)	mature microrna	0.00156	C21orf91,CHAF1A,CTCFL,CTDSPL2,EEA1,EVI2A,FDX1,FNDC3B,HIST1H4I,LPGAT1,MRPS33,PATZ1,PRRC2C,RNFT1,SET,SOGA1,UBQLN1,VCP,XRCC5
miR-4540 (miRNAs w/seed UAGUCCU)	mature microrna	0.00157	ATP5G3,B3GLCT,C9orf66,CASZ1,CDO1,CNOT6L,CXCL16,FLRT2,GOLGA3,GPAM,HMGB1,ORC5,PSMA5,RAB15,RPA4,RPL31,SAP30L,SERBP1,STOM,UTP4,YWHAE,ZBTB16
miR-3128 (and other miRNAs w/seed CUGGCAA)	mature microrna	0.0016	ATAT1,ATPAF1,BCL10,BMPR2,BMS1,CTCFL,DDAH1,DDX21,FAM126B,FLT1,GTPBP1,HACD3,HECA,IGF1R,KATNBL1,KIF14,KLF3,LSM5,MAP9,PARP1,PTP4A1,RAC1,RB1,RIMS1,RRM2,SCN3A,SEPSECS,SF3B3,SLC17A8,SLC7A11,TTC30A
miR-3686 (and other miRNAs w/seed UCUGUAA)	mature microrna	0.00162	BMPR2,C18orf54,CFLAR,CISD1,CTDSPL2,CUL5,DCAF6,EPDR1,FNDC3B,GOLGA3,MAGI2,MAP4,N4BP2,NAP1L1,PARP1,PDE12,PHC3,PHLDB2,PPP4R3B,PRRC2C,RAC1,REEP3,TMTC1,UBXN2B,UHMK1,YY1,ZC3H14
miR-1291 (and other miRNAs w/seed GGCCCUG)	mature microrna	0.00163	ACTR1B,AGPAT3,ARPP19,ATP2A2,ATPAF1,ATXN2L,C16orf87,CACNG8,CAMK2D,CAMTA1,CAPNS1,CASZ1,CD4,CD99L2,CLDN11,CTC1,CYB5R3,CYP2C18,DEAF1,FGFR3,GFOD1,GOLGA4,GOSR1,GPR37L1,GRB2,HIST1H2AG,HIST1H4A,HIST1H4B,HIST1H4C,HIST1H4D,HIST1H4E,HIST1H4H,HIST1H4J,HIST1H4L,HIST4H4,KCNJ11,LMNB2,MAFG,MKL2,MKLN1,NDE1,NKX3-1,NMT1,NUP210,ORMDL1,PHC3,PRELID3B,PTPN9,RAB15,RGS9BP,RHPN2,RUFY2,SEMA3C,SF3B3,SMO,SOGA1,TEX264,UBN2,WD…
miR-4781-3p (miRNAs w/seed AUGUUGG)	mature microrna	0.00163	AIM1,ATM,C18orf54,EIF1AY,GREM2,NKX3-1,PFN2,PLEKHF2,ROCK1,SIGLEC6,SLC44A1,SNX9,TMEM165,ZNRF2
miR-3180-5p (miRNAs w/seed UUCCAGA)	mature microrna	0.00163	C16orf87,CD93,CDC73,CLCN5,CPEB3,EEF1A1,FSCN1,GOLGA3,GTF2H1,H3F3A/H3F3B,IGF1R,LRRC8B,MAPK1IP1L,MORF4L2,NAP1L1,NFYB,NKIRAS1,PFN2,POU3F2,PPM1H,QSER1,SLAMF1,SMARCA5,THBS1,TMEM41B,TNRC6B,UBQLN1,WDYHV1,XRCC5,ZBTB34,ZC3H14
miR-4800-5p (miRNAs w/seed GUGGACC)	mature microrna	0.00163	ABLIM1,DDAH1,DGCR2,DNAJC5,FLRT2,GFOD1,GOPC,H2AFV,HSPB2,IMPDH1,LGALS3BP,LSM5,MAP2,MKLN1,PAPPA,RBM15B,RPL36A,SERF1A/SERF1B,SF3B3,SRD5A3,TAPBP,TMEM135,TSPAN14,VLDLR
SREBF2	transcription regulator	0.00165	CDKN1A,CYP4F2,FABP5,FASN,INSIG1,NPC1L1,PCSK9	75 (5)
miR-4714-3p (miRNAs w/seed CAACCUA)	mature microrna	0.00168	ARRDC4,CCSAP,CNOT6L,INSIG1,KLHL24,MYBL1,NDUFC2,PLEKHF2,PURB,RBPJ,RPL10,RPL31,SLC2A12,TPT1,TSC22D1,VCP,XK
XBP1	transcription regulator	0.0017	ATP2A2,BCL2,BECN1,EDEM1,FASN,GOLGA3,GOLGA4,GOPC,IL6,KDELR2,RAB33B,SMC3,XRCC6	170 (17)
miR-628 (and other miRNAs w/seed UGCUGAC)	mature microrna	0.0017	ARL8B,ATP2A2,B3GLCT,BMS1,C4orf3,CBFA2T2,CCSAP,CISD1,COL4A1,EDN1,GXYLT1,HMGB3,IL6,INSIG1,MAGI2,MKL2,NKX3-1,PPM1H,PPP4R3B,PRRC2C,PTP4A1,RGS9BP,RNF8,RSRC1,SCN3A,SET,UBXN2B
miR-548h-5p (and other miRNAs w/seed AAAGUAA)	mature microrna	0.00172	AP1AR,ARRDC4,ATM,C16orf87,C21orf91,CDK6,DNAJB4,EVI2A,FAM221A,FZD7,HECA,MAPK6,N4BP2,RMND5A,SERBP1,TMEM135
KLF3	transcription regulator	0.00174	BCL2,CAMK2D,CAPNS1,CD93,CD99L2,CIRBP,DEGS1,EIF5A,FAM49A,HIST4H4,IGF2BP3,KATNBL1,RAB33B,RAD51C,RAP2C,RSRC1,SMCHD1,ZNRF2
miR-4723-5p (and other miRNAs w/seed GGGGGAG)	mature microrna	0.00177	ACTB,ALX4,ANKRD52,ARHGAP23,ATPAF1,BAZ2A,C18orf54,CACNG8,CAMKK2,CASZ1,CBFA2T2,CCNYL1,CD93,CHAF1A,CLDN11,CLPTM1,COPS7B,CREBBP,CTDSPL,CXCL16,DAZAP2,DYSF,EDN1,FZD5,FZD7,HABP2,HMGB3,HOXA3,ID1,IGF2BP3,KCND3,KCNJ11,KHSRP,KLHL24,LMNB2,MAP4,MAP7D1,MAPK1IP1L,MGRN1,MID1,NDE1,NXNL2,PCBP2,PDK1,PERP,PFN2,POU3F2,QKI,RAB15,RAB33B,RUFY2,SERBP1,SF3B3,SGSM1,SIK2,SLC25A45,SLC7A8,SORBS2,SOX12,SPC25,SRD5A3,TAGLN2,TMTC…
pimagedine	chemical drug	0.00178	BCL2,CASP3,CFLAR,COL4A1,IL6	191 (21)
CKLF	cytokine	0.00178	BCL2,CASP3
Gamma tubulin	group	0.00178	CASP3,RB1	68 (7)
GNLY	other	0.00178	CCL2,CCL5
MCRS1	other	0.00178	CDKN1A,RB1	62 (7)
AP2A2	transporter	0.00178	BCL2,CDKN1A	80 (4)
cetuximab/radiotherapy	biologic drug	0.00178	FLT1,TYMS
SB-657510	chemical reagent	0.00178	ATP2A2,MTOR
astemizole	chemical drug	0.00178	CCL2,IL6
titanium	chemical reagent	0.00178	CCL2,IL6
miR-508-3p (miRNAs w/seed GAUUGUA)	mature microrna	0.00179	CASP3,CCNYL1,FZD5,GALNT11,HACD3,MAGI2,MAPK1IP1L,NEDD4,NID2,PIKFYVE,PTPN9,RARS,SMCHD1,SNX9,VCP
AGER	transmembrane receptor	0.00179	BCL2,CASP3,CCL2,CDKN1A,COL4A1,FLT1,IL6	146 (19)
miR-875-5p (and other miRNAs w/seed AUACCUC)	mature microrna	0.0018	ATP2A2,BCL10,CLDN11,CNOT6L,DEGS1,EWSR1,FNDC3B,KCNJ11,MBIP,N4BP2,NFIA,NXNL2,OXCT1,PHC3,PLEKHF2,PNRC1,REEP3,RFC1,SF3B4,SGMS2,TMEM41B,TNRC6B
uric acid	chemical - endogenous mammalian	0.00181	ATM,BCL2,CCL2,CCL5,IL6,PARP1,TTK,TYMS	106 (13)
miR-545-3p (miRNAs w/seed CAGCAAA)	mature microrna	0.00182	BECN1,BMPR2,CAMK2D,CPEB3,CXCL16,DPM1,DPY19L4,EEF1A1,EIF1AY,FAM49A,FLRT2,FOXN2,GREM2,H2AFV,HIGD1A,HMGB1,JPH1,KLHL15,LPGAT1,MKL2,N4BP2,PAPPA,RPL15,RSRC1,SGSM1,SORBS2,SPC25,TMEM41B,UHMK1,YWHAE,ZNRF2
miR-4640-3p (miRNAs w/seed ACCCCCU)	mature microrna	0.00182	ACIN1,ACTR1B,ARHGAP23,ATP5G3,B3GNT2,CACNG8,CCL7,CD4,CEP104,EIF5A,FAM126B,FLT1,FXN,FZD5,GFOD1,GRB2,GTPBP1,HMGB1,ID1,INO80,KCNJ11,KIF1C,MAP4,MGA,NUP210,ORMDL1,PATZ1,PHC3,PPM1H,PRDX1,RNF8,RSG1,SMARCA5,SMO,TNRC6B,TRMT61A,UBN2,VCP,ZBTB34,ZNF217,ZNF322
CSF2	cytokine	0.00185	ATM,BCL2,CCL2,CD14,CD209,CDKN1A,CENPH,CHAF1A,EDN1,EGR2,FLT1,HMGB1,IL6,NLRP3,ODC1,PLK1,RB1,RRM2,SPC25,THBS1,TPT1,XIAP	211 (20)
prostaglandin A1	chemical - endogenous non-mammalian	0.00186	BCL2,CD14,CDKN1A,IL6	142 (18)
H2AFX	transcription regulator	0.00186	ACTB,EPDR1,RPL10A,SLC7A11
RIPK1	kinase	0.00186	CCL2,CCL5,CFLAR,IL6	133 (17)
piceatannol	chemical - endogenous non-mammalian	0.00186	BCL2,CCL2,IL6,XIAP	176 (18)
wogonin	chemical - endogenous non-mammalian	0.00186	BCL2,CCL2,CDKN1A,CFLAR	147 (17)
arsenic trioxide	chemical drug	0.0019	BCL2,CDK6,CDKN1A,CFLAR,DNMT1,FASN,FDX1,SLC7A11,TYMS,XIAP	169 (21)
miR-4690-3p (and other miRNAs w/seed CAGCCCA)	mature microrna	0.0019	ACTR1B,ARHGAP23,ATP6AP1,ATPAF1,C11orf52,C4orf3,CACNG8,CAMK2D,CASP3,CBFA2T2,CCDC59,CFLAR,CTCFL,CYB5R3,FLRT2,FLT1,FZD8,GFOD1,GPAM,GRB2,HABP2,HMGB1,HOXA1,INSIG1,KBTBD8,LMNB2,LRRC41,MAFG,MAGI2,MAP2,MGRN1,NMT1,PAMR1,PCSK9,QKI,RCBTB1,RPL7L1,SMO,SRD5A3,STOM,THAP5,TNRC6B,TTC30A,TYMS,WDR4,ZDHHC18
miR-4714-5p (and other miRNAs w/seed ACUCUGA)	mature microrna	0.00191	ARL8B,ATP5G3,ATP6V1C1,BCL2,CCNYL1,CEP104,CYB5R3,DEGS1,DPY19L4,EEA1,FNDC3B,H2AFV,HABP2,KCTD6,KLF3,MAP2,NPR3,PTPN11,QKI,RAB2A,REEP3,RPL31,SAP30L,SLC39A6,TFPI,YTHDC1
tanespimycin	chemical drug	0.00192	BCL2,CDK6,CDKN1A,CFLAR,IARS,IGF1R,RPS8,SRSF2,XIAP	162 (18)
melatonin	chemical - endogenous mammalian	0.00192	BCL2,BECN1,CASP3,CCL2,CDKN1A,EDN1,FASN,HMGB1,IL6	173 (18)
miR-3692-3p (miRNAs w/seed UUCCACA)	mature microrna	0.00192	ARIH1,ARPP19,ATP6V1C1,B3GNT2,CAMKK2,CAMTA1,CASP3,CCL2,CCZ1/CCZ1B,CTCFL,CYB5R3,DAZAP2,GLCCI1,GREM2,H2AFV,HECA,HOXA10,KATNBL1,KDELR2,KPNA2,MEF2C,PDK1,PERP,PHLDB2,PTPRZ1,QKI,RAB33B,RCN2,RLIM,RPL31,SOX12,TMEM165,TMTC1,TTK,WDYHV1,XIAP,XRCC5,ZNF217
enterotoxin B	biologic drug	0.00194	BPGM,CCL2,CCL5,CXCL13,GPNMB,IL6,PFN2	131 (10)
miR-3180-3p (and other miRNAs w/seed GGGGCGG)	mature microrna	0.00196	AGPAT3,ALX4,ATP6V1C1,C9orf66,CACNG8,CAPNS1,CASZ1,CD209,CD99L2,CDKN1A,CEP104,CIB2,CIRBP,CREBBP,CTC1,CYB5R3,DNAJC5,FSCN1,GOSR1,GREM2,HOXA3,KCTD10,MAFG,MAGI2,MGRN1,NFIA,PAPPA,PCBP2,PDE12,PFN2,POU3F1,PPM1H,PTBP1,RGS9BP,RHPN2,RLIM,RNF144B,SLITRK5,SNRNP27,SOX12,TAPBP,TSPAN14,XIAP
NQO1	enzyme	0.00201	BCL2,CCL5,CDKN1A,CFLAR,XIAP	146 (16)
zVAD-FMK	chemical - protease inhibitor	0.00201	CASP3,CCL2,CDK6,CDKN1A,XIAP	169 (17)
miR-3170 (and other miRNAs w/seed UGGGGUU)	mature microrna	0.00202	ARL8B,ATAT1,ATP5L,BECN1,CAMTA1,CASP3,CCDC59,CCL5,CDK6,CYP4F2,DAZAP2,FOXP1,FRZB,FXN,GDE1,ITM2B,LRRC41,LRRC8B,MID1,MRPL57,N4BP2,NDUFA9,NIP7,NKIRAS1,PATZ1,PHLDB2,PIKFYVE,PPM1H,SMG1,SRSF2,TMEM30A,TTC30A,YBX3
corticosterone	chemical - endogenous mammalian	0.00204	ATP2B1,BCL2,CDKN1A,EDN1,FASN,GPAM,HSD11B1,IL6,MTOR	154 (19)
FGF1	growth factor	0.00204	AKR1B10,CDKN1A,COX5A,DNMT1,EDN1,FZD7,FZD8,ODC1,THBS1	164 (19)
miR-548d-3p (and other miRNAs w/seed AAAAACC)	mature microrna	0.00205	AGPAT3,C18orf54,CBFA2T2,CCNYL1,CCSAP,CCZ1/CCZ1B,COL4A1,FOXN2,GNA11,IL6,KATNBL1,PTPRZ1,QKI,RSRC1,SMCHD1,SUDS3,USP1,XIAP
miR-3144-3p (miRNAs w/seed UAUACCU)	mature microrna	0.00205	ATP5G3,CLDN11,EIF5,EWSR1,HSD11B1,MEF2C,PHC3,PLEKHF2,PNRC1,REEP3,RIOK2,SEMA3C,SEPSECS,SERF1A/SERF1B,SGMS2,SUDS3,TMEM41B,TTC30A
STAT6	transcription regulator	0.00205	ABLIM1,ADAM19,BCL2,CCL2,CCL5,CDKN1A,DDAH1,EGR2,FASN,FLRT2,IL6,ISG20,LGALS3BP,MMP13,S100A10,TMTC1	187 (21)
IL15	cytokine	0.00207	BCL2,CASP3,CCL2,CCL5,CDK6,CDKN1A,EDN1,EGR2,H2AFY,HIST2H2AA3/HIST2H2AA4,HSPE1,IL6,NUDT1,PCBP2,PSMA5,PTP4A1,RBPJ,SET,SMAD7	151 (15)
bleomycin	chemical drug	0.00208	BCL2,CASP3,CCL2,CCL5,CDKN1A,FRZB,ID1,IL6,MAP4,MID1,STOM	190 (20)
CD40	transmembrane receptor	0.0021	BCL2,BECN1,CCL2,CCL5,CDK6,CDKN1A,CFLAR,CUL1,IL6,SLAMF1,SMAD7,TAPBP,ZBTB16	170 (19)
RBL1	transcription regulator	0.00211	CDKN1A,MTOR,PLK1,RB1,RRM2,THBS1,TYMS	175 (18)
DNMT1	enzyme	0.00211	ACTB,CDKN1A,DNMT1,EPDR1,NPC1L1,RPL10A,SLC7A11	117 (9)
TASP1	peptidase	0.00211	CDKN1A,HOXA1,HOXA3
ibrutinib	chemical drug	0.00211	BCL2,CDK6,XIAP	80 (7)
NUMBL	other	0.00211	CASP3,CDKN1A,YY1
AFP	transporter	0.00211	EGR2,PTP4A1,TSC22D1
CHRNA3	transmembrane receptor	0.00211	BCL2,CASP3,CDKN1A	133 (14)
sevoflurane	chemical drug	0.00211	BCL2,CASP3,IL6	155 (17)
miR-4704-5p (miRNAs w/seed ACACUAG)	mature microrna	0.00211	ARPP19,CBX3,CCL2,CD99L2,CREBBP,DAZAP2,FGFR3,FLRT2,GFOD1,LIN28B,MAP9,MAPK6,RBM15B,RSRC1,RUFY2,SEPSECS,SESN3,TM9SF3
EIF4E	translation regulator	0.00211	BCL2,CDKN1A,CUL2,GRB2,INSIG1,LSM5,ODC1,RB1,STK25,XIAP	124 (13)
Ins1	other	0.00213	ACTB,ATP1A2,BPGM,CCL5,CDKN1A,EDN1,EGR2,FASN,IGF1R,IL6,LDHB,LGALS3BP,MMP13,ODC1,PIKFYVE,RRM2,SERPINA12	210 (21)
miR-4666a-3p (miRNAs w/seed AUACAAU)	mature microrna	0.00213	ACSL3,ARPP19,BMPR2,CDC73,CNOT6L,EEA1,EWSR1,IL6,PIKFYVE,PURB,QKI,ROCK1,RRM2,SLAMF1,SMG1,TAF13,TFPI
VEGFA	growth factor	0.00216	ATP5G3,BCL2,CASP3,CCL2,CDKN1A,CREBBP,EDN1,FLT1,ID1,IL6,MEF2C,MMP13,PARP1,SET,THBS1	144 (17)
miR-2110 (and other miRNAs w/seed UGGGGAA)	mature microrna	0.00217	ANKRD52,ARPP19,BMS1,BTBD3,CAMTA1,CCL5,CD209,COX5A,CXCL13,DPY19L4,EIF5A,FAM49A,FXN,FZD8,HACD3,HOXA1,IGF2BP3,KCTD10,MAPK6,NKX3-1,NMT1,OXCT1,PAMR1,PANK3,PDE12,POU3F1,PTP4A1,QKI,RNF8,RUFY2,SEMA3C,SEPP1,SEPSECS,SF3B3,SGTB,SLC44A1,SNX9,TMED4,TULP4,YTHDC1,ZNRF2
miR-1252-5p (miRNAs w/seed GAAGGAA)	mature microrna	0.00217	AP3M1,ARRDC4,ATP6V1C1,CACUL1,CAMK2D,CAMTA1,CD209,CD4,CFLAR,CPEB3,DDAH1,EDEM1,FLT1,FNDC3B,FOXP1,IARS,KATNBL1,KBTBD8,KCNE4,MAP2,MKLN1,PPIA,PTBP1,PTP4A1,QKI,RNF8,RPL7A,SIAE,SLITRK5
NOS2	enzyme	0.00217	ATP2A2,BCL2,CASP3,CCL2,CD14,CDKN1A,COL4A1,EDN1,FASN,IL6,LGALS3BP,PERP	187 (20)
miR-4715-5p (miRNAs w/seed AGUUGGC)	mature microrna	0.00218	ATP2B1,B3GNT2,BMS1,CBFA2T2,CD47,CNOT6L,DCAF10,FAM126B,HMGB1,INTS5,KCNJ11,MAGI2,MKL2,NEDD4,NKX3-1,NUDCD2,PCSK9,RAC1,RBM15B,RNF144B,RUFY2,SERF1A/SERF1B,ZBTB34
zidovudine	chemical drug	0.00221	BCL10,CCL2,CDKN1A,FOXP1
NfkB-RelA	complex	0.00221	BCL2,CCL2,CCL5,IL6
epicatechin gallate	chemical drug	0.00221	CCNG1,CDKN1A,IL6,PERP	183 (20)
evodiamine	chemical - endogenous non-mammalian	0.00221	BCL2,CASP3,CFLAR,XIAP	151 (20)
miR-1953 (and other miRNAs w/seed GGGAAAG)	mature microrna	0.00222	ACIN1,ATAT1,ATM,ATP1A2,ATP6AP1,ATXN2L,BTBD3,C21orf91,CAMTA1,CCNG1,CHD3,CTDSPL2,FOXN2,FXN,FZD7,GFM1,GPR37L1,HMGN5,MAPK1IP1L,MID1,MRPL22,NFIA,NUP210,PANK3,PAPPA,PATZ1,PFN2,PLCXD2,RB1,SGSM1,TMEFF2,TTC30A,XRCC5,ZDHHC18
miR-592 (and other miRNAs w/seed UUGUGUC)	mature microrna	0.00222	ARIH1,EDN1,EEA1,INPP4B,MRPL22,NFIA,NIP7,NPR3,PAFAH1B1,PAPPA,PTBP1,RBPJ,REEP3,ROCK1,RSRC1,SEPP1,SET,SLC2A12,SLC7A11,SOX12,THAP5,TMEM135,TNRC6B,TSC22D1
Immunoglobulin	complex	0.00224	BCL2,CCL2,CCL5,CCL7,CDK6,DYSF,EGR2,IL6,MEF2C,NLRP3,RB1,SAT1,YBX3,ZBTB16	189 (18)
miR-3915 (miRNAs w/seed UGAGGAA)	mature microrna	0.00224	ACSL3,ALDH9A1,ARHGAP23,B3GLCT,CAMTA1,CFLAR,DDX21,EIF5,GOLGA3,GTF3C1,GXYLT1,HIST1H4L,HNRNPH2,IGF2BP3,KATNBL1,KLF3,MMP10,NDUFA2,ORC2,PCDHB16,PIKFYVE,PIP5K1A,PTPN11,RAB33B,RAP2C,RIOK2,RUFY2,SMO,TTC30A,USP1,YBX3
TGFBR2	kinase	0.00227	ACSL3,ATP1A2,BGN,CD14,CDKN1A,GATM,HSD11B1,IL6,MMP10,MMP13,SMAD7,THBS1	171 (17)
PLG	peptidase	0.00228	BECN1,CCL2,EDN1,IL6,PIK3CB,PIP5K1A,RAC1	139 (16)
isotretinoin	biologic drug	0.00228	BCL2,CCL2,CDKN1A,FASN,IL6,MMP13,ODC1	193 (21)
miR-1258-5p (and other miRNAs w/seed GCUGAGC)	mature microrna	0.00228	ABLIM1,ALX4,ATPAF1,BTBD3,CACNG8,CACUL1,CAMK2D,CBFA2T2,CDK6,CFLAR,CNOT6L,DDX21,FAM49A,FRZB,HACD3,KCNJ11,MAFG,MAP4,MGRN1,NKX3-1,NUDCD2,PATZ1,PRRC2C,PTPN9,RAB2A,RNF8,SESN2,SF3B3,SIK2,SLC7A8,SMAD7,SNX4,TRMT61A,WDR6,ZNF322
miR-140-3p (and other miRNAs w/seed ACCACAG)	mature microrna	0.00233	AP3M1,ATP1B3,C21orf91,CACUL1,DAZAP2,DENND2C,EIF5,FRZB,GOPC,GPNMB,GXYLT1,HECA,KCNE4,KCTD6,KDELR2,LPGAT1,MRPL57,NSF,ORMDL1,PDK1,RAB2A,RBM15B,REEP3,RUFY2,SEMA3C,SGSM1,STOM,THAP5,TMTC1,TULP4,UNC50,USP1,XRCC5
miR-3907 (miRNAs w/seed GGUGCUC)	mature microrna	0.00234	ARIH1,BAZ1B,C14orf169,CBFA2T2,CCDC92,CD47,CD99L2,EDEM1,EEF1A1,EIF5A,GOPC,GPAM,HECA,HMGB3,HMGN5,INPP4B,KLF3,MAP2,MAP4,NDUFA9,NEDD4,NMT1,PATZ1,PCSK9,PPIA,SAT1,SIK2,SORBS2,THBS1,TUBGCP4,UBE2E3
miR-3117-5p (miRNAs w/seed GACACUA)	mature microrna	0.00239	ATAT1,ATP5G3,DDAH1,KATNBL1,KIF14,MEF2C,NSF,OXCT1,PSMA2,PTPRZ1,RAB33B,RHPN2,SESN3,SLC16A6,STOM,UBQLN1,XK,ZNF322
THRA	ligand-dependent nuclear receptor	0.00244	ATP2A2,CCL2,CDKN1A,CIRBP,DIO1,FASN,FRZB,IL6,RB1	218 (25)
TRAF6	enzyme	0.00247	BECN1,CCL2,CCL7,CXCL13,IL6,MMP13	130 (15)
luteolin	chemical - endogenous non-mammalian	0.00247	BCL2,CASP3,CDK6,IGF1R,IL6,MMP13	136 (16)
PTGER4	g-protein coupled receptor	0.00248	CCL2,CDK6,EDN1,FAM49A,IL6,ISG20,MAFB,MMP13,RNF144B,SLAMF1	174 (20)
miR-876-3p (miRNAs w/seed GGUGGUU)	mature microrna	0.00254	ATAT1,ATP2A2,BPGM,CFLAR,CLDN3,CYP2C18,DGCR2,FNDC3B,GDE1,GOSR1,GREM2,HABP2,HMGB3,HOPX,KATNBL1,LRRC41,MAPK1IP1L,PARP1,PPIA,PRELID3B,PURB,RAB15,RHPN2,RNFT1,RPL10,SCN3A,SORBS2,THBS1,XK,YWHAE
fluvastatin	chemical drug	0.00255	BCL2,CDKN1A,EDN1,IL6,XIAP	153 (17)
SMAD4	transcription regulator	0.00258	BGN,CCL2,CDKN1A,EDN1,FSCN1,ID1,MMP13,MTOR,RAC1,SMAD7,SMO,THBS1,XIAP	191 (19)
TCF7L2	transcription regulator	0.00259	ACSL3,CCNYL1,CD4,CDKN1A,CLDN11,DEGS1,EVI2A,ID1,NDE1,PAPSS1,PTPN11,QKI,RCBTB1,REEP3,ROCK1,SLC44A1,SMAD7
miR-514a-3p (and other miRNAs w/seed UUGACAC)	mature microrna	0.0026	C21orf91,CUL2,DCAF10,FLT1,FOXP1,ITM2B,KBTBD8,LSM5,PPIA,PPP4R3B,PSMA2,PTPRZ1,QSER1,SEMA3C,SERBP1,SESN3,TRIB2,TTC30A,UNC50,ZC3H14
Ikb	group	0.0026	BCL2,CCL2,IL6,MMP13	162 (12)
IHH	enzyme	0.0026	FLT1,MEF2C,MMP13,SMO
XIAP	enzyme	0.0026	CASP3,CDK6,CDKN1A,IL6	151 (19)
miR-3160-5p (miRNAs w/seed GCUUUCU)	mature microrna	0.00262	ALDH9A1,ALX4,ATM,ATP5G3,CD47,CDK6,FARSB,GLCCI1,GNA13,HABP2,MID1,MYBL1,NMT1,NSF,NTAN1,PDK1,PHC3,PIKFYVE,PPP4R3B,QKI,RAB2A,RLIM,RMND5A,ROCK1,TM9SF3,TUBGCP4,UBN2,UHMK1
NFKBIA	transcription regulator	0.00263	BCL2,CCL2,CCL5,CDKN1A,CFLAR,FSCN1,FZD7,HOXA10,IL6,MMP13,MT-CYB,PTPRZ1,RAC1,RASA3,ROCK1,RPS2,SAT1,SEMA3C,XIAP,XRCC5,XRCC6	145 (17)
HIF1A	transcription regulator	0.00263	ASNS,ATP2A2,BCL2,BGN,CDKN1A,EDN1,EIF5A,FLT1,FSCN1,HIST2H4B,IL6,MEF2C,NAE1,NUDCD2,PDK1,PPIA,QKI,SESN2,SMAD7	179 (18)
miR-4768-3p (and other miRNAs w/seed CAGGAGA)	mature microrna	0.00267	C4orf3,CAMTA1,CD209,CDK6,CEP104,COPS7B,CTCFL,CXCL16,CYB5R3,DNAJB4,FAM221A,FOXN2,FOXP1,GATM,GLCCI1,GOLGA3,GPR37L1,HECA,HIST1H4C,MAP9,MEF2C,MID1,PPID,RBM15B,RNF8,RRM2,SERF1A/SERF1B,SF3B3,SLC16A6,SLC25A45,SMAD7,SNX9,SREK1IP1,STOM,TMEM41B,VCP,XRCC6
miR-4303 (miRNAs w/seed UCUGAGC)	mature microrna	0.0027	ACSL3,ATP2A2,CLDN11,CNOT6L,CTDSPL,DEGS1,DIO1,DYSF,FAM49A,FLT1,KDELR2,LPGAT1,MAFB,MMP13,MTOR,NMT1,PAPPA,PFN2,PSMA5,PURB,RAB2A,RB1,RFC1,RPA4,SRSF2,UBE2E3,ZNF322
NFKB2	transcription regulator	0.0027	BCL2,CCL5,CDKN1A,CFLAR,CXCL13,XIAP	174 (17)
miR-4693-5p (miRNAs w/seed UACUGUG)	mature microrna	0.00271	ACE2,ALX4,AP3M1,ARIH1,ARL8B,ARRDC4,CCNG1,COL4A1,DCAF10,GOPC,HIGD1A,IARS,IGF2BP3,KANK1,MYBL1,NEDD4,NKIRAS1,PSMG2,QKI,RAB2A,RBPJ,RMND5A,RPL31,ZNRF2
wortmannin	chemical - kinase inhibitor	0.00271	BCL2,CASP3,CCL2,CCL5,CCL7,CD14,CDKN1A,CFLAR,CXCL16,FASN,IGF1R,IL6	186 (21)
bee venom	chemical - endogenous non-mammalian	0.00271	CCL5,CREBBP,HSPA4L,NLRP3,PTPN11,SLC7A11,TSC22D1,YBX3
miR-490-3p (miRNAs w/seed AACCUGG)	mature microrna	0.00272	ALX4,ANKRD52,CDC73,COL4A1,COPS7B,CYP4F2,GOSR1,GPNMB,GRAMD1C,KLHL24,MRPL22,NDE1,PAPPA,PCBP1,PCBP2,PHLDB2,PRELID3B,RBPJ,RHPN2,RMND5A,RNF144B,SF3B3,SLC25A45,SMO,UBA2,UBQLN1
miR-1273e (miRNAs w/seed UGCUUGA)	mature microrna	0.00272	AIM1,BCL2,CFLAR,DPY19L4,EEF1A1,IMPDH1,KATNBL1,NDUFC2,NEDD4,NKIRAS1,NPR3,ORC5,ORMDL1,PLCXD2,PPID,RAB33B,RRM2,SGPP1,SIK2,SLC25A45,SLC39A6,SLITRK5,TAPBP,TSPAN14,TTC30A,YTHDC1
miR-370-3p (and other miRNAs w/seed CCUGCUG)	mature microrna	0.00274	ADAM19,ANKRD52,AP3M1,ATAT1,ATP1A2,BAZ2A,CBFA2T2,CDKN1A,CFLAR,CTCFL,CUL2,CYB5R3,DNAJC5,EEF1A1,EIF5,FLRT2,FLT1,GOSR1,GTPBP1,INO80,KCNJ11,KLF3,MAP4,MAP9,MKLN1,MYCBP,NDE1,NFIA,NUP210,ORC5,PCSK9,QKI,QSER1,RAB15,RBM15B,RCBTB1,SF3B3,SLC2A12,SMARCA5,SMO,SOX12,SUDS3,TMTC1,TRIB2,TRMT61A,XRCC5
miR-3150a-3p (and other miRNAs w/seed UGGGGAG)	mature microrna	0.00274	ADAM19,ARHGAP23,ATAT1,ATM,ATP5L,CD4,CD93,CDKN1A,CHAF1A,CHD3,CIB2,CLDN11,DAZAP2,EDN1,EEA1,EIF5A,FAM49A,FSCN1,FZD5,GTPBP1,HABP2,IGF1R,IGF2BP3,KLF3,LIX1L,MAP4,MGRN1,NKX3-1,PIKFYVE,POU3F1,PPP4R3B,PSMD1,PTPN11,RAB33B,RAC1,RIMS1,RIOK2,SEPP1,SESN2,SF3B3,SLC25A45,SNRNP27,SNX9,TULP4,UBE2E3,WDR6,XIAP,YTHDC1,YWHAE,ZDHHC18,ZNF217
Tnf (family)	group	0.00275	BCL2,CCL2,CCL5,CD4,CFLAR,CIRBP,HSD11B1,IL6,MMP13,XIAP	126 (16)
ulipristal acetate	chemical drug	0.00276	BCL2,FLT1,XIAP	88 (7)
highly active antiretroviral therapy	chemical drug	0.00276	BCL2,CD4,IL6	125 (10)
YWHAQ	other	0.00276	BECN1,CASP3,CDKN1A	125 (11)
HSPB8	kinase	0.00276	BMPR2,CCL2,IL6	157 (15)
VCP	enzyme	0.00276	BCL2,CCL2,CCL5	148 (13)
GRN	growth factor	0.00276	BCL2,IL6,MMP13	149 (15)
azetidyl-2-carboxylic acid	chemical reagent	0.00276	ASNS,ATP2A2,EDEM1
nordihydroguaiaretic acid	chemical drug	0.00276	BCL2,IGF1R,MMP13	136 (18)
cucurbitacin B	chemical - endogenous non-mammalian	0.00276	BCL2,CASP3,CDKN1A	121 (11)
miR-3140-5p (miRNAs w/seed CCUGAAU)	mature microrna	0.00277	ATPAF1,B3GNT2,C21orf91,CCZ1/CCZ1B,GFM1,GFOD1,GLCCI1,GOLGA4,GXYLT1,HSD11B1,HSPA4L,MYCBP,NAP1L1,NLRP3,PLEKHF2,PPP4R3B,REEP3,SEMA3C,SGMS2,SMCHD1,TMEM30A
miR-625-5p (and other miRNAs w/seed GGGGGAA)	mature microrna	0.00279	ACIN1,ACTB,ANKRD52,ATAT1,ATPAF1,ATXN2L,BAZ1B,C18orf54,CACNG8,CACUL1,CASP3,CBFA2T2,CD209,CFLAR,CHAF1A,CLDN11,CREBBP,CTDSPL,CXCL16,DAZAP2,DPY19L4,DYSF,EDN1,EEF1A1,GREM2,H2AFY,HMGB3,HOXA3,ID1,IGF1R,IGF2BP3,KHSRP,LIN28B,LPGAT1,LRRC8B,MAFG,MGA,MGRN1,MMP13,NKIRAS1,PAPPA,POU3F2,PRRC2C,PURB,QKI,RAB15,RAB33B,RGS9BP,S100A10,SERBP1,SF3B3,SGSM1,SIK2,SLC25A45,SLC7A8,SMG1,SREK1IP1,SRSF2,TAGLN2,TERF2IP,TM9SF3,T…
Cg	complex	0.00279	ACTB,AKR1B10,BCL2,CCL2,CD93,CDKN1A,CLDN11,FABP5,HSD11B1,IGF1R,IL6,LGALS3BP,LIN28B,NPR3,PAPPA,S100A10,SMARCA5,XIAP	183 (17)
TSC22D3	transcription regulator	0.00286	BCL2,CCL2,CCL5,EGR2,IL6	157 (16)
RUVBL1	transcription regulator	0.00286	HIST2H4B,NAE1,NUDCD2,QKI,SESN2
carrageenan	chemical - endogenous non-mammalian	0.00286	BCL10,CCL5,EGR2,PARP1,SEPP1	184 (16)
NFYB	transcription regulator	0.00288	ACTB,BCL2,CCSAP,CPEB3,CTC1,FLRT2,GPAM,HIST4H4,KBTBD8,MMP13,PLK1,RRM2,SERBP1,TYMS,YBX3
phorbol myristate acetate	chemical drug	0.00289	ACTB,AKR1B10,ATM,ATP2A2,BCL2,BECN1,CCL2,CCL5,CD14,CD209,CD4,CDKN1A,CFLAR,CREBBP,CXCL13,DIO1,DNMT1,EEF1D,EGR2,EIF5A,FDX1,FEM1B,FLT1,FOXP1,HIST1H4C,HIST2H4A,HSD11B1,ID1,IL6,MMP13,NPR3,ODC1,PRDX1,RANBP1,RBPJ,RPL19,S100A10,SLC7A11,SSB,THBS1,VLDLR	200 (19)
POU2F1	transcription regulator	0.00289	APEX1,ATM,CCNG1,CDO1,IL6,PURB,SEPP1,SESN2,SLC7A11
Mek	group	0.00295	BECN1,CDKN1A,DDX21,EGR2,FASN,IL6,MMP13,POU3F2,ROCK1,SEMA3C,SLC16A6,THBS1	136 (18)
Map3k7	kinase	0.00296	CCL5,EDN1,EGR2,IL6,ISG20,TSC22D1	143 (18)
benzene	chemical toxicant	0.00296	CASP3,CCNG1,CD47,CDK6,CDKN1A,STOM
miR-193a-3p (and other miRNAs w/seed ACUGGCC)	mature microrna	0.00296	AGPAT3,ALDH9A1,ATM,BAZ2A,CAMTA1,CTDSPL2,DDAH1,DIO1,FAM126B,FBXL15,FLT1,FOXN2,FXN,GXYLT1,KATNBL1,KBTBD8,KLHL15,MKL2,MKLN1,MRPL22,NSF,PSMA5,PTBP1,PTPN9,RGS9BP,RNF144B,RUFY2,SAP30L,SLC16A6,SLC25A45,SOGA1,SRSF2,TMEM30A,TRIB2,UBN2,WDYHV1,ZDHHC18,ZNF322
miR-4446-5p (miRNAs w/seed UUUCCCU)	mature microrna	0.00296	ARIH1,B3GLCT,BCL2,CAMK2D,CNOT6L,COX5A,CPEB3,DNAJB4,FAM49A,FXN,FZD7,GRAMD1C,H2AFY,HECA,MID1,NKX3-1,NUDT1,OXCT1,PDE12,PERP,POU3F2,PTP4A1,PTPN11,PURB,RAB15,RPL36A,SERBP1,SLC17A8,SLC39A6,SMARCA5,SMG1,TMED4,UBA2,ZNRF2
MTOR	kinase	0.00298	ATP2A2,ATP2B1,BCL2,CASP3,CDKN1A,CFLAR,FABP5,FASN,HSD11B1,IL6,LDHB,MAP2,MTOR,PTBP1,RPL12	177 (19)
miR-4694-3p (miRNAs w/seed AAAUGGA)	mature microrna	0.00299	ATP5G3,CAMTA1,CASP3,CDC73,CFLAR,CISD1,CNOT6L,DENND2C,HNRNPH2,HOXA1,MKL2,PHC3,SEMA3C,SEPP1,SERF1A/SERF1B,SGPP1,SGTB,SMCHD1,THBS1,TMEM41B,TNRC6B,XIAP
CDKN1A	kinase	0.00303	ACTB,BCL2,CASP3,CCL2,CDKN1A,IL6,LGALS3BP,PLK1,RB1,TTK,TYMS,XRCC6,YTHDC1	177 (20)
HEXIM1	transcription regulator	0.00304	ACE2,CDKN1A,MMP13,PTBP1	42 (4)
amino acids	chemical - endogenous mammalian	0.00304	ACTB,ASNS,IL6,ODC1	162 (17)
stearic acid	chemical - endogenous mammalian	0.00304	BCL2,CYP4F2,EDN1,IL6	155 (16)
miR-3200-5p (miRNAs w/seed AUCUGAG)	mature microrna	0.00306	ACTR1B,C16orf87,CLDN11,DDX21,EGR2,FNDC3B,GATM,H2AFV,IARS,ID1,MID1,NKX3-1,PTPN11,QKI,QSER1,RPL31,SEPSECS,THBS1
miR-1324 (miRNAs w/seed CAGACAG)	mature microrna	0.00311	B3GLCT,BMPR2,CISD1,CLCN5,CLDN11,EDN1,EPDR1,FAM221A,FZD5,HACD3,HIPK3,KIF14,KIF1C,MAPK6,MYCBP,N4BP2,PPIA,RB1,RBM15B,SET,SIK2,SLC39A6,TMEM165,TNRC6B,TSC22D1,TTC30A,UHMK1,ZDHHC18
miR-4731-3p (and other miRNAs w/seed ACACAAG)	mature microrna	0.00313	ACSL3,ATPAF1,BAZ1B,C4orf3,CD209,CD47,CTDSPL2,DEGS1,FAM49A,GPNMB,HACD3,ITM2B,KBTBD8,LRRC8B,OXCT1,PFN2,QKI,RB1,RRM2,SGTB,TMEM135,TTK,USP1,VLDLR
miR-4752 (miRNAs w/seed UGUGGAU)	mature microrna	0.00315	AGPAT3,APEX1,ARL8B,BECN1,CAMK2D,CUL2,CYP2C18,GPAM,GREM2,ITM2B,MID1,MKLN1,MTO1,NEDD4,QKI,RAB15,RAB2A,REEP3,RPL10,SLC2A12,TFPI,YTHDC1
S-nitrosoglutathione	chemical toxicant	0.00319	CCL2,CCL5,CDKN1A,S100A10,XIAP	153 (16)
baicalein	chemical - endogenous non-mammalian	0.00319	BCL2,CCL2,IGF1R,IL6,RB1	130 (17)
C3	peptidase	0.00322	CASP3,CCL2,CCL5,CXCL16,IL6,SMAD7	186 (18)
Bay 11-7082	chemical - kinase inhibitor	0.00322	BECN1,CCL2,CCL5,FLT1,IL6,XIAP	158 (18)
Sb202190	chemical - kinase inhibitor	0.00323	BCL2,CCL2,CDKN1A,IL6,MAPK6,MMP13,PCBP2,PRDX1,RB1	195 (20)
L-glutamic acid	chemical - endogenous mammalian	0.00328	BCL2,CASP3,CDKN1A,CYP2C18,FASN,MAP2,ROCK1,XIAP	163 (22)
RRP1B	other	0.00328	CCNG1,CDKN1A,CREBBP,PERP,PLK1,RPL14,RPL19,RPS8
CYP1A1	enzyme	0.00328	CBX3,LMNB2,MID1,ODC1,PTP4A1,QKI,TSC22D1,VLDLR
caffeic acid phenethyl ester	chemical drug	0.00328	ATM,BCL2,CASP3,CCNG1,CDKN1A,IL6,RB1,TCP1	129 (16)
miR-2054 (miRNAs w/seed UGUAAUA)	mature microrna	0.00329	AP1AR,ARRDC4,ATXN2L,CCNYL1,FDX1,GRB2,HECA,ID1,MAP9,N4BP2,NEDD4,PHC3,QKI,SLC30A1,SNRNP27,XRCC5
miR-125a-3p (miRNAs w/seed CAGGUGA)	mature microrna	0.0033	AGPAT3,BAZ2A,C21orf91,C9orf66,DDX21,DEGS1,DNAJC5,EIF5,EVI2A,FUT3,FXN,FZD8,GALNT11,GATM,GFOD1,INO80,KIF1C,LGALS3BP,MAPK1IP1L,MRPL57,NKIRAS1,PCBP2,PERP,PTPRZ1,RIOK2,SMG1,SNRNP27,SOX12,SPRR2E,SREK1IP1,TEX264,TPT1,TSC22D1,TUBGCP4,YTHDC1,YY1,ZDHHC18
RELA	transcription regulator	0.00331	BCL10,BCL2,BECN1,CASP3,CCL2,CCL5,CD14,CDKN1A,EDN1,EWSR1,FSCN1,IGF1R,IL6,MT-CYB,PLK1,SMAD7,TAPBP,TERF2IP,XIAP	190 (19)
lenalidomide	chemical drug	0.00333	FZD5,FZD7,HIST2H4A,HIST2H4B,IGF2BP3,LRRC8B,ORC5,PCBP2,PDK1,PPP4R3B,WDR4
CSF1	cytokine	0.00333	BCL2,CCL2,CCL5,CD209,CDKN1A,IGF1R,IL6,MAFB,NKIRAS1,THBS1,TPT1	159 (18)
miR-548l (miRNAs w/seed AAAGUAU)	mature microrna	0.00335	ATM,CCDC59,EIF1AY,IGF2BP3,KLF3,LIX1L,N4BP2,NFIA,PAPPA,PCDHB16,QKI,SQRDL
miR-1205 (miRNAs w/seed CUGCAGG)	mature microrna	0.00337	ACIN1,CD99L2,CHD3,CTC1,DDAH1,DNAJC5,EEF1A1,EIF5A,EPDR1,FAM49A,FGFR3,GNA13,GOLGA3,GPAM,GTF2H1,GXYLT1,HABP2,HOXA1,IMPDH1,KLF3,LRRC8B,MGA,MGRN1,MRPL22,PERP,PPIA,PTBP1,PTPN11,RAB2A,RAP2C,RPL15,SAP30L,SIK2,SLAMF1,SMARCA5,SOGA1,SOX12,STK25,TM9SF3
miR-10a-5p (and other miRNAs w/seed ACCCUGU)	mature microrna	0.0034	AGPAT3,ATP5L,BAZ1B,CCDC59,CDK6,CEP104,CFLAR,CLCN5,CTDSPL,EDEM1,FLRT2,FLT1,GOLGA3,GTF2H1,H3F3A/H3F3B,HOXA1,HOXA3,LRRC8B,MYCBP,NDE1,NEDD4,NKX3-1,PDE12,PLCXD2,PURB,RAB15,RLIM,RNF8,SNX4,TNRC6B,UBN2,XIAP
Ras	group	0.00341	BCL2,CCL2,CDK6,CDKN1A,EDN1,MMP13,ODC1,POU3F2,PRDX1	166 (20)
LIPE	enzyme	0.00341	CDO1,CIB2,EDN1,FASN,H3F3A/H3F3B,MEF2C,RAMP1,RB1,SMAD7
miR-1179 (miRNAs w/seed AGCAUUC)	mature microrna	0.00343	ACSL3,ATM,CACUL1,CAMTA1,CCNYL1,CD93,CDK6,EPDR1,FDX1,FLRT2,FOXN2,GFM1,KLHL24,MEF2C,MORF4L2,NAP1L1,RHPN2,RPL15,SLC44A1,SMARCA5,XK
miR-4668-5p (miRNAs w/seed GGGAAAA)	mature microrna	0.00343	ANKRD52,BAZ2A,C21orf91,CCNG1,DCAF6,DNAJC5,EEA1,FAM126B,GOPC,HMGB3,KCNE4,KLHL15,LSM5,MAPK1IP1L,PAPPA,PAPSS1,PNRC1,QKI,RFC1,RLIM,SAP30L,SERF1A/SERF1B,SET,SF3B4,SLC30A1,SNX9,SRSF2,TM9SF3,TULP4,UHMK1,WTIP,ZBTB34,ZC3H14,ZNRF2
Jnk	group	0.00349	CASP3,CCL2,CCL5,CD209,CFLAR,DNMT1,EDN1,IL6,MMP13,MT-CO2,SESN2,XIAP	168 (16)
miR-3130-5p (and other miRNAs w/seed ACCCAGU)	mature microrna	0.0035	ACIN1,ACTR1B,ATP2B1,BMS1,C14orf169,CACUL1,CBFA2T2,CDK6,CLCN5,CTDSPL,CTDSPL2,CXCL16,CYP2C18,DYNLRB2,FDX1,KBTBD8,KCNJ11,NSF,OXA1L,PHLDB2,PSMC3IP,PTPN9,RFC1,RGS9BP,RNF144B,SERBP1,SERF1A/SERF1B,SF3B3,SLC39A6,SUDS3,TM9SF3
chitinase	group	0.00351	CCL2,CCL5
MCU	ion channel	0.00351	ATP5A1,NDUFA9
ZBED1	enzyme	0.00351	RPL10A,RPL12
CINP	other	0.00351	CDKN1A,RB1
ZXDC	transcription regulator	0.00351	CCL2,CD14
B3GNT2	enzyme	0.00351	CD14,IL6
asparagine	chemical - endogenous mammalian	0.00351	ASNS,ODC1
CHFR	enzyme	0.00351	PARP1,PLK1
MBNL1	other	0.00351	ABLIM1,NEDD4
UFD1L	peptidase	0.00351	CCL2,CCL5	52 (5)
TOPORS	enzyme	0.00351	CDKN1A,NKX3-1
NPLOC4	other	0.00351	CCL2,CCL5	52 (5)
HSPB6	other	0.00351	BCL2,CCL2	154 (15)
IL17B	cytokine	0.00351	CDKN1A,IL6	126 (12)
TACC3	other	0.00351	CDKN1A,TUBGCP4
N-hydroxy-2,2-diphenylacetamide	chemical reagent	0.00351	EDN1,IL6	52 (3)
TAS-103	chemical drug	0.00351	BCL2,CASP3	130 (10)
chloramphenicol	chemical drug	0.00351	CDKN1A,MMP13	120 (10)
clobenpropit	chemical reagent	0.00351	CCL2,IL6
procysteine	chemical drug	0.00351	CCL2,IL6	129 (12)
Fcer1	complex	0.00351	ATP2A2,CCL2,CCL5,CD4,CFLAR,IL6	147 (17)
COL1A1	other	0.00352	CCL2,CDKN1A,EDN1	124 (10)
MLX	transcription regulator	0.00352	ARRDC4,DIO1,FASN
NfkB1-RelA	complex	0.00352	CCL2,CCL5,IL6,MMP13
letrozole	chemical drug	0.00352	BCL2,CDKN1A,GRB2,MTOR	178 (14)
miR-4504 (miRNAs w/seed GUGACAA)	mature microrna	0.00352	AIM1,B3GLCT,C9orf66,EEF1A1,FLT1,GREM2,HMGB3,KBTBD8,KCNE4,MKL2,PAPPA,RAB2A,RAB33B,RASA3,RBM15B,SEMA3C,SF3B3,SMCHD1,SPRR2B,SPRR2E,SQRDL,THBS1,TMEM135,TRMT61A
INSR	kinase	0.00354	ATP5A1,ATP5G3,ATP5L,CCL2,CDKN1A,EDN1,EGR2,FASN,IGF1R,IL6,NDUFA9,RPL5,RPL7A,RRM2,SAT1,SEPP1,SLC30A1,TSC22D1	213 (21)
HDAC3	transcription regulator	0.00355	BECN1,CDKN1A,DIO1,FASN,GPAM,IL6,SMAD7	150 (18)
advanced glycation end-products	chemical - endogenous mammalian	0.00355	BCL2,CASP3,CCL2,CDKN1A,IL6	157 (19)
BAPTA-AM	chemical reagent	0.00355	CCL2,CDKN1A,FLT1,IL6,MMP13	95 (15)
miR-4659a-3p (and other miRNAs w/seed UUCUUCU)	mature microrna	0.00364	ABLIM1,ATP5L,ATP6V1C1,BAZ1B,BPGM,C21orf91,CD47,CREBBP,CXCL13,FNDC3B,GKAP1,GRAMD1C,GTF2H1,ITM2B,KIF14,LSM5,MAP4,NEDD4,PIKFYVE,PTPN11,QKI,RNF144B,SIAE,SLC17A8,SMARCA5,ZC3H14
FOXO3	transcription regulator	0.00364	APEX1,BCL10,BECN1,CDKN1A,CFLAR,EGR2,FASN,IARS,IL6,MMP13,PLK1	215 (22)
miR-2052 (miRNAs w/seed GUUUUGA)	mature microrna	0.00366	CIRBP,FAM126B,FOXN2,FOXP1,INSIG1,KATNBL1,NAP1L1,NXNL2,PRELID3B,SEPP1,SGTB,SLC16A6,SLC44A1,SNX9,TUBGCP4
miR-3677-5p (miRNAs w/seed AGUGGCC)	mature microrna	0.00368	ATPAF1,BMPR2,CLCN5,DCAF10,DGCR2,FAM64A,GATM,GOLGA3,GTPBP1,H3F3A/H3F3B,HMGB3,HOXA3,KANK1,KCNE4,MAFG,MEF2C,MID1,NAP1L1,NEDD4,NUP210,ORC5,PAFAH1B1,PIKFYVE,PNRC1,POU3F2,PTPN11,RAB15,RIOK2,SEPSECS,SF3B3,SGTB,SIK2,SOGA1
NUPR1	transcription regulator	0.00369	FZD8,HIST1H2AH,HIST1H3A,HIST1H4A,HIST1H4L,IGF1R,IGF2BP3,MAFG,MKL2,MMP10,NSF,PARP1,PDK1,PLK1,RCN2,SAT1,SERF1A/SERF1B,SESN2,SLC16A6,SLC2A12,SPC25,VPS45,ZBTB34
miR-4321 (miRNAs w/seed UAGCGGU)	mature microrna	0.0037	AP3M1,B3GNT2,GRHL1,MKLN1,MTOR,PARP1,PCBP1,RGS9BP,SLC16A6,YBX3
miR-1278 (miRNAs w/seed AGUACUG)	mature microrna	0.0037	BCL10,CFLAR,DNMT1,EEF1A1,INPP4B,KLF3,MBIP,N4BP2,PPIA,PRRC2C,QSER1,RNF144B,RUFY2,SCN3A,SERBP1,SMG1,TFPI,UHMK1,XK
GnRH analog	biologic drug	0.00377	ATP5A1,CAMKK2,CAPNS1,CASP3,CCL7,CLCN5,CUL5,FLT1,GRB2,MAP2,PPIA,PSMC3IP,PSMD1,RAB5C,SLC7A11,TRIB2,VCP
SREBF1	transcription regulator	0.00378	BCL2,CDKN1A,CYP4F2,FABP5,FASN,GPAM,IL6,INSIG1,KCNJ11,MEF2C,PCSK9,RPS27	143 (17)
tunicamycin	chemical - endogenous non-mammalian	0.00378	ASNS,ATP2A2,CAMKK2,CDKN1A,EDEM1,GOLGA3,HSD11B1,IL6,MORF4L2,SESN2,SLC7A11,XIAP	177 (18)
TGFA	growth factor	0.0038	CCL2,CCL5,CDKN1A,IL6,MMP13,RB1,S100A10	169 (16)
miR-3154 (miRNAs w/seed AGAAGGG)	mature microrna	0.00381	ATAT1,BAZ1B,BAZ2A,CD93,CEP70,CTC1,CTDSPL,EVI2A,FAM49A,FLT1,GOLGA3,GPR37L1,HMGN1,KLF3,MAFG,MAPK1IP1L,MBIP,NPC1L1,NUP210,OXCT1,PDK1,REEP3,RIMS1,RPL10,RPL36A,SERBP1,SIGLEC6,SLC17A8,TRMT61A,ZNF322
E2F4	transcription regulator	0.00382	BCL2,BECN1,CDKN1A,HIST2H2AA3/HIST2H2AA4,HMGB1,HMGB3,PLK1,RANBP1,RB1,RRM2,SMARCA5,SRSF2,TTK
miR-1206 (miRNAs w/seed GUUCAUG)	mature microrna	0.00386	ATP2A2,CAMKK2,DCAF10,EEA1,EIF1AY,HOXA1,IARS,MAP9,MRPL22,PURB,QKI,RB1,SEMA3C,SF3B3,SIAE,SNX9,UBXN2B,WDYHV1
miR-646 (miRNAs w/seed AGCAGCU)	mature microrna	0.00394	AIM1,AP3M1,ATP5G3,BTBD3,C4orf3,CACUL1,CCNYL1,CD209,CD47,CDK6,CNOT6L,COL4A1,DNAJC5,FLT1,FXN,GTF2H1,IGF1R,KANK1,KIF1C,MTOR,MYCBP,NAE1,PAFAH1B1,PANK3,PAPPA,PPP4R3B,PRRC2C,RLIM,RNF144B,SIK2,SREK1IP1,TNRC6B,TSC22D1,WDR4,XK,ZNRF2
GATA6	transcription regulator	0.00398	ATP6V1C1,BMPR2,CDKN1A,COL4A1,COX5A,CXCL13,EDN1,LDHB,MEF2C,NFIA,SEMA3C
palmitic acid	chemical - endogenous mammalian	0.00398	BCL2,CASP3,CCL2,CDKN1A,CYP4F2,DEGS1,EEF1A1,FASN,IL6,MTOR,XIAP	170 (20)
miR-4700-3p (miRNAs w/seed ACAGGAC)	mature microrna	0.00399	AKR1B10,APBA3,ARHGAP23,ATP1A2,BMS1,CYP4F2,FZD7,GLCCI1,HECA,HMGB1,HMGN1,HYLS1,KBTBD8,MAP9,MEF2C,MORF4L2,NEDD4,QKI,RAC1,RBM15B,RRM2,SF3B3,SLC44A1,SNX4,TRIB2,UBXN2B,XK
miR-610 (miRNAs w/seed GAGCUAA)	mature microrna	0.00402	ACE2,BTBD3,CFLAR,CLDN11,DIO1,EEA1,EGR2,FNDC3B,GNA13,LIX1L,MAGI2,MAP9,NLRP3,NUP210,RASA3,SMAD7,STOM,TMEM135,UHMK1
TGM2	enzyme	0.00411	ATP1B3,CCL2,CD93,CDK6,CFLAR,FARSB,IGF1R,IL6,MAFB,PNRC1,SRD5A3,THBS1,TSPAN14	153 (18)
IRF2	transcription regulator	0.00413	BCL2,CDKN1A,HIST1H4C,HIST2H4A,IL6,TAPBP	153 (17)
25-hydroxycholesterol	chemical reagent	0.00413	ASNS,CYP4F2,FASN,IL6,INSIG1,VLDLR	45 (7)
SP1	transcription regulator	0.00414	ASNS,ATM,ATP2A2,BCL2,CASP3,CCL2,CCL5,CDK6,CDKN1A,CIRBP,FASN,FDX1,FLT1,HIST2H4A,IGF1R,MYBL1,PARP1,PDK1,RANBP1,RB1,SLC2A12,SMAD7,TYMS,YY1	178 (16)
PRKCD	kinase	0.00415	BCL2,CCL2,CCL5,CCL7,CD4,CDKN1A,CXCL16,FEM1B,IL6,MMP13,ODC1	170 (16)
CD24	other	0.00417	CDKN1A,ISG20,PHF10,PTP4A1,SLC30A1,TFPI,THBS1,TMEM135	104 (7)
MAPT	other	0.00419	ATP1A2,ATP5A1,CAMK2D,CASP3,CDKN1A,DNAJC5,H2AFV,HIST1H4I,HSPE1,IL6,MAP2,PPIA,TPT1,YWHAE	185 (18)
mir-21	microrna	0.00419	BCL2,CCL2,CDK6,CDKN1A,CREBBP,DDAH1,EGR2,IL6,NLRP3,NMT1,PPP4R3B,SLAMF1,SMAD7,YY1	185 (21)
CAV1	transmembrane receptor	0.00422	ATM,CD14,CDKN1A,ID1,IL6,RAC1,RBM39,TFPI,THBS1	173 (20)
TNFRSF1A	transmembrane receptor	0.00422	CASP3,CCL2,CCL5,CDKN1A,CFLAR,CXCL13,FLT1,IL6,MMP13	135 (16)
miR-3065-3p (miRNAs w/seed CAGCACC)	mature microrna	0.00422	ADAM19,AIM1,AKR1B10,APBA3,BPGM,CCDC59,CLCN5,CPEB3,CTDSPL,DAZAP2,FZD5,GOPC,H2AFV,HOXA10,IGF2BP3,KDELR2,MAFB,MAFG,MGA,MTOR,NFIA,ORC5,PCSK9,PHLDB2,PPP4R3B,PRRC2C,QKI,RAB15,RHPN2,ROCK1,SGTB,SNX4,TRIB2,TSPAN14,YWHAE,ZBTB34
miR-1276 (miRNAs w/seed AAAGAGC)	mature microrna	0.00424	ATP2B1,BCL2,CASZ1,CCSAP,EDEM1,EIF5,FAM126B,GRAMD1C,GXYLT1,HYLS1,KIF14,MORF4L2,NUP210,PTP4A1,PTPN9,RB1,RBM39,SGTB,SIAE,SMAD7
miR-494-3p (miRNAs w/seed GAAACAU)	mature microrna	0.00426	ARPP19,BMPR2,CAMK2D,CDK6,CUL1,EIF5,GOSR1,GPNMB,GREM2,H2AFV,H3F3A/H3F3B,HMGB3,IGF1R,LMNB2,MAP4,MGA,MORF4L2,NDUFC2,NPR3,PTPN11,PURB,RBM39,ROCK1,SCN3A,SGMS2,SLC39A6,SMARCA5,TEX264,TFPI,TMEM135,UBN2,XIAP
APOE	transporter	0.00427	ACTB,BGN,CASP3,CCL5,EDN1,HABP2,HSD11B1,IGF1R,IL6,KCTD10,MAP2,PCSK9,VCP	177 (19)
miR-759 (miRNAs w/seed CAGAGUG)	mature microrna	0.00429	ANKRD52,ARPP19,BAZ1B,CCZ1/CCZ1B,CYP4F2,DDAH1,DIO1,FOXP1,GLCCI1,HMGB1,HMGN1,LIN28B,MYCBP,NAP1L1,NIP7,NPR3,PAFAH1B1,PAPPA,PTP4A1,RUFY2,SLAMF1,SLC2A12,THAP5,TMEM135,TTK
PI3K (complex)	complex	0.00432	BCL2,CASP3,CCL2,CDKN1A,CFLAR,FABP5,IGF1R,IL6,MAP2,MEF2C,MMP10,MMP13,RASA3,THBS1,XIAP	156 (17)
miR-618 (and other miRNAs w/seed AACUCUA)	mature microrna	0.00432	ARPP19,BTBD3,GFM1,INPP4B,KLHL24,LRRC8B,NDUFC2,NEDD4,RMND5A,RPL31,THAP5,THBS1,XIAP,XK,YTHDC1
potassium chloride	chemical drug	0.00435	ATP2B1,CASP3,EGR2,ID1,MEF2C,ODC1,RB1	186 (21)
lipid A	chemical toxicant	0.00436	CCL2,CCL5,CD14,IL6,THBS1	173 (19)
SKIL	transcription regulator	0.00436	CDKN1A,COL4A1,SLC16A6,SLC44A1,SMAD7	97 (9)
Srebp	group	0.0044	CDKN1A,CYP4F2,FASN
lonafarnib	chemical drug	0.0044	BCL2,CFLAR,XIAP	142 (16)
mir-130	microrna	0.0044	GTF2H1,MAFB,ROCK1
SPHK2	kinase	0.0044	CCL5,CDKN1A,IL6	197 (21)
SMPD1	enzyme	0.0044	CCL5,DIO1,IL6	155 (15)
ADAM15	peptidase	0.0044	CCL5,FLT1,IL6	116 (10)
CAMK2D	kinase	0.0044	BCL2,IL6,MMP13	189 (20)
actinonin	chemical reagent	0.0044	BCL2,MT-CO2,MT-CYB
spermidine	chemical - endogenous mammalian	0.0044	CDKN1A,ODC1,SAT1	55 (7)
asiatic acid	chemical reagent	0.0044	BCL2,CDKN1A,SMAD7	101 (7)
myricetin	chemical - endogenous non-mammalian	0.0044	BCL2,IL6,MMP13	135 (17)
pyrimidin-2-one beta-ribofuranoside	chemical reagent	0.0044	BCL2,CDKN1A,DNMT1	156 (12)
KAT5	transcription regulator	0.00442	APEX1,CDKN1A,GPAM,IL6,N4BP2,PTPRZ1,SRSF2,XIAP	170 (14)
MMP3	peptidase	0.00442	CNOT6L,MMP10,MMP13,RAC1,RBM15B,RBM39,SF3B4,SRSF2	108 (7)
pyrrolidine dithiocarbamate	chemical reagent	0.00442	BCL2,CCL2,CCL5,IGF1R,IL6,MAFG,MMP13,XIAP	128 (14)
N-acetyl-L-cysteine	chemical drug	0.00444	BCL2,CASP3,CCL2,CCL5,CDKN1A,CFLAR,EDN1,FASN,IGF1R,IL6,PARP1,XIAP	181 (18)
PTH	other	0.00447	ATP2A2,BCL2,CCL2,CDKN1A,EGR2,IL6,MMP13,ODC1,PHLDB2,SMAD7	162 (19)
calphostin C	chemical - kinase inhibitor	0.00448	BCL2,CCL2,CDKN1A,IGF1R,IL6,MMP13	120 (14)
miR-3926 (miRNAs w/seed GGCCAAA)	mature microrna	0.00457	B3GNT2,BPGM,EEF1A1,EIF1AY,EWSR1,FAM126B,GFOD1,GTF3C1,H2AFV,HABP2,HACD3,KCNE4,KCTD10,LRRC8B,MAP4,MKLN1,NIP7,PTPN11,PTPN9,RPL10,SERBP1,SLC17A8,SMAD7,SMC3,SRSF2,THAP5,TULP4,WDR6,XK,YTHDC1,ZC3H14
miR-188-5p (and other miRNAs w/seed AUCCCUU)	mature microrna	0.00458	ARL8B,BPGM,CCNG1,CDK6,DEGS1,DNAJB4,EDEM1,EVI2A,FOXN2,INPP4B,MAFB,MGA,ODC1,PPIA,PRELID3B,RAMP1,RAP2C,SUDS3,TAPBP,XRCC5
simvastatin	chemical drug	0.00462	BCL2,CASP3,CCL2,CD14,CDKN1A,DDAH1,EDN1,IL6,PCSK9,RAC1,TYMS,XIAP	177 (20)
miR-936 (miRNAs w/seed CAGUAGA)	mature microrna	0.00464	ACE2,ATP5G3,CAMK2D,CDO1,CPEB3,CUL2,DDAH1,DDX21,DPY19L4,EPDR1,EVI2A,FZD7,GDE1,H2AFV,KLHL24,LSM5,NEDD4,NUP210,QKI,SAP30L,SEPP1,SGMS2,SORBS2,ZNRF2
PGF	growth factor	0.00464	CCL2,EDN1,FLT1,IL6	134 (18)
CASP3	peptidase	0.00464	BCL2,CASP3,CDKN1A,RB1	148 (17)
IND S7	chemical - kinase inhibitor	0.00464	ACTB,COX5A,HNRNPL,KHSRP
TAB1	enzyme	0.00464	CCL5,CDKN1A,IL6,MMP13	141 (17)
bryostatin 1	chemical drug	0.00464	CCL5,CD209,IL6,ODC1	191 (19)
ferulic acid	chemical - endogenous non-mammalian	0.00464	BCL2,CASP3,CDKN1A,MMP13	161 (13)
indole-3-carbinol	chemical drug	0.00464	BCL2,CDK6,CDKN1A,RB1	146 (18)
RASSF1	other	0.00465	BCL2,BMPR2,CASP3,CDKN1A,COL4A1,HOXA1,SEPP1	164 (21)
miR-3143 (miRNAs w/seed UAACAUU)	mature microrna	0.00465	ACE2,B3GNT2,CCL2,EIF1AY,FAM49A,H2AFY,HACD3,KCNJ11,KLHL15,MAP9,MKLN1,SCN3A,SRSF2,SUDS3,UBA2,UBB
HTT	transcription regulator	0.00467	ARPP19,ATP2A2,ATP5A1,ATPAF1,B3GNT2,BCL2,CASP3,CCL5,CDKN1A,COL4A1,CREBBP,EEF1A1,EGR2,FASN,HSPE1,LDHB,MAP2,MMP10,MT-CYB,MTOR,NSF,PFN2,PSMA5,PTBP1,PURB,SEPP1,SGTB,SRSF2,XIAP	204 (22)
NR3C2	ligand-dependent nuclear receptor	0.00468	BCL2,EDN1,IGF1R,IL6,MAP2,NFIA,SEMA3C,VLDLR	120 (17)
miR-3664-5p (miRNAs w/seed ACUCUGU)	mature microrna	0.00476	ABLIM1,ARRDC4,ATP1B3,ATP6V1C1,CAMTA1,CCNYL1,CEP104,CFLAR,CNOT6L,DCAF10,GRHL1,H2AFV,KLHL15,ORC2,PCBP2,PTPN11,REEP3,ROCK1,SLC30A1,XIAP,YTHDC1
miR-4772-3p (and other miRNAs w/seed CUGCAAC)	mature microrna	0.00478	ATP6V1C1,CAMKK2,CPEB3,EEA1,GOLGA4,HMGB1,HSPA4L,LPGAT1,LRRC8B,MEF2C,MYBL1,NPR3,QKI,RAC1,RAP2C,RPA4,SET,SRD5A3,SRSF2,SUDS3,TMEM41B,TRIB2
miR-330-5p (and other miRNAs w/seed CUCUGGG)	mature microrna	0.0048	ACE2,ADAM19,ANKRD52,ARIH1,ATPAF1,BTBD3,CACNG8,CD209,CD47,CEP104,CFLAR,COL4A1,COPS7B,DCAF10,DDAH1,DYSF,FAM126B,FSCN1,FUT3,FZD5,GTF2H1,HSD11B1,ID1,KLF3,LMNB2,MED12,NDE1,PTBP1,PTPN9,PURB,RFC1,SESN2,SF3B3,SIK2,SLC7A11,SMO,SOGA1,SOX12,SPRR2B,SPRR2E,SREK1IP1,SUDS3,TAGLN2,TBC1D16,TMEM41B,TSPAN14,VLDLR,VPS45,ZNF322
glucocorticoid	chemical drug	0.0048	ACE2,BCL2,CCL2,CCL5,CCL7,CDKN1A,EDN1,FASN,HSPB2,IL6,KCNJ11,MMP13,ODC1,ZBTB16	166 (18)
miR-3920 (miRNAs w/seed CUGAUUA)	mature microrna	0.0048	AGPAT3,ATP2A2,B3GLCT,CTDSPL2,GOPC,MAP9,NDUFC2,NUDCD2,PPP4R3B,QSER1,RAP2C,SEMA3C,SLC44A1,XIAP
Collagen(s)	complex	0.0048	ACTB,EDEM1,IARS,MMP13,THBS1	114 (7)
LPL	enzyme	0.0048	BCL2,CASP3,CCL2,IL6,THBS1	193 (20)
2-amino-1-methyl-6-phenylimidazo-4-5-b-pyridine	chemical toxicant	0.0048	BCL2,HSPE1,PSMA2,RAB2A,RB1
BBI608	chemical drug	0.00484	ACTB,ATM,DNMT1,FOXP1,ID1,SMO
miR-466 (miRNAs w/seed UACACAU)	mature microrna	0.00486	AP1AR,ARHGAP23,ATP6V1C1,COL4A1,DNAJB4,DPY19L4,FAM126B,FOXN2,GATM,GOPC,KBTBD8,LIX1L,LRRC8B,MBIP,NKIRAS1,NPR3,PAFAH1B1,PCDHB16,PNRC1,PTPN9,SEMA3C,SESN3,SGMS2,SGTB,SMCHD1,SNX4,TMEM30A,TNRC6B,YWHAE
miR-532-5p (and other miRNAs w/seed AUGCCUU)	mature microrna	0.00489	B3GNT2,CBX3,CCNG1,CDO1,CPEB3,FAM126B,FAM64A,FLRT2,GALNT11,GDE1,GNA13,MAP2,NAP1L1,PCDHB16,PRELID3B,RIOK2,RNFT1,SGPP1,TULP4,UBN2,XK,XRCC5,ZC3H14
IRF8	transcription regulator	0.00491	CASP3,CCL5,CD14,CD4,CDKN1A,CXCL16,EGR2,IL6,MAFB	188 (17)
miR-4436b-5p (miRNAs w/seed UCCACUU)	mature microrna	0.00495	ARRDC4,ATP5G3,CASP3,CD93,CDC73,CDO1,CTC1,CUL2,GFOD1,GLCCI1,GNA13,GREM2,HNRNPH2,INO80,KATNBL1,KLHL24,MAPK1IP1L,MMP13,NAP1L1,NSF,PCBP2,PDE12,PHF10,PTP4A1,ROCK1,SEPP1,SMARCA5,YBX3,ZNF217
miR-136-5p (miRNAs w/seed CUCCAUU)	mature microrna	0.00495	AP3M1,BMPR2,CCDC171,CD47,DENND2C,EWSR1,FDX1,FLT1,GATM,GOSR1,INO80,MID1,MKLN1,ORC2,PDK1,PLEKHF2,PRRC2C,PURB,RAP2C,RLIM,SEPP1,SGTB,SMG1,SUDS3,TM9SF3,TMTC1,TTC30A,VCP,XIAP
miR-34a-5p (and other miRNAs w/seed GGCAGUG)	mature microrna	0.00497	ABLIM1,ANKRD52,ARPP19,ATP1A2,ATPAF1,BAZ2A,BCL2,CAMTA1,CBX3,CD47,CD99L2,CDK6,CDKN1A,CHD3,CNOT6L,COPS7B,CPEB3,CTCFL,CTDSPL,CXCL16,EEA1,FAM126B,FNDC3B,FOXN2,FOXP1,GREM2,IGF2BP3,JPH1,LMNB2,MID1,NAP1L1,NDUFC2,NEDD4,NOP2,NUP210,PAPPA,PIP5K1A,PURB,ROCK1,RUFY2,SF3B3,SGPP1,SNX4,SNX9,SOGA1,TEX264,TM9SF3,TNRC6B,TRMT61A,TSPAN14,UBN2,YTHDC1,YY1
miR-629-5p (miRNAs w/seed GGGUUUA)	mature microrna	0.00498	BTBD3,C4orf3,CLCN5,DENND2C,FAM49A,FLT1,FRZB,GRB2,HOXA1,HSPB2,KLHL24,MAGI2,PHLDB2,PIKFYVE,PSMA2,PURB,RIOK2,UBE2E3,YY1
miR-4277 (miRNAs w/seed CAGUUCU)	mature microrna	0.005	AIM1,ANKRD52,CASZ1,CCDC59,CREBBP,DDX21,GDE1,GPAM,GRAMD1C,NID2,PRRC2C,PURB,QKI,RAB2A,RANBP1,RAP2C,RPL15,RPL36A,SGMS2,SIGLEC6,SLC44A1,SREK1IP1,YTHDC1
miR-1178-3p (miRNAs w/seed UGCUCAC)	mature microrna	0.00502	ATAT1,CAMK2D,CASP3,CYP4F2,EIF5,EWSR1,FOXN2,FXN,GPAM,H3F3A/H3F3B,INO80,INSIG1,JPH1,MAGI2,NFIA,ORC5,PANK3,PATZ1,POU3F2,RAB15,RIMS1,SLC39A6,SREK1IP1,SRSF2,TTC30A,XK
MAPK1	kinase	0.00506	AIM1,ATP1A2,BCL2,CCL2,CCL5,CDKN1A,DNMT1,EGR2,GFOD1,H2AFV,IGF2BP3,IL6,ISG20,LGALS3BP,MMP13,QKI,XIAP	171 (17)
miR-1268a (and other miRNAs w/seed GGGCGUG)	mature microrna	0.00509	ALX4,CACNG8,CAPNS1,CBFA2T2,CREBBP,CYB5R3,DNAJC5,FSCN1,GPR37L1,GTPBP1,HIGD1A,KCNE4,KIF1C,LPGAT1,MGRN1,NDUFC2,NPC1L1,PPID,PRELID3B,RASA3,RLIM,RNF8,SERF1A/SERF1B,SGTB,SMARCA5,SMG1,SOX12,UBXN2B
miR-4457 (miRNAs w/seed CACAAGG)	mature microrna	0.00512	ATP6V1C1,BAZ2A,CCDC59,CTDSPL2,EWSR1,FOXP1,GFM1,GTF3C1,HIGD1A,HMGB3,KBTBD8,NDUFC2,NPC1L1,NPR3,PATZ1,PFN2,PPID,PTBP1,RUFY2,SEPSECS,SGMS2,STOM,TFPI,USP1,XK,XRCC5
CHUK	kinase	0.00518	CCL2,CCL5,CDKN1A,CXCL13,DNMT1,IL6,ITM2B,MMP13,PLK1,RB1,SEMA3C,TERF2IP	164 (15)
miR-380-3p (miRNAs w/seed AUGUAAU)	mature microrna	0.00518	ATXN2L,CCL7,CDC73,CUL5,H2AFV,HECA,N4BP2,PNRC1,SERF1A/SERF1B,SNRNP27,SPC25,ZNRF2
miR-3914 (miRNAs w/seed AGGAACC)	mature microrna	0.00518	ABLIM1,ALDH9A1,ATP1A2,ATPAF1,CDKN1A,CEP104,DDAH1,GOPC,GPR37L1,LGALS3BP,MORF4L2,PERP,PHC3,PPIA,PSMA2,SERBP1,SGMS2,SIK2,SLC7A11,SMARCA5,STOM,TBC1D16,TNRC6B,YWHAE
miR-376a-3p (and other miRNAs w/seed UCAUAGA)	mature microrna	0.00522	AP1AR,ATP2A2,ATP5G3,BMPR2,BTBD3,CAMK2D,CASP3,CCNG1,CD47,CDO1,CFLAR,FAM126B,HSD11B1,IGF1R,KATNBL1,MGA,NIP7,NKX3-1,PPID,PSMA5,SGTB,SLC16A6,SLC7A11,SORBS2,SREK1IP1
romidepsin	biologic drug	0.00522	CASZ1,CDKN1A,CFLAR,DDX21,RAC1,XIAP	137 (15)
caffeine	chemical drug	0.00522	BCL2,CASP3,CDKN1A,FASN,SRSF2,THBS1	172 (19)
miR-4728-3p (miRNAs w/seed AUGCUGA)	mature microrna	0.00523	ATPAF1,BCL10,C4orf3,CFLAR,CUL2,FAM49A,GDE1,GLCCI1,HOPX,INPP4B,KBTBD8,KIF14,PTP4A1,PTPRZ1,RNFT1,SAP30L,SMCHD1,TFPI,TTC30A,TULP4,UBXN2B,YWHAE,ZC3H14
miR-3589 (and other miRNAs w/seed AGGAAAC)	mature microrna	0.00525	C18orf54,DCAF10,FAM221A,GOPC,H3F3A/H3F3B,HIGD1A,HIPK3,HMGN1,HSPE1,KLHL24,MAFB,MAP4,MTO1,NDUFC2,PCDHB16,PFN2,PRELID3B,RAB33B,STK25,UBN2,UHMK1,ZNRF2
ELF3	transcription regulator	0.00528	FOLH1,IL6,MMP10,MMP13	132 (15)
B2M	transmembrane receptor	0.00528	IGF1R,IL6,MEF2C,TAPBP	141 (11)
MEL S3	chemical - kinase inhibitor	0.00528	ACTB,COX5A,HNRNPL,KHSRP
FAAH	enzyme	0.00528	RPL5,RPL7,RPL7L1,RPS2
PROC	peptidase	0.00528	ACE2,CCL2,DDX21,IL6,THBS1	173 (18)
brefeldin A	chemical - endogenous non-mammalian	0.00528	ATP2A2,BCL2,KCND3,SESN2,THBS1	154 (19)
folic acid	chemical - endogenous mammalian	0.00528	CCL5,CDKN1A,DNMT1,HOXA1,TYMS	95 (10)
N-acetylsphingosine	chemical reagent	0.00528	BCL2,BECN1,CDKN1A,HSD11B1,RB1	196 (23)
MAX	transcription regulator	0.00529	APEX1,CDKN1A,EDN1,ID1,ODC1,PDK1,YY1	28 (2)
GDF2	growth factor	0.00529	BMPR2,EDN1,FGFR3,ID1,RAMP1,SEMA3C,SMAD7	17 (3)
ITGB1	transmembrane receptor	0.00529	BCL2,CCL2,CDKN1A,FGFR3,IL6,RAC1,THBS1	133 (17)
miR-935 (miRNAs w/seed CAGUUAC)	mature microrna	0.00533	CTDSPL2,EEA1,FLT1,GOPC,GPNMB,GRAMD1C,GXYLT1,HMGB1,ITM2B,KBTBD8,LRRC8B,MAP7D1,NAP1L1,PSMA5,QKI,SEPSECS,SERF1A/SERF1B,SMCHD1,SOGA1,SREK1IP1
curcumin	chemical drug	0.00535	BCL2,CASP3,CCL2,CCL5,CDK6,CDKN1A,CFLAR,DNMT1,EDN1,GNA11,HMGB1,IL6,MMP13,MTOR,SMAD7,TPT1,XIAP	106 (17)
miR-592 (and other miRNAs w/seed UGUGUCA)	mature microrna	0.00537	CAMK2D,CTCFL,GRAMD1C,HMGB3,KANK1,MRPL22,MYCBP,NEDD4,NFIA,PAFAH1B1,PAPSS1,PHLDB2,PTBP1,RCN2,REEP3,RHPN2,ROCK1,SREK1IP1,THAP5,TMEM30A,TSC22D1
miR-1263 (miRNAs w/seed UGGUACC)	mature microrna	0.00537	AP3M1,B3GLCT,CDK6,CTC1,CUL2,DCAF10,GPAM,KBTBD8,LIN28B,LRRC41,MAP9,MYCBP,NAP1L1,NDUFC2,NKIRAS1,PAFAH1B1,PRRC2C,RUFY2,SMCHD1,SNX9,SUDS3
epothilone B	chemical drug	0.0054	CDKN1A,THBS1,XIAP
2-(4-acetoxyphenyl)-2-chloro-N-methylethylamine	chemical reagent	0.0054	CCL2,CCL5,IL6	123 (13)
1'-acetoxychavicol acetate	chemical reagent	0.0054	BCL2,CFLAR,XIAP	139 (14)
IGFBP7	transporter	0.0054	ASNS,CASP3,CDKN1A	71 (9)
PPP1R1B	phosphatase	0.0054	BCL2,CASP3,CFLAR	135 (18)
ZNF148	transcription regulator	0.0054	CDKN1A,FDX1,ODC1
INSIG2	other	0.0054	FASN,GPAM,INSIG1	13 (3)
RND3	enzyme	0.0054	BCL2,CDKN1A,ROCK1	133 (7)
deguelin	chemical drug	0.0054	CDKN1A,PARP1,XIAP	168 (17)
caffeic acid	chemical drug	0.0054	BCL2,CCL2,FASN	190 (20)
miR-1322 (miRNAs w/seed AUGAUGC)	mature microrna	0.00547	ARL8B,BAZ1B,BMPR2,CAMK2D,CAMTA1,DCAF10,EVI2A,GALNT11,GDE1,GLCCI1,KLHL24,NDE1,NFYB,PDE12,QKI,SEPSECS,SMAD7,SMC3,TMTC1,XIAP
miR-3063-5p (and other miRNAs w/seed GGAGAUC)	mature microrna	0.00554	CD47,CFLAR,COPS7B,DENND2C,DNAJC5,FASN,GPAM,GREM2,H2AFV,MAP4,PHC3,PSMD1,SERF1A/SERF1B,SET,SRD5A3,TAPBP,TMEM41B,XK
paclitaxel	chemical drug	0.00557	BCL2,CCL2,CCNG1,CDKN1A,CYP4F2,DDAH1,DNMT1,HMGB3,IL6,RB1,SAT1,TFPI,THBS1,TSC22D1,XIAP	208 (20)
miR-138-5p (miRNAs w/seed GCUGGUG)	mature microrna	0.00559	AIM1,ATP1A2,BAZ1B,BAZ2A,CASP3,CBFA2T2,CCNYL1,CD93,CD99L2,CDK6,CNOT6L,CTCFL,CTDSPL2,CUL5,DIO1,DNAJC5,EGR2,EVI2A,GLCCI1,GOLGA3,GTPBP1,H3F3A/H3F3B,INO80,KANK1,MAPK6,MGRN1,NFIA,NMT1,PAPPA,PDK1,PFN2,PTP4A1,PTPN11,RAB2A,RMND5A,RNF8,SMG1,SOGA1,SORBS2,SOX12,TEX264,TNRC6B,TULP4,WDR4
miR-4773 (miRNAs w/seed AGAACAG)	mature microrna	0.0056	ACE2,ARIH1,C18orf54,CAMTA1,CFLAR,FLT1,FOXP1,FRZB,FXN,H2AFV,KBTBD8,ORC5,PAPPA,PSMA5,PTPN11,RBM39,RCBTB1,RHPN2,RRM2,SERBP1,SLC16A6,TULP4,ZNRF2
GDNF	growth factor	0.00563	ACTB,CASP3,EGR2,LMNB2,MMP13,XIAP	101 (16)
methylmercury	chemical toxicant	0.00563	CASP3,CCNG1,CD47,CDK6,IL6,STOM	74 (7)
miR-4734 (miRNAs w/seed CUGCGGG)	mature microrna	0.00563	ANKRD52,BAZ2A,CCDC92,CCNYL1,CD209,CD99L2,CUL1,CXCL16,FASN,GMDS,GOLGA3,GRAMD1C,INSIG1,KDELR2,LMNB2,MGRN1,PATZ1,PURB,SMG1,SOX12,TAPBP,WDR4
MET	kinase	0.00563	ATM,CDKN1A,EDN1,IL6,MMP13,PLK1,TSC22D1	183 (18)
N-nitro-L-arginine methyl ester	chemical drug	0.00563	BCL2,BGN,CASP3,CCL2,IL6,NSF,PERP	160 (19)
TLR4	transmembrane receptor	0.00567	ATM,BCL10,BCL2,CCL2,CCL5,CD14,CDK6,CFLAR,EDN1,HMGB1,IL6,ISG20,ORMDL1,SGMS2,SLC7A11,TSC22D1,XIAP	178 (18)
Akt	group	0.00568	ATP5A1,BCL2,CCL2,CDKN1A,CFLAR,EGR2,IGF1R,IL6,MAP2,RB1,RRM2,THBS1,XIAP	159 (19)
H89	chemical - kinase inhibitor	0.0057	BCL2,CAMKK2,CCL5,CD14,CDKN1A,CREBBP,EGR2,IL6,MMP13	186 (20)
miR-2681-3p (miRNAs w/seed AUCAUGG)	mature microrna	0.00574	ALX4,ARIH1,CLCN5,CTCFL,FSCN1,GOSR1,H2AFV,KATNBL1,MAP4,MKL2,PHC3,POU3F2,RUFY2,SERBP1,SLC30A1,YTHDC1
TPPP2	other	0.00575	ATM,CDKN1A
[Lys15,Arg16,Leu27]VIP(1-7)GRF(8-27)	chemical reagent	0.00575	CCL2,IL6
P110	group	0.00575	BCL2,COL4A1	79 (7)
(-)-gossypol	chemical drug	0.00575	BCL2,CASP3	111 (9)
CC2D1A	transcription regulator	0.00575	CCL5,IL6	103 (7)
SULT2B1	enzyme	0.00575	BCL2,VLDLR
butyl N-[3-[4-(imidazol-1-ylmethyl)phenyl]-5-(2-methylpropyl)thiophen-2-yl]sulfonylcarbamate	chemical reagent	0.00575	CASP3,IL6
carvacrol	chemical - endogenous non-mammalian	0.00575	BCL2,CASP3
farletuzumab	biologic drug	0.00575	BECN1,MTOR
MK2206	chemical drug	0.00575	BECN1,CASP3
FGF13	growth factor	0.00575	CDKN1A,MMP13	64 (7)
CRK	other	0.00575	MMP13,RAC1	64 (7)
PUF60	other	0.00575	XRCC5,XRCC6
TYMS	enzyme	0.00575	CDKN1A,TYMS	107 (6)
RNF34	enzyme	0.00575	BCL2,CDKN1A	144 (13)
mir-503	microrna	0.00575	BCL2,IGF1R
FUT4	enzyme	0.00575	CASP3,PARP1
ORC2	other	0.00575	LMNB2,ORC2
STK17B	kinase	0.00575	BCL2,CFLAR	103 (7)
silicon phthalocyanine	chemical drug	0.00575	CDK6,CDKN1A	70 (7)
tyrphostin 25	chemical - kinase inhibitor	0.00575	IGF1R,MMP13
baicalin	chemical - endogenous non-mammalian	0.00579	BCL2,CASP3,CCNG1,CIRBP,IL6	174 (18)
ADRA1D	g-protein coupled receptor	0.00579	APBA3,DDAH1,EGR2,FABP5,IL6	62 (7)
miR-579-3p (and other miRNAs w/seed UCAUUUG)	mature microrna	0.00589	CTCFL,EEA1,EIF5,FDX1,HSD11B1,HSPA4L,NSF,NTAN1,PRELID3B,QSER1,RIOK2,TMED4,ZBTB34
tosedostat	chemical drug	0.00598	ASNS,CDKN1A,SESN2,SLC7A11
PRKG1	kinase	0.00598	BCL2,CDKN1A,GKAP1,THBS1	179 (20)
MIR124	group	0.00598	CDK6,IL6,ROCK1,SET
PTX3	other	0.00598	CCL2,CCL5,EGR2,IL6	135 (13)
FHIT	enzyme	0.00598	CDKN1A,RAB2A,RAC1,RANBP1
CLU	other	0.00598	BCL2,CCL2,CDKN1A,IL6	177 (19)
HSPA5	enzyme	0.00598	BCL2,CASP3,FASN,IL6	126 (12)
NCOA4	transcription regulator	0.00598	CLDN3,FABP5,FGFR3,NKX3-1	189 (11)
IFN Beta	group	0.00598	BCL2,CCL7,CDKN1A,EEF1A1,IL6,INSIG1,MT-CO2,SLC16A6,TAPBP	191 (18)
TERT	enzyme	0.00598	ASNS,CDKN1A,GNA13,HMGB1,IL6,MMP10,RASA3,RB1,RRM2	197 (22)
EHF	transcription regulator	0.006	CASP3,FOLH1,HIST1H4H,IL6,RBPJ,SPRR2E,TFPI
miR-548b-3p (miRNAs w/seed AAGAACC)	mature microrna	0.00601	ARRDC4,B3GNT2,BECN1,C4orf3,CREBBP,DCAF10,HOXA3,ITM2B,NAP1L1,PPIA,PSMA2,RPL14,SERBP1,SNX9,TM9SF3,TMED4,USP1,YWHAE
miR-521 (miRNAs w/seed ACGCACU)	mature microrna	0.00602	CACUL1,DNAJC5,MAFB,MAP9,MID1,RAB2A,RNF144B,SRD5A3,TNRC6B,TRIB2,UBN2,WDYHV1
DICER1	enzyme	0.00602	CAMK2D,CASP3,CCNG1,CDKN1A,EGR2,IGF2BP3,MAP2,MTOR,PANK3,RANGAP1,THBS1	176 (15)
nicotine	chemical drug	0.00602	BCL2,CASP3,CCL2,CDKN1A,CLPTM1,EDN1,ID1,IL6,KCNJ11,NSF,XIAP	168 (15)
cyclosporin A	biologic drug	0.00603	ABLIM1,ASNS,BCL2,BGN,CASP3,CCL2,CCL5,CD14,CDKN1A,CFLAR,EDN1,EGR2,FASN,FLT1,GPNMB,IL6,ODC1,PERP,S100A10,SLAMF1	180 (20)
nitric oxide	chemical - endogenous mammalian	0.00611	BCL2,CCNG1,CDKN1A,EDN1,FLT1,IL6,MMP13,ODC1,THBS1,XIAP	182 (22)
progesterone	chemical - endogenous mammalian	0.00617	ACTB,ATP1A2,BCL2,CASP3,CCL2,CCNG1,CDKN1A,CLDN3,CTDSPL,DNAJB4,FAM49A,FLT1,GPAM,HOPX,HOXA10,HSD11B1,ID1,IL6,ISG20,MMP13,PDK1,PIP5K1A,PPM1H,RAP2C,RRM2	223 (22)
miR-4633-5p (miRNAs w/seed UAUGCCU)	mature microrna	0.00634	CCNG1,CPEB3,FAM126B,FLRT2,GNA13,HMGB1,MEF2C,NAP1L1,PCDHB16,PURB,REEP3,RUFY2,SGPP1,SLC16A6,SMARCA5,UBN2,UBQLN1,XK,XRCC5,YWHAE
miR-4704-3p (miRNAs w/seed CAGUCAC)	mature microrna	0.00642	B3GLCT,BPGM,CTCFL,CUL5,DDAH1,EVI2A,FXN,GFOD1,GTF2H1,H3F3A/H3F3B,MMP10,NID2,ORMDL1,PNRC1,PSMA5,RB1,RNF144B,RNF8,SF3B3,SLC16A6,SLC30A1,SMCHD1,SREK1IP1,THBS1,TMEM135,TMTC1,UBN2,XIAP
RAF1	kinase	0.00647	BCL2,BECN1,CDKN1A,HMGB3,IGF1R,IL6,LPGAT1,MMP13,RAC1,RPS2,RRM2,TSC22D1	158 (19)
HNF1A	transcription regulator	0.00649	ACE2,AP3M1,CDO1,CTDSPL2,FUT3,GATM,GMDS,HABP2,HIST2H4A,HOPX,HSD11B1,IGF1R,ITM2B,NPC1L1,PAMR1,PCSK9,PDK1,PSMA5,RAB33B,VLDLR	166 (8)
staurosporine	chemical - kinase inhibitor	0.0065	BCL2,CASP3,CDKN1A,IGF1R,IL6,MMP13,ODC1,PRDX1	155 (18)
indomethacin	chemical drug	0.00652	ASNS,BCL2,CCL2,CD14,CDKN1A,FASN,FLT1,GPNMB,IL6,S100A10,XRCC5,XRCC6,YWHAE	157 (18)
IKK (complex)	complex	0.00653	BCL2,CCL5,CFLAR	121 (14)
MXI1	transcription regulator	0.00653	APEX1,IARS,ODC1	29 (3)
MMP12	peptidase	0.00653	CCL5,IL6,MMP13	167 (14)
TNFRSF12A	transmembrane receptor	0.00653	CCL2,CCL5,IL6	105 (8)
TNFRSF13B	transmembrane receptor	0.00653	BCL2,CFLAR,XIAP	120 (14)
antimycin A	chemical - endogenous non-mammalian	0.00653	BCL2,CFLAR,MMP13	160 (17)
D609	chemical reagent	0.00653	CCL2,IL6,MMP13	145 (17)
tetrandrine	chemical drug	0.00653	BECN1,CASP3,CDKN1A	149 (19)
miR-1839-5p (and other miRNAs w/seed AGGUAGA)	mature microrna	0.00653	ARPP19,ATPAF1,CFLAR,CPEB3,CYP4F2,DPY19L4,GATM,GNG5,HSPA4L,KLHL15,LIN28B,MAPK6,MYBL1,NAP1L1,NKIRAS1,PFN2,RAB2A,SLC2A12,SREK1IP1,UBN2,XRCC5,ZBTB34,ZNF322
miR-361-5p (miRNAs w/seed UAUCAGA)	mature microrna	0.00657	ATPAF1,BMPR2,CAMK2D,CBFA2T2,CCNYL1,CREBBP,DPY19L4,EIF1AY,FLRT2,GNA13,GOLGA4,KCTD6,MAP2,MID1,MYCBP,NFIA,RAC1,RB1,RCN2,RMND5A,SGPP1,TAF13,TFPI,TTC30A
IL7	cytokine	0.00657	BCL2,CASP3,CCL2,CDK6,CDKN1A,CFLAR,IL6,MMP13,SMAD7	148 (18)
miR-489-3p (miRNAs w/seed UGACAUC)	mature microrna	0.0066	ATP1B3,ATP2B1,ATP6V1C1,COL4A1,KBTBD8,MAP9,MBIP,MID1,PAPPA,PCDHB16,PTPN11,QSER1,RHEBL1,RLIM,RSRC1,SEPSECS,SLC7A11,UBXN2B,XIAP
etoposide	chemical drug	0.00665	BCL2,CASP3,CDKN1A,CFLAR,DNMT1,EEF1A1,FASN,MT-CO2,RNF144B,XIAP	170 (20)
RARA	ligand-dependent nuclear receptor	0.00666	ABLIM1,BAZ2A,CDKN1A,EGR2,FAM64A,HIST1H4C,HOXA1,HOXA3,IL6,LGALS3BP,MAFB,SLC7A11,TAPBP,XK	192 (15)
PSEN1	peptidase	0.00667	ACTB,ATP1A2,ATP2A2,ATP5A1,CAMK2D,CASP3,CCL5,DNAJC5,H2AFV,HIST1H4I,HSPE1,MAP2,PPIA,RBPJ,SRD5A3,TPT1,XIAP,YWHAE	194 (19)
miR-767-3p (miRNAs w/seed CUGCUCA)	mature microrna	0.00669	ACE2,ARHGAP23,ATP2A2,ATPAF1,CAMKK2,CD47,CPEB3,CTCFL,CYB5R3,EIF5,HECA,KIF14,LIN28B,MAP2,MTOR,NUP210,ORC5,PANK3,PAPPA,PFN2,PPM1H,PRRC2C,PTP4A1,RAB15,RBM39,RFC1,S100A10,SAP30L,SET,SGTB,TEX264
miR-455-3p (miRNAs w/seed CAGUCCA)	mature microrna	0.0067	ABCB6,ARIH1,ATP1B3,ATP6AP1,BCL10,C4orf3,CBFA2T2,CD93,CD99L2,CDKN1A,FAM49A,GLCCI1,GOPC,GPAM,GRHL1,HACD3,HOXA3,IGF2BP3,PAFAH1B1,PCBP2,PIKFYVE,PTPN9,RMND5A,SLC44A1,SLITRK5,SMG1,TMEM41B,TSPAN14,TTK,UBN2
miR-1286 (miRNAs w/seed GCAGGAC)	mature microrna	0.00672	ACIN1,ATP6AP1,BAZ1B,BAZ2A,CCNYL1,CD47,CD99L2,CHAF1A,CNOT6L,DNAJC5,FOXP1,GXYLT1,HECA,HMGN1,HOPX,INSIG1,KCTD10,KLF3,MAFB,MGRN1,MRPL22,NXNL2,PERP,PSMA5,PURB,QKI,REEP3,RPL10,RPL36A,SLC7A8,SOGA1,TMED4,UBQLN1
BECN1	other	0.00673	BCL2,BECN1,CCL5,IL6	191 (19)
ZBTB17	transcription regulator	0.00673	BCL2,CDKN1A,ODC1,PCBP1	190 (16)
zoledronic acid	chemical drug	0.00673	BCL2,FLT1,FZD5,IL6	161 (21)
miR-3606-5p (miRNAs w/seed UAGUGAA)	mature microrna	0.00681	BCL2,CD93,COL4A1,DEGS1,FOXP1,FRZB,IGF2BP3,KATNBL1,MAPK1IP1L,MKL2,PERP,PIKFYVE,RBM39,RRM2,STOM,TFPI,TMED4,TMEM41B,TOPAZ1,ZC3H14
miR-627-5p (miRNAs w/seed UGAGUCU)	mature microrna	0.00681	BAZ2A,CCNYL1,CDC73,CDK6,CXCL13,EDEM1,HACD3,HIGD1A,INSIG1,MKLN1,NKIRAS1,RAC1,RPL15,SEMA3C,SEPP1,SNX4,TEX264,THBS1,TMEM41B,ZDHHC18
P38 MAPK	group	0.00687	BCL2,BGN,CCL2,CCL5,CCL7,CDKN1A,CFLAR,EDN1,EGR2,IL6,MAP4,MEF2C,MMP13,MT-CO2,RB1,THBS1,VLDLR	106 (16)
glucosamine	chemical - endogenous mammalian	0.00692	ATP2A2,BCL2,CCL2,FASN,IGF1R	217 (24)
miR-3084-3p (and other miRNAs w/seed UCUGCCA)	mature microrna	0.00693	AP3M1,BAZ1B,CAMTA1,CCNG1,CD4,CD99L2,CFLAR,CLCN5,CLDN11,COPS7B,CPEB3,CTCFL,DGCR2,EDN1,EVI2A,FLT1,FZD5,GTPBP1,KCTD6,KLHL24,LRRC8B,MKLN1,NPC1L1,ODC1,ORMDL1,PCSK9,PPM1H,QSER1,RASA3,RNF144B,SIGLEC6,SLITRK5,SRD5A3,TERF2IP,TSC22D1,ZC3H14
heparin	chemical - endogenous mammalian	0.00698	ATP5A1,CD209,FLT1,NDUFA9,PAPPA,TFPI	114 (7)
miR-3682-5p (miRNAs w/seed UACUUCU)	mature microrna	0.00703	ACSL3,BTBD3,CDO1,CUL5,EEA1,EIF5,GOLGA3,LRRC8B,MAPK1IP1L,N4BP2,ORMDL1,PAMR1,PTP4A1,RBPJ,RIOK2,SERBP1,TFPI,TTC30A
miR-4789-3p (miRNAs w/seed ACACAUA)	mature microrna	0.00708	ARIH1,C18orf54,CASZ1,CDC73,CNOT6L,COL4A1,CXCL16,DPY19L4,GATM,LIN28B,LIX1L,MBIP,MKL2,PAPPA,PCDHB16,PNRC1,PTPN9,RFC1,RRM2,SCN3A,SGMS2,SGTB,SMCHD1,SNX4,TMEM30A,TNRC6B
miR-4691-5p (and other miRNAs w/seed UCCUCCA)	mature microrna	0.00711	ALX4,ARL8B,ATP2A2,ATP2B1,ATP6V1C1,ATXN2L,BCL10,BCL2,BMS1,C11orf52,CCDC171,CCNG1,CCSAP,CEP104,CHD3,DDAH1,FDX1,FLT1,FOXP1,HIGD1A,MID1,MKLN1,MMP13,MRPS33,NDUFC2,ORC5,PDE12,PDK1,PHLDB2,PLEKHF2,RAB33B,RASA3,RCN2,RLIM,RSG1,SAP30L,SEPP1,SGSM1,SGTB,THBS1,UBN2
TNFSF12	cytokine	0.00718	CCL2,CCL5,IL6,MEF2C,MMP10,MMP13,MT-CO2	161 (18)
SB-431542	chemical reagent	0.00718	ATP1A2,BGN,CD14,CXCL13,ID1,MAFB,SMAD7	104 (11)
miR-2116-5p (miRNAs w/seed GUUCUUA)	mature microrna	0.00721	CCDC59,CTDSPL,FAM126B,IGF1R,KLF3,LPGAT1,MGA,MKL2,SERF1A/SERF1B,SLC30A1,SMCHD1,SREK1IP1,TTC30A
miR-4667-3p (miRNAs w/seed CCCUCCU)	mature microrna	0.00733	ADAM19,AGPAT3,ANKRD52,AP1AR,ARHGAP23,ARL8B,BTBD3,C21orf91,CACNG8,CASZ1,CD93,CDKN1A,CFLAR,CHD3,CPEB3,DAZAP2,DIO1,FOXN2,FXN,FZD5,FZD8,GFOD1,GOLGA3,GOPC,GOSR1,GTPBP1,HMGN1,HNRNPH2,KBTBD8,MAFG,MGA,MKLN1,MRPL22,NMT1,PANK3,PATZ1,PLCXD2,RAB15,RANGAP1,RASA3,RGS9BP,RPL36A,SESN2,SGPP1,SLC2A12,SMARCA5,TMEM135,TMEM30A,TNRC6B,TRMT61A,TSC22D1,UBXN2B
miR-181b-1-3p (and other miRNAs w/seed UCACUGA)	mature microrna	0.00734	ARIH1,BAZ1B,BCL2,CCDC59,CFLAR,CTDSPL2,FOXP1,FXN,GNA13,GRAMD1C,H3F3A/H3F3B,HIGD1A,KATNBL1,KIF1C,MAP9,PAMR1,PHC3,PSMA2,QKI,RAP2C,RPL7L1,SEMA3C,SMG1,SUDS3,TM9SF3,TMEFF2,TMEM30A,XRCC5,ZNRF2
miR-3183 (and other miRNAs w/seed CCUCUCU)	mature microrna	0.00735	ACSL3,CASZ1,CHD3,CPEB3,EDN1,FAM126B,FAM49A,FLT1,FRZB,GFOD1,GREM2,HABP2,IMPDH1,INO80,INPP4B,KCNE4,MGA,MGRN1,MRPL22,NKX3-1,PDK1,POU3F1,PSMC3IP,PURB,QKI,RLIM,RUFY2,SLC7A8,SMO,SRD5A3,STOM,TBC1D16,ZNF322,ZNRF2
NCOA3	transcription regulator	0.00748	BCL2,CDKN1A,FASN,HOXA1,IGF1R,PSMA2	203 (23)
miR-4520-3p (miRNAs w/seed UGGACAG)	mature microrna	0.00751	ABLIM1,ARL8B,ATM,C21orf91,CBFA2T2,CDK6,CENPH,CIB2,COL4A1,CYP4F2,DGCR2,EDEM1,FOXN2,GOLGA4,GRB2,HIGD1A,LPGAT1,NFIA,NKX3-1,NSF,PANK3,SIGLEC6,TAPBP,TULP4,UBQLN1,XIAP
ADRA1A	g-protein coupled receptor	0.00754	APBA3,DDAH1,EGR2,FABP5,IL6	131 (14)
GJA1	transporter	0.00755	CCL2,CDKN1A,FGFR3,THBS1	188 (17)
methylnitrosourea	chemical toxicant	0.00755	ATP1B3,CCL5,FASN,ID1	100 (11)
S-nitroso-N-acetylpenicillamine	chemical reagent	0.00755	BCL2,CCL2,CDKN1A,S100A10	147 (16)
miR-4711-5p (miRNAs w/seed GCAUCAG)	mature microrna	0.00757	ACSL3,ATP2A2,ATP2B1,CASZ1,CCNG1,CLPTM1,DNAJB4,EVI2A,FAM49A,GRAMD1C,H3F3A/H3F3B,HECA,HMGB1,NFYB,REEP3,RIMS1,SAP30L,SGTB,SIK2,SLC44A1,SLC7A11,SMG1,TAGLN2,TBC1D16,TMEM30A
miR-4786-5p (miRNAs w/seed GAGACCA)	mature microrna	0.00776	ACE2,ACSL3,AP3M1,BMPR2,C21orf91,CAMK2D,CAMKK2,CCNG1,CDO1,CEP104,CREBBP,CTC1,DDX21,EDN1,EEF1A1,EIF1AY,FZD5,GRAMD1C,H2AFV,H3F3A/H3F3B,KCNE4,NDUFC2,NUP210,PERP,RUFY2,SMCHD1,UBN2,USP1,WDR6,XRCC5,YWHAE,ZBTB34
doxifluridine	chemical drug	0.00779	CCNG1,CDKN1A,RPL10A
HCAR2	g-protein coupled receptor	0.00779	IL6,KIF14,PLK1	104 (7)
Hmgb1	transcription regulator	0.00779	BCL2,CDKN1A,IL6	162 (20)
PECAM1	other	0.00779	BCL2,IL6,THBS1	158 (19)
PTP4A3	phosphatase	0.00779	IGF1R,PCBP1,TERF2IP	80 (7)
FKBP4	enzyme	0.00779	FASN,HOXA10,NKX3-1
IL-17f dimer	complex	0.00779	CCL2,CCL5,IL6	37 (5)
ARG1	enzyme	0.00779	CDKN1A,IL6,MTOR	133 (7)
BIRC2	enzyme	0.00779	CCL2,IL6,XIAP	138 (17)
NCAM1	other	0.00779	MAP2,NFYB,THBS1
decursin	chemical - endogenous non-mammalian	0.00779	CDK6,CDKN1A,FASN	139 (15)
diethylmaleate	chemical toxicant	0.00779	CDKN1A,MAFG,SLC7A11	41 (3)
isoliquiritigenin	chemical - endogenous non-mammalian	0.00779	BCL2,CDKN1A,IL6	167 (20)
magnolol	chemical - endogenous non-mammalian	0.00779	BCL2,CDKN1A,IL6	175 (19)
piperine	chemical drug	0.00779	BCL2,IL6,MMP13	151 (17)
miR-3175 (miRNAs w/seed GGGGAGA)	mature microrna	0.0079	ADAM19,ANKRD52,ARHGAP23,ATAT1,ATM,BAZ1B,BAZ2A,BGN,C11orf52,CAMKK2,CAPNS1,CD4,CDKN1A,CHAF1A,CHD3,CIB2,CLDN11,CUL2,DAZAP2,DYSF,EEA1,EIF5A,FSCN1,FZD7,GOSR1,GTPBP1,IGF1R,KIF1C,KLHL24,MAGI2,MAP4,MGA,MGRN1,NKX3-1,PAFAH1B1,PFN2,POU3F2,PPP4R3B,PSMD1,PTPN11,PTPN9,RAB33B,RIMS1,RIOK2,SEPP1,SESN2,SF3B3,SLC25A45,SLC7A8,SLITRK5,SNRNP27,SNX9,SORBS2,TNRC6B,TRIB2,TRMT61A,XIAP,YWHAE,ZNF217
miR-606 (miRNAs w/seed AACUACU)	mature microrna	0.00798	ARPP19,ATP5G3,ATP5L,CLCN5,CUL5,DENND2C,FDX1,KIF14,MAFB,MAP4,N4BP2,PDE12,PSMA5,RIMS1,SMARCA5,TSC22D1,XRCC5,ZNF322
TGFBR1	kinase	0.00801	BGN,CDKN1A,EDN1,EGR2,MMP13,SMAD7	185 (18)
GCG	other	0.00801	BCL2,CASP3,CCL2,FASN,GREM2,ODC1	214 (24)
miR-24-3p (and other miRNAs w/seed GGCUCAG)	mature microrna	0.00805	ADAM19,AGPAT3,ANKRD52,ATP2A2,ATP2B1,BMPR2,CAMK2D,CD99L2,CDC73,CFLAR,CLCN5,EIF5,FGFR3,FSCN1,FZD5,GFM1,GTPBP1,HACD3,HOXA3,IL6,INSIG1,KLHL15,KLHL24,LMNB2,MAFG,MKL2,MMP10,NDUFC2,NUP210,PCBP2,PCSK9,PTPN9,PURB,RAB15,RAB5C,RAP2C,RLIM,RNF8,SLC25A45,SOGA1,TBC1D16,TMEM165,TMTC1,TSPAN14,UBN2,VPS45,XIAP,ZDHHC18,ZNF217
mir-155	microrna	0.00806	BCL2,CCL2,CCL5,CD209,CD47,CDC73,IL6	162 (18)
daidzein	chemical drug	0.00806	BCL2,CASP3,CCL2,CD4,CDC73,EVI2A,IL6	173 (19)
miR-377-3p (miRNAs w/seed UCACACA)	mature microrna	0.00816	ACSL3,ALDH9A1,ANKRD52,ARL8B,ATP5L,BAZ2A,C21orf91,C4orf3,CAMTA1,CBX3,CDK6,CNOT6L,COL4A1,CUL1,EGR2,EPDR1,FAM49A,FARSB,GOSR1,GREM2,H2AFY,H3F3A/H3F3B,KCTD10,KLHL24,LIN28B,MGA,MRPL57,MYBL1,MYCBP,NAP1L1,NDE1,NEDD4,PNRC1,PURB,RFC1,RNF144B,SERBP1,SGTB,SNX9,STOM,THBS1,TM9SF3,UBN2,XIAP
miR-591 (miRNAs w/seed GACCAUG)	mature microrna	0.00816	ARRDC4,C21orf91,CAMK2D,CASP3,CDO1,CREBBP,DPY19L4,GOSR1,INSIG1,MAP2,MKLN1,MMP13,PERP,PPM1H,QKI,RIOK2,SEMA3C,SERBP1,SIGLEC6,SORBS2,TULP4
L-methionine	chemical - endogenous mammalian	0.00819	EEF1A1,EEF1D,GNA11,SMAD7,TYMS
FSHR	g-protein coupled receptor	0.00819	CLDN11,FABP5,FDX1,GDE1,NPR3
PTPN1	phosphatase	0.00819	ATM,CFLAR,EDEM1,FASN,SMAD7	152 (7)
docetaxel	chemical drug	0.00819	BCL2,CDKN1A,IGF1R,THBS1,TYMS	182 (21)
vitamin D	chemical drug	0.00819	BCL2,CCL2,CDKN1A,IL6,TYMS	158 (19)
miR-4687-5p (miRNAs w/seed AGCCCUC)	mature microrna	0.00823	ARRDC4,ATXN2L,C21orf91,CFLAR,CLDN11,CNOT6L,DGCR2,DIO1,EGR2,FLRT2,HMGB3,INO80,KCNJ11,KCTD10,KLF3,KLHL15,MAP7D1,MEF2C,MGA,NIP7,OXCT1,PARP1,PIKFYVE,PSMC3IP,RAP2C,RGS9BP,RNFT1,SLC17A8,TSPAN14,TULP4,ZNF217
metformin	chemical drug	0.00826	BCL2,BECN1,CASP3,CCL2,FASN,IGF1R,IL6,INSIG1,SEPP1	168 (19)
miR-4664-3p (miRNAs w/seed UUCCGGU)	mature microrna	0.00829	BMPR2,C11orf52,CAMKK2,FGFR3,GOLGA3,GREM2,INSIG1,KLF3,LSM5,ORMDL1,PAPPA,YTHDC1
Rar	group	0.00842	BCL2,CDKN1A,CYP4F2,MMP13	147 (16)
HSD11B1	enzyme	0.00842	CCL2,FASN,GPAM,IL6	153 (20)
4-methylnitrosoamino-1-(3-pyridinyl)-1-butanone	chemical toxicant	0.00842	BCL2,CDKN1A,DNMT1,FASN	225 (22)
parthenolide	chemical drug	0.00842	BCL2,CCL2,CCL5,IL6	132 (15)
cyclopamine	chemical reagent	0.00842	BCL2,CD14,CDKN1A,SMO	161 (20)
CREB1	transcription regulator	0.00843	BCL2,CAMKK2,CD4,CDKN1A,EDN1,EGR2,FASN,FLT1,GPNMB,HECA,HSD11B1,ID1,IL6,MMP13,PLCXD2,RB1,RNFT1,SAT1,SIK2,TAF13,TAGLN2,TMEFF2,TPT1	240 (20)
olomoucine	chemical - kinase inhibitor	0.00848	MAP2,RB1
belinostat	chemical drug	0.00848	CDKN1A,XIAP	124 (9)
Fcgr2	group	0.00848	CCL5,IL6	122 (11)
blinatumomab	biologic drug	0.00848	CCL2,IL6
KLF17	transcription regulator	0.00848	CDKN1A,RB1
TPSAB1/TPSB2	peptidase	0.00848	IL6,MMP13	55 (7)
nomilin	chemical - endogenous non-mammalian	0.00848	CASP3,CDKN1A
TNFRSF10A	transmembrane receptor	0.00848	CD14,IL6
(-)-arctigenin	chemical reagent	0.00848	BCL2,IL6	206 (21)
BCL2L12	other	0.00848	CCNG1,CDKN1A
THRSP	other	0.00848	DIO1,FASN
ERCC1	enzyme	0.00848	CDKN1A,DIO1	93 (7)
SPTBN4	other	0.00848	CAMK2D,KCNJ11
PIP5K1B	kinase	0.00848	IL6,PIP5K1A
EFNB1	other	0.00848	BCL2,CFLAR	153 (17)
DDX3X	enzyme	0.00848	CCL5,CDKN1A	147 (13)
FIGF	growth factor	0.00848	BCL2,IL6	140 (13)
oligomycin	chemical - endogenous non-mammalian	0.00848	BCL2,MMP13
XCT790	chemical reagent	0.00848	CDKN1A,MMP13
hydroxychloroquine	chemical drug	0.00848	CFLAR,IL6	71 (7)
2-morpholin-4-yl-6-thianthren-1-yl-pyran-4-one	chemical reagent	0.00848	CFLAR,RRM2	125 (11)
AGI-1067	chemical drug	0.00848	CCL2,IL6	79 (7)
leucovorin	chemical - endogenous mammalian	0.00848	CDKN1A,TYMS
CV 3988	chemical reagent	0.00848	CCL2,IL6	100 (7)
poly(U)RNA	chemical reagent	0.00848	CCL2,IL6	71 (7)
sparfosic acid	chemical drug	0.00848	BCL2,CDKN1A
RUNX1	transcription regulator	0.00852	CD4,CDKN1A,FSCN1,GPAM,KCTD6,MMP13,ROCK1,SGPP1,SLAMF1,ZBTB16	112 (12)
miR-876-5p (and other miRNAs w/seed GGAUUUC)	mature microrna	0.00852	B3GLCT,BECN1,CTC1,GRHL1,HMGB3,INPP4B,INSIG1,KLHL15,MAGI2,MAP4,NAP1L1,NFIA,NPR3,PSMA2,PURB,QKI,REEP3,RNF144B,SAP30L,SERF1A/SERF1B,SGTB,SIK2,SOX12,TM9SF3,ZNF322
miR-3908 (miRNAs w/seed AGCAAUG)	mature microrna	0.00853	ACE2,ARL8B,ASNS,CAMTA1,CASZ1,CCL2,CDC73,CLCN5,COX5A,EPDR1,GTF2H1,HOPX,HSPA4L,NAP1L1,QKI,RLIM,SIAE,THBS1,YTHDC1,YY1,ZBTB34
decitabine	chemical drug	0.00853	BMPR2,CASZ1,CCL5,CDC73,CDKN1A,DNMT1,EEF1A1,FGFR3,FOLH1,HOXA1,IL6,MAFB,MMP13,RB1,RPL26,RPS27,S100A10,SAT1,SLC30A1,THBS1,TMEFF2	189 (23)
IL6R	transmembrane receptor	0.00856	CCL2,CCL5,CCL7,CDKN1A,IL6,MMP13	167 (18)
miR-511-5p (miRNAs w/seed UGUCUUU)	mature microrna	0.00859	AGPAT3,C9orf66,CAMTA1,CTCFL,FLRT2,FOXN2,FZD5,LIN28B,MKL2,MYCBP,NAP1L1,PCBP2,POU3F2,QKI,QSER1,RAB2A,RPA4,SCN3A,SLC2A12,SMARCA5,TTC30A,YY1
TP63	transcription regulator	0.00871	ATM,BECN1,CASP3,CCNG1,CDK6,CDKN1A,CLDN3,COL4A1,DNMT1,FASN,FGFR3,ID1,IL6,MMP13,PERP,SLC7A11,THBS1	180 (19)
miR-626 (and other miRNAs w/seed GCUGUCU)	mature microrna	0.00879	ACSL3,ADAM19,ATAT1,ATP2A2,C9orf66,CAMKK2,CCNYL1,COL4A1,GFOD1,H3F3A/H3F3B,JPH1,KCTD10,MAGI2,MGRN1,OXCT1,PIP5K1A,PURB,RBM39,RIOK2,RUFY2,SEMA3C,SLC2A12,SMO,TULP4,UBXN2B,WDR6,ZC3H14
miR-892b (miRNAs w/seed ACUGGCU)	mature microrna	0.00881	AGPAT3,ALDH9A1,ATM,ATP1B3,ATP6V1C1,CD4,CDK6,CEP70,DAZAP2,FLT1,IGF2BP3,INO80,LSM5,MAP4,NXNL2,PANK3,PTPN11,RIOK2,RRM2,SIK2,SLC30A1,SLC7A11,SOGA1,SPRR2E,SRSF2,TMEM165,TRIB2,UHMK1,WDYHV1,XRCC6,ZDHHC18
bisphenol A	chemical - endogenous non-mammalian	0.00881	ATP6AP1,BCL2,BECN1,CASP3,CCL2,CDKN1A,HOXA10,SRD5A3	211 (23)
SMAD3	transcription regulator	0.00888	BCL2,BGN,CCL2,CDKN1A,EDN1,ID1,IL6,MMP13,RAC1,SMAD7,THBS1,XIAP	169 (16)
platelet activating factor	chemical - endogenous mammalian	0.00888	CCL2,CDKN1A,EGR2,IL6,THBS1	167 (18)
Pdgf (complex)	complex	0.00902	BCL2,CCL2,CDK6,CDKN1A,COL4A1,EDN1,ODC1	146 (18)
PARP1	enzyme	0.00902	BCL2,CCL5,FASN,IL6,PARP1,RB1,YY1	204 (20)
MEF2C	transcription regulator	0.00902	ACE2,ATP2A2,CDKN1A,FRZB,MEF2C,MMP10,MMP13	83 (8)
TNFSF10	cytokine	0.00902	BCL2,CASP3,CD14,CFLAR,IGF1R,IL6,XIAP	162 (17)
miR-337-5p (miRNAs w/seed AACGGCU)	mature microrna	0.00905	FXN,H2AFV,HOXA10,KCNE4,N4BP2,NUP210,PIKFYVE,POU3F1,PTPN11,RRM2,SESN3,SREK1IP1,UBQLN1
miR-4290 (miRNAs w/seed GCCCUCC)	mature microrna	0.00907	ANKRD52,ARHGAP23,BMS1,C21orf91,CACNG8,CACUL1,CAMTA1,CASZ1,CCNG1,CENPH,CFLAR,CHD3,CLDN11,CNOT6L,COL4A1,CPEB3,DCAF10,DDAH1,DIO1,EDEM1,FAM126B,FOXP1,FZD7,HIPK3,KCNJ11,MAPK1IP1L,MEF2C,MGA,MGRN1,ORMDL1,OXCT1,PAFAH1B1,PAPPA,PDK1,PIP5K1A,PSMC3IP,RAB15,RGS9BP,SAP30L,SESN2,SGTB,SLC16A6,SLC17A8,SNX9,TAGLN2,TAPBP,TRIB2,TSPAN14,UBN2,XK
miR-4795-5p (miRNAs w/seed GAAGUGG)	mature microrna	0.00911	ALX4,AP1AR,AP3M1,ATP1A2,BAZ1B,CAMK2D,CCL5,CD4,DAZAP2,GPNMB,LIN28B,NDUFA9,PCBP2,PHLDB2,RBM15B,RCBTB1,RPL36A,SLC16A6,SOGA1,SOX12,TM9SF3
FLT1	kinase	0.00914	CDKN1A,EIF5A,EWSR1,IGF2BP3,PTBP1,THBS1	147 (19)
4-phenylbutyric acid	chemical - endogenous mammalian	0.00914	BCL2,CASP3,CDKN1A,CFLAR,ROCK1,SEPP1	169 (19)
miR-4326 (miRNAs w/seed GUUCCUC)	mature microrna	0.00916	ARL8B,BCL10,BMS1,CCL5,CCSAP,CD209,CDO1,DGCR2,EGR2,HIGD1A,INPP4B,KLF3,MGA,MRPS33,PANK3,PDK1,RCBTB1,RUFY2,SLC7A8,SMO,STOM,TBC1D16,THBS1
RNF20	enzyme	0.00917	CDKN1A,HOXA10,MEF2C
artesunic acid	chemical drug	0.00917	BCL2,CASP3,CCL2	176 (18)
hemoglobin	complex	0.00917	CDKN1A,EDN1,IL6	224 (23)
ARHGDIG	other	0.00917	EDN1,HIST1H4K,KANK1
ACVR1C	kinase	0.00917	CDKN1A,SMAD7,XIAP	150 (19)
PAEP	other	0.00917	CCL5,CXCL16,EDN1
S-(2,3-bispalmitoyloxypropyl)-cysteine-GDPKHPKSF	chemical reagent	0.00917	CCL2,CCL5,IL6	136 (16)
lycopene	chemical drug	0.00917	BCL2,CASP3,CDKN1A	174 (21)
Zn2+	chemical - endogenous mammalian	0.00917	MMP13,SLC30A1,SLC39A6
NANOG	transcription regulator	0.00925	CDK6,HOPX,HOXA1,IGF1R,PRRC2C,SET,XIAP,YWHAE
reactive oxygen species	chemical toxicant	0.00925	APEX1,BCL2,CASP3,CCL2,CCL5,CDKN1A,EDN1,IL6	140 (15)
SAA	group	0.00936	CCL2,IL6,MMP13,TFPI	131 (18)
TFDP1	transcription regulator	0.00936	ATM,CASP3,CDKN1A,RANBP1	112 (7)
KAT6A	enzyme	0.00936	CDKN1A,HOXA1,HOXA10,HOXA3	94 (7)
SELP	transmembrane receptor	0.00936	CCL2,CDKN1A,GNA13,IL6	217 (22)
green tea polyphenol	chemical drug	0.00936	CASP3,CDKN1A,HMGB1,IL6	202 (18)
monocrotaline	chemical toxicant	0.00936	ATP2A2,BMPR2,ID1,IL6	65 (7)
honokiol	chemical - endogenous non-mammalian	0.00936	CDK6,CDKN1A,FLT1,PPID	66 (7)
4-hydroxytamoxifen	chemical drug	0.00941	BCL2,CAPNS1,CDKN1A,DDX21,EIF5A,IGF1R,IL6,PTPN11,RB1	187 (21)
bucladesine	chemical toxicant	0.00947	ANKRD52,BCL2,CASZ1,CD14,CDKN1A,DIO1,EGR2,FDX1,GXYLT1,HSD11B1,ID1,IGF1R,IL6,MMP13,ODC1	173 (20)
miR-548f-3p (and other miRNAs w/seed AAAACUG)	mature microrna	0.00948	CAMTA1,CCNYL1,CD47,CENPH,DDX21,KLHL15,MAP4,NAP1L1,PAPPA,PHC3,PIKFYVE,QKI,RUFY2,SERBP1,SF3B3,YWHAE
SCAP	other	0.00962	CYP4F2,FASN,GPAM,INSIG1,PCSK9	75 (7)
IL12A	cytokine	0.00962	BCL2,CASP3,CCL5,CFLAR,IL6	175 (19)
3-nitropropionic acid	chemical toxicant	0.00962	ATP6V1C1,BCL2,CASP3,LDHB,SLC7A11	175 (20)
miR-3074 (and other miRNAs w/seed AUAUCAG)	mature microrna	0.00963	GRHL1,HACD3,HSPE1,MID1,NAP1L1,RB1,RCN2,RLIM,RMND5A,RPL36A,SGPP1,SLAMF1,SRD5A3
miR-4774-3p (miRNAs w/seed UUGCCUA)	mature microrna	0.00971	ACSL3,ARRDC4,ATP5G3,BAZ1B,C21orf91,CNOT6L,DNAJB4,FRZB,FZD7,HMGB3,MAP9,POU3F2,RBM39,REEP3,RMND5A,SEPSECS,SET,SRD5A3,UBXN2B
poly rI:rC-RNA	biologic drug	0.00971	ACSL3,BCL2,CCL2,CCL5,CD14,CD209,CD47,CFLAR,CYP4F2,DIO1,EDN1,HSPB2,IL6,ISG20,NLRP3,SAT1,SLAMF1,THBS1,UBQLN1	202 (20)
miR-328-3p (and other miRNAs w/seed UGGCCCU)	mature microrna	0.00972	ACTR1B,ANKRD52,ARPP19,ATPAF1,ATXN2L,C16orf87,CACNG8,CTC1,CYP2C18,DNAJC5,FDX1,FZD7,GFOD1,GOSR1,HIST1H2AG,HIST1H4D,HIST1H4J,HIST1H4L,HMGB1,HMGB3,IGF1R,LMNB2,LRRC8B,MAP4,MAPK1IP1L,NKX3-1,ODC1,ORMDL1,PAPPA,PCSK9,PHC3,PSMA5,PTPN9,RAB15,RHPN2,RLIM,RUFY2,SEMA3C,SOGA1,SQRDL,TAPBP,TNRC6B,ZNF322
fenretinide	chemical drug	0.00974	BCL2,CASP3,CFLAR,GRB2,IL6,MAPK6	158 (17)
miR-3659 (miRNAs w/seed GAGUGUU)	mature microrna	0.00989	APEX1,CCZ1/CCZ1B,DDAH1,GXYLT1,KCTD10,LMNB2,MID1,OXA1L,PHLDB2,PTPRZ1,RAP2C,RIMS1,SEPSECS,SLAMF1,SLC17A8,SLC7A11,TSC22D1
miR-570-3p (miRNAs w/seed GAAAACA)	mature microrna	0.00993	ACSL3,C16orf87,C21orf91,CAMTA1,DAZAP2,DGCR2,DNAJC5,EIF1AY,FAM221A,FAM49A,FNDC3B,GNA13,GOSR1,MAP4,NAE1,NLRP3,ORC2,QKI,RNFT1,SGMS2,SLC7A11,TERF2IP,UBXN2B
miR-191-5p (and other miRNAs w/seed AACGGAA)	mature microrna	0.00994	BMPR2,CDK6,CREBBP,FZD5,IL6,MORF4L2,NFIA,NKX3-1,PCSK9,PURB,RMND5A,YBX3,ZBTB34
thapsigargin	chemical toxicant	0.00997	ASNS,ATP2A2,CDKN1A,EDN1,EGR2,EVI2A,IL6,MEF2C,SESN2,XIAP	167 (19)
GLI2	transcription regulator	0.0101	BCL2,CCL5,CDKN1A,IL6,MEF2C,MMP13,SMO
miR-934 (miRNAs w/seed GUCUACU)	mature microrna	0.0101	ATP2A2,ATP6V1C1,BTBD3,CCNG1,CUL5,EIF5,FZD5,GFM1,H2AFV,N4BP2,ORC2,PATZ1,RPL36A,SLC17A8,TMEM41B,XIAP,ZNF217
miR-4659a-5p (and other miRNAs w/seed UGCCAUG)	mature microrna	0.0102	ATP2B1,B3GLCT,CAMTA1,CCNG1,CFLAR,CISD1,GDE1,GPNMB,GTPBP1,HIGD1A,HIPK3,INPP4B,MID1,MKL2,PANK3,PHC3,PHLDB2,RIOK2,RPL15,SMCHD1,SMG1,SNX4,SNX9,TMEM165,TMEM41B,XIAP
miR-1304-5p (miRNAs w/seed UUGAGGC)	mature microrna	0.0103	ATM,C9orf66,CCNG1,CDKN1A,CXCL13,EDEM1,GOPC,GXYLT1,ITM2B,KLHL15,LRRC41,MAP9,MAPK1IP1L,MID1,NPC1L1,PLEKHF2,POU3F2,PPM1H,PSMA5,PTPN11,SNRNP27,SUDS3,TRIB2,XRCC5
miR-595 (miRNAs w/seed AAGUGUG)	mature microrna	0.0103	ATP2B1,CUL5,DEAF1,FOXP1,GDE1,IARS,MAPK1IP1L,NEDD4,ODC1,PCBP2,REEP3,RPL36A,SLC2A12,SREK1IP1,TTC30A,UBN2
IGFBP3	other	0.0104	BCL2,CCL5,CDKN1A,MMP13
FLT3	kinase	0.0104	BCL2,IL6,XRCC5,XRCC6
phorbol 12,13-dibutyrate	chemical - endogenous non-mammalian	0.0104	CD93,CDKN1A,IGF1R,RRM2
nifedipine	chemical drug	0.0104	ATP2B1,CCL2,EDN1,IL6,KCNJ11,TYMS
miR-4708-5p (miRNAs w/seed GAGAUGC)	mature microrna	0.0104	BCL2,C21orf91,CACUL1,DEGS1,DENND2C,FSCN1,GREM2,INO80,JPH1,KBTBD8,KCND3,MEF2C,MKL2,MRPL57,PPIA,RAB2A,RB1,RBM39,SMCHD1,TSPAN14,ZC3H14,ZNF217
POLR2A	enzyme	0.0104	ACTB,CDKN1A,EGR2,PTBP1,UHMK1
FLI1	transcription regulator	0.0104	CCL5,DDX21,DNMT1,NIP7,TCP1
SMARCA2	transcription regulator	0.0104	CXCL13,MEF2C,MMP10,RRM2,TYMS
miR-669d-5p (and other miRNAs w/seed CUUGUGU)	mature microrna	0.0104	CYP2C18,EDEM1,EEF1A1,GLCCI1,KLHL15,MTOR,MYCBP,NIP7,OXCT1,PHLDB2,PRDX1,SLC7A11,SMAD7,TM9SF3,USP1,VPS45,ZNF322
tetrachlorodibenzodioxin	chemical toxicant	0.0104	ABCB6,ASNS,ATP2B1,BCL2,CCL5,CDKN1A,CYP2C18,DNMT1,EDN1,FZD7,IL6,MKLN1,MMP13,NFYB,ODC1,PERP,VLDLR
TO-901317	chemical reagent	0.0105	AGPAT3,CCL2,DIO1,FABP5,FASN,GPAM,HMGN1,HSD11B1,IL6,PCSK9,PSMA5,VLDLR
miR-3186-3p (and other miRNAs w/seed CACGCGG)	mature microrna	0.0105	ACSL3,CASZ1,DNAJC5,FGFR3,MAFG,POU3F1,RANGAP1,SNX9,TAPBP,TNRC6B,WTIP
miR-4738-3p (miRNAs w/seed GAAACUG)	mature microrna	0.0107	BMS1,C9orf66,COPS7B,DEGS1,FRZB,H3F3A/H3F3B,HNRNPH2,NDUFC2,PCBP1,PCBP2,PCDHB16,RRM2,SCN3A,SRD5A3,UBA2,YTHDC1,ZC3H14
prostaglandin E1	chemical - endogenous mammalian	0.0107	CD14,IL6,RRM2
BIRC3	enzyme	0.0107	CCL2,IL6,XIAP
IL31	other	0.0107	CCL2,CDK6,RB1
SLC29A1	transporter	0.0107	CCNG1,CDKN1A,RPL10A
RARRES2	transmembrane receptor	0.0107	CCL5,FASN,IL6
P2RX7	ion channel	0.0107	CCL2,IL6,NLRP3
chlorogenic acid	chemical drug	0.0107	CASP3,CCL2,IL6
idarubicin	chemical drug	0.0107	BCL2,CDKN1A,SESN2
alpha-tocopherol succinate	chemical drug	0.0107	BCL2,CASP3,XIAP
miR-483-3p (miRNAs w/seed CACUCCU)	mature microrna	0.0107	BMPR2,BPGM,CLDN11,CNOT6L,CPEB3,DCAF6,FNDC3B,GTF2H1,H2AFV,H3F3A/H3F3B,HACD3,HMGB3,HNRNPH2,INO80,MORF4L2,ORMDL1,PATZ1,PHC3,PIP5K1A,QKI,SGMS2,SPC25,SRSF2,TRIB2,YTHDC1
miR-658 (miRNAs w/seed GCGGAGG)	mature microrna	0.0107	ABLIM1,CIB2,DYSF,GPR37L1,GTF3C1,GTPBP1,HOPX,KIF1C,LSM5,MAPK1IP1L,MGRN1,PATZ1,PDE12,POU3F1,RAB5C,RASA3,RHPN2,SERF1A/SERF1B,SLC25A45,SLC2A12,SNRNP27,STOM,TAPBP,UBXN2B,ZDHHC18
miR-4269 (and other miRNAs w/seed CAGGCAC)	mature microrna	0.0108	ACE2,ARHGAP23,B3GNT2,BCL2,BMS1,BTBD3,C16orf87,DCAF10,FGFR3,FZD5,GRB2,HECA,INO80,KANK1,KCND3,KCNJ11,KCTD6,MAP2,MGRN1,NDE1,NFIA,PAFAH1B1,PFN2,PTPN11,REEP3,RIOK2,RMND5A,RNF144B,RPL7L1,SCN3A,SEPSECS,SGPP1,SLC25A45,SLC44A1,SORBS2,SPRR2B,SRSF2,TUBGCP4,WTIP
miR-2277-3p (miRNAs w/seed GACAGCG)	mature microrna	0.0108	CDKN1A,CFLAR,DNAJC5,EEA1,FLRT2,INTS5,KLF3,MGRN1,MRPL22,NPR3,PNRC1,PPIA,PPP4R3B,SLC17A8,TMEM41B,TTC30A
GLI1	transcription regulator	0.0109	BCL2,CCSAP,CDKN1A,DEGS1,GOSR1,GREM2,IL6,INSIG1,MEF2C,SESN3,TSC22D1
miR-3936 (miRNAs w/seed AAGGGGU)	mature microrna	0.0109	AGPAT3,ANKRD52,ARPP19,CACUL1,CAMTA1,CD209,CHD3,EIF5A,EWSR1,FRZB,FXN,FZD8,GFOD1,HACD3,MID1,NDUFA2,PAPSS1,PCBP1,PPIA,QKI,SET,SGSM1,SOGA1,TMEM165,TMEM30A,UBXN2B
miR-1843a-5p (and other miRNAs w/seed AUGGAGG)	mature microrna	0.011	ATAT1,C4orf3,C9orf66,CD93,CFLAR,CLCN5,CUL2,CYP2C18,EIF5,GREM2,GTF2H1,GTPBP1,IMPDH1,KCTD6,NAP1L1,PCBP2,PTP4A1,PURB,SAT1,STOM,TMEM135,TTC30A,YTHDC1
apigenin	chemical - endogenous non-mammalian	0.011	BCL2,CASP3,CCL2,CDK6,CDKN1A,IL6
Mapk	group	0.0112	BCL2,CCL2,CDKN1A,CFLAR,IL6,MMP10,MMP13
prednisolone	chemical drug	0.0112	BCL2,BECN1,CASP3,CCL2,CFLAR,EDN1,IGF2BP3,IL6,ISG20,PRDX1,RB1,ZBTB16
miR-3614-3p (miRNAs w/seed AGCCUUC)	mature microrna	0.0112	ACTB,BMPR2,BTBD3,CBFA2T2,CCNYL1,CFLAR,CPEB3,EVI2A,GREM2,H3F3A/H3F3B,HACD3,HIGD1A,IMPDH1,JPH1,KCTD6,MAP2,PTPN11,SEPSECS,SGMS2,SIK2,SLC7A8,SMG1,ZNF322
IL2	cytokine	0.0112	ATM,BCL2,CASP3,CCL2,CCL5,CCNG1,CD47,CDK6,CDKN1A,CFLAR,DDX21,EDN1,IL6,ISG20,ITM2B,NOP2,PLK1,RPL10,RPL21,SESN3,SLAMF1,SLC30A1,TRIB2
BIRC5	other	0.0112	BCL2,BGN,CASP3,CDKN1A,CXCL13
diphenyleneiodonium	chemical reagent	0.0112	CCL2,IGF1R,IL6,MMP13,RAC1
telmisartan	chemical drug	0.0112	ACE2,BCL2,CASP3,CCL2,IL6
miR-3688-3p (and other miRNAs w/seed AUGGAAA)	mature microrna	0.0113	BMPR2,CASP3,CCSAP,CLCN5,CNOT6L,H3F3A/H3F3B,HSPE1,KBTBD8,MEF2C,PDK1,PLEKHF2,PPP4R3B,RAC1,RRM2,SEPP1,SLC2A12,SREK1IP1,STOM,TMTC1,UBN2
FOXO1	transcription regulator	0.0114	ATP5G3,BCL2,CDKN1A,CFLAR,EDN1,EGR2,FASN,GPAM,IGF1R,IL6,MRPL57,NDUFA9,NKX3-1,SESN3,SPC25,THBS1
miR-616-3p (miRNAs w/seed GUCAUUG)	mature microrna	0.0114	AP1AR,BPGM,CASP3,FLRT2,NFIA,NLRP3,PPM1H,PSMA5,PURB,QKI,QSER1,RB1,SAP30L,SLC17A8
asoprisnil	chemical drug	0.0114	BCL2,CASP3,IGF1R,PARP1
PRKAA	group	0.0114	BCL2,CDKN1A,HSD11B1,IL6
RNASE2	enzyme	0.0114	CCL2,CCL5,CCL7,IL6
CD4	transmembrane receptor	0.0114	BCL2,CD4,CFLAR,CXCL13
RPS6KB1	kinase	0.0114	BCL2,CDKN1A,CFLAR,RB1
GTF2B	transcription regulator	0.0114	ACTB,ASNS,CDKN1A,DIO1
TSC1	other	0.0114	BCL2,EGR2,IL6,LDHB
STUB1	enzyme	0.0114	CASP3,CDKN1A,IL6,KLHL24
choline	chemical - endogenous mammalian	0.0114	CDKN1A,DNMT1,FLT1,SLC44A1
miR-154-5p (miRNAs w/seed AGGUUAU)	mature microrna	0.0115	AP3M1,B3GLCT,CPEB3,CTDSPL2,CUL2,DCAF6,DNASE2B,GATM,HYLS1,KATNBL1,MAGI2,MAP4,NAP1L1,NFYB,PAPPA,PHC3,RAB2A,RHEBL1
miR-1183 (miRNAs w/seed ACUGUAG)	mature microrna	0.0115	AIM1,GOPC,KCNJ11,KCTD10,KLF3,MAP2,MGRN1,MKL2,MYBL1,N4BP2,PTPRZ1,QKI,SMG1,TM9SF3,TRIB2,UBQLN1,UBXN2B,XRCC5
miR-3164 (and other miRNAs w/seed GUGACUU)	mature microrna	0.0115	ARRDC4,BCL2,BPGM,CISD1,CLCN5,GRAMD1C,HMGN1,HOPX,MID1,MMP13,MYBL1,PPP4R3B,PTBP1,RAB5C,RPL15,SEPSECS,SNX4,TMED4,YTHDC1,ZC3H14
miR-140-5p (and other miRNAs w/seed AGUGGUU)	mature microrna	0.0115	ANKRD52,BAZ1B,C11orf52,CASP3,CCNYL1,CFLAR,EGR2,FLRT2,FOXN2,GNA13,GNG5,HMGN5,HSPA4L,IGF1R,KATNBL1,MAGI2,MRPL57,NPR3,PFN2,PHLDB2,PTPN9,PURB,RBM39,RLIM,SAP30L,SGSM1,TFPI,TTK,TULP4
miR-384-3p (and other miRNAs w/seed UUCCUAG)	mature microrna	0.0116	ACSL3,BPGM,CD93,CISD1,CPEB3,CTDSPL2,DDX21,FNDC3B,FZD5,GNA13,GREM2,INPP4B,KATNBL1,PDK1,PERP,QKI,RHPN2,RNF144B,RNF8,SLC7A11,SMG1,SNRNP27,THBS1,WDR4,YY1
IKBKB	kinase	0.0116	BCL2,CCL2,CCL5,CDKN1A,EDN1,FASN,FSCN1,IL6,MMP13,PLK1,SEMA3C,TERF2IP,XIAP
EGR1	transcription regulator	0.0116	ATP2A2,CASP3,CCL2,CDKN1A,EGR2,FLT1,IGF1R,MYBL1,RB1,THBS1
miR-3941 (and other miRNAs w/seed UACACAC)	mature microrna	0.0117	AP3M1,BMS1,CASZ1,CD93,CDC73,CTDSPL2,DAZAP2,EIF1AY,FAM126B,FXN,FZD8,GRB2,IARS,LRRC8B,MID1,PNRC1,PTP4A1,RAD51C,RMND5A,RNF144B,SGMS2,SLC44A1,SLC7A11,SMCHD1,SORBS2,TSPAN14,ZNF217,ZNRF2
O6-benzylguanine	chemical drug	0.0117	CDKN1A,CFLAR
N-Cadherin	group	0.0117	CCL2,CDKN1A
(6)-gingerol	chemical - endogenous non-mammalian	0.0117	CDK6,CDKN1A
recombinant human endostatin	chemical drug	0.0117	BECN1,CASP3
WP1066	chemical drug	0.0117	BCL2,EDN1
PCM1	other	0.0117	CDKN1A,RB1
IgG2a	complex	0.0117	BCL2,IL6
IER3	other	0.0117	BCL2,PIK3CB
CTNNBIP1	other	0.0117	CDKN1A,RAC1
mir-322	microrna	0.0117	BCL2,IGF1R
mir-224	microrna	0.0117	CDKN1A,DIO1
EGR4	transcription regulator	0.0117	EGR2,MYBL1
DLC1	other	0.0117	CDK6,S100A10
CYP4F2	enzyme	0.0117	FLT1,IL6
DEAF1	transcription regulator	0.0117	CASP3,DEAF1
NPAT	transcription regulator	0.0117	HIST1H4C,HIST2H4A
NACC1	transcription regulator	0.0117	BCL2,HMGB1
NRP1	transmembrane receptor	0.0117	BCL2,ID1
CLIC4	ion channel	0.0117	CCL5,IL6
PPM1A	phosphatase	0.0117	CDKN1A,MMP13
TNFRSF10B	transmembrane receptor	0.0117	CFLAR,IL6
TBL1XR1	transcription regulator	0.0117	DIO1,SMAD7
nicorandil	chemical drug	0.0117	BCL2,CASP3
4-coumaric acid	chemical - endogenous mammalian	0.0117	CDKN1A,ODC1
eugenol	chemical - endogenous non-mammalian	0.0117	CDKN1A,IL6
rutin	chemical toxicant	0.0117	BCL2,CASP3
S-allyl-L-cysteine	chemical - endogenous non-mammalian	0.0117	CASP3,FASN
sulforafan	chemical drug	0.0117	AKR1B10,BCL2,CASP3,CCL2,CDKN1A,DNMT1,IL6,XIAP
RETNLB	other	0.0117	CASP3,CCL2,CCL5,FRZB,MID1,STOM
YAP1	transcription regulator	0.0117	CASP3,CDK6,EDN1,ID1,IGF1R,PLK1
spironolactone	chemical drug	0.0117	BCL2,CASP3,CDKN1A,EDN1,FASN,IL6
Rxr	group	0.0118	BCL2,CDKN1A,CYP4F2,DIO1,IL6,INSIG1,MMP13
miR-1273d (miRNAs w/seed AACCCAU)	mature microrna	0.0119	ARRDC4,DCAF10,FRZB,GRHL1,GXYLT1,HIGD1A,JPH1,LSM5,MTO1,NAP1L1,NFYB,PIKFYVE,PPIA,PRRC2C,PTP4A1,RB1,REEP3,SLC7A11,TULP4
LEF1	transcription regulator	0.0121	BCL2,CASP3,CDKN1A,POU3F2,RNF8
HES1	transcription regulator	0.0121	BCL2,CD4,CDKN1A,IL6,MMP13
PLN	transporter	0.0121	ACTB,ATP2B1,GNA11,VCP,VLDLR
ursolic acid	chemical drug	0.0121	BCL2,CASP3,CDKN1A,FASN,HMGB1
miR-3944-5p (miRNAs w/seed GUGCAGC)	mature microrna	0.0121	ANAPC1,AP3M1,ARHGAP23,CACUL1,EGR2,FAM126B,FLRT2,FLT1,FOXP1,GFOD1,GOPC,GPNMB,GREM2,H2AFY,MAGI2,MGRN1,MKL2,NFIA,NPR3,PHC3,PURB,QKI,RASA3,SCN3A,SLAMF1,SMO,SPC25,TNRC6B,ZNRF2
BCR (complex)	complex	0.0122	BCL2,CASP3,CDK6,CFLAR,IL6,S100A10,XIAP,ZBTB16
PML	transcription regulator	0.0122	CDKN1A,DNAJB4,FASN,GPAM,MMP10,PCBP2,PIK3CB,PRDX1
tamoxifen	chemical drug	0.0123	BCL2,BECN1,CDK6,CDKN1A,CFLAR,FASN,IL6,ISG20,KLHL24,MTO1,RB1,SMAD7,USP1
NCF1	enzyme	0.0124	CCL5,CD14,CDKN1A
ERVW-1	other	0.0124	CCL5,CDKN1A,IL6
SP100	transcription regulator	0.0124	CD14,CDKN1A,HSPE1
MC4R	g-protein coupled receptor	0.0124	FASN,IL6,PSMA2
PYCARD	transcription regulator	0.0124	CASP3,CDKN1A,IL6
RACK1	enzyme	0.0124	CCL5,CDKN1A,RB1
MAP2K2	kinase	0.0124	CDKN1A,DNMT1,IL6
CRYAB	other	0.0124	CASP3,HSPB2,IL6
LIPG	enzyme	0.0124	BCL2,CCL2,IL6
2-mercaptoacetate	chemical - endogenous non-mammalian	0.0124	IL6,S100A10,TPT1
calyculin A	chemical toxicant	0.0124	CCL2,CDKN1A,ODC1
salvin	chemical toxicant	0.0124	CCL2,CD14,IL6
MKNK1	kinase	0.0124	ARIH1,ATAT1,EEF1D,FAM49A,HSPA4L,PAFAH1B1,PTBP1
miR-4747-5p (and other miRNAs w/seed GGGAAGG)	mature microrna	0.0124	ABLIM1,ADAM19,ANKRD52,ATAT1,ATP6V1C1,ATPAF1,ATXN2L,BAZ2A,CAMKK2,CCL5,CD47,CD99L2,CDKN1A,CHD3,CIB2,CNOT6L,DDX21,EEF1A1,FZD8,GPR37L1,GRB2,HABP2,HIGD1A,HMGB3,HOXA3,IARS,KHSRP,LSM5,MGRN1,MRPL22,NDE1,NKX3-1,NSF,OXCT1,PAMR1,PATZ1,PPIA,PTP4A1,PTPN9,RNF144B,RUFY2,SLC7A8,SOGA1,TAGLN2,TFPI,THAP5,TM9SF3,TMEM135,TUBGCP4,YWHAE
rottlerin	chemical toxicant	0.0125	CDK6,CDKN1A,DNMT1,MMP13,PRDX1,XIAP
miR-4793-5p (miRNAs w/seed CAUCCUG)	mature microrna	0.0125	ALX4,B3GNT2,CACUL1,CD93,CD99L2,CTDSPL,EIF5,FRZB,GFOD1,GNA13,GOSR1,H3F3A/H3F3B,HSD11B1,HSPA4L,MAGI2,NKX3-1,NUP210,PHC3,PSMC3IP,SOX12,UBXN2B,ZC3H14
miR-648 (miRNAs w/seed AGUGUGC)	mature microrna	0.0125	ATAT1,CASZ1,CCNG1,CUL5,EDEM1,FLRT2,GPNMB,GXYLT1,H3F3A/H3F3B,IMPDH1,KANK1,KCNE4,LRRC8B,NAP1L1,NEDD4,QKI,REEP3,RHEBL1,RLIM,RUFY2,SMG1,THBS1
miR-520a-5p (and other miRNAs w/seed UCCAGAG)	mature microrna	0.0125	ACE2,ADAM19,AIM1,CD209,CD93,CDC73,CFLAR,CLCN5,CTDSPL,CTDSPL2,CXCL13,DAZAP2,FSCN1,GTF2H1,GTF3C1,H3F3A/H3F3B,IGF1R,KCTD10,KDELR2,KIF1C,KLF3,MKLN1,NFYB,NKIRAS1,PSMC3IP,PTP4A1,QSER1,RAMP1,RB1,RIOK2,SAP30L,TMEM135,UBQLN1,ZNRF2
COMMD3-BMI1	transcription regulator	0.0126	HOXA1,HOXA10,HOXA3,IGF2BP3
S100A4	other	0.0126	CCL5,CDKN1A,MMP13,THBS1
AGTR1	g-protein coupled receptor	0.0126	ACE2,CASP3,EDN1,IL6
miR-4471 (and other miRNAs w/seed GGGAACU)	mature microrna	0.0127	ABLIM1,ACIN1,B3GNT2,BMPR2,DIO1,DNAJB4,FZD5,GATM,GOLGA3,HOXA1,MAFB,MRPL22,ORMDL1,POU3F1,PPIA,RCN2,SERBP1,SLC7A11,SMO,SPRR2B,SPRR2E,SREK1IP1,TRIB2,YTHDC1,ZC3H14
miR-125b-5p (and other miRNAs w/seed CCCUGAG)	mature microrna	0.0127	ATP6AP1L,B3GLCT,BAZ2A,BCL2,BMPR2,CDK6,COPS7B,CPEB3,CXCL13,DAZAP2,EDEM1,FAM126B,FNDC3B,GOPC,GRHL1,H3F3A/H3F3B,HIST1H4A,HIST1H4L,HMGB3,HSPB2,ID1,KLF3,KLHL24,LIN28B,LRRC8B,MAPK1IP1L,NDUFA2,NIP7,NUP210,ORC2,PAFAH1B1,PERP,PPM1H,QKI,RASA3,REEP3,RHEBL1,RMND5A,RNF144B,RPL36A,RRM2,SAP30L,SLC16A6,SMG1,SMO,TAPBP,TMEM135,TRIB2,TSPAN14,YTHDC1,ZBTB34,ZDHHC18
miR-345-3p (and other miRNAs w/seed CUGAACU)	mature microrna	0.0127	ATP5A1,C21orf91,CCNG1,CCSAP,CTCFL,DDAH1,EGR2,FUT3,GNA13,HNRNPH2,LPGAT1,MKLN1,ORMDL1,PDE12,RAC1,SLAMF1,TMTC1,ZBTB34,ZC3H14
medroxyprogesterone acetate	chemical drug	0.0128	BCL2,CASP3,CCL2,CCL5,FASN,HSD11B1,IL6,SPC25
miR-204-5p (and other miRNAs w/seed UCCCUUU)	mature microrna	0.0128	ABCB6,AP3M1,ARL8B,ATP2B1,ATP6V1C1,BAZ2A,BCL2,CAMK2D,CAMTA1,CLCN5,COX5A,CTDSPL,DNAJB4,EDEM1,FLRT2,FLT1,GTF3C1,IGF2BP3,KLF3,LSM5,MAFG,MAPK1IP1L,MRPL22,NFIA,NMT1,NPR3,PERP,POU3F2,PTP4A1,PTPN11,RAB33B,RAMP1,RAP2C,RBM15B,RPL36A,RRM2,SLC16A6,SMARCA5,TMEM30A,TNRC6B,UBA2,UBN2,ZBTB34
miR-6967-5p (and other miRNAs w/seed AGGGAGG)	mature microrna	0.0128	ACIN1,ACTR1B,AGPAT3,ALX4,ANKRD52,ARHGAP23,ATAT1,BAZ2A,CCL7,CCNYL1,CD4,CD93,CHD3,CNOT6L,CUL1,CUL2,DDAH1,FSCN1,FXN,GFOD1,GOSR1,GRB2,GTPBP1,H2AFV,HABP2,HMGB3,HOXA10,IMPDH1,INPP4B,KLF3,LMNB2,MAFG,MAGI2,NPR3,PAFAH1B1,PATZ1,PTBP1,PTPN11,PTPN9,QKI,RANGAP1,RBM15B,RRM2,S100A10,SESN2,SGTB,SLC25A45,SLC7A8,SOX12,SQRDL,STOM,TAPBP,TNRC6B,ZDHHC18
miR-4733-3p (and other miRNAs w/seed CACCAGG)	mature microrna	0.0129	ARL8B,B3GNT2,BCL2,C4orf3,CAMK2D,CD209,CD47,CXCL16,CYB5R3,DAZAP2,DNAJC5,FLRT2,GTF3C1,HMGB1,KCTD6,LRRC8B,MGRN1,MID1,NAP1L1,NFYB,NSF,PATZ1,RBM15B,RFC1,RPL10,SERBP1,SET,SLAMF1,SLC25A45,SOGA1,SOX12,XK,ZNF322
IL32	cytokine	0.013	BCL2,CCL2,IL6,MMP13,XIAP
Pln	other	0.013	ACTB,ATP2B1,GNA11,VCP,VLDLR
miR-4273 (and other miRNAs w/seed UGUUCUC)	mature microrna	0.013	ATM,EDN1,FAM221A,FDX1,JPH1,KBTBD8,KHSRP,PRDX1,PTPN11,PURB,RAB33B,RBM39,SIGLEC6,SMCHD1,TMEM135,TNRC6B,TUBGCP4,VLDLR,ZNF322
peptidoglycan	chemical - endogenous non-mammalian	0.013	CASP3,CCL2,CCL5,CXCL16,IL6,MMP13,NLRP3
NR1H3	ligand-dependent nuclear receptor	0.013	ACSL3,CCL5,FASN,GPAM,HSD11B1,IL6,RB1
INSIG1	other	0.013	CCL5,CXCL13,CYP4F2,FABP5,FASN,GPAM,IL6
miR-4724-3p (and other miRNAs w/seed UACCUUC)	mature microrna	0.0132	AP1AR,CAMK2D,CCNG1,DDAH1,DEAF1,DPY19L4,FZD5,FZD7,GFOD1,GNA13,GPAM,H3F3A/H3F3B,PDK1,SCN3A,SEMA3C,SORBS2,UHMK1,ZNF322
miR-3651 (miRNAs w/seed AUAGCCC)	mature microrna	0.0133	ARL8B,C21orf91,CAMTA1,CBFA2T2,CD47,DCAF10,FXN,KLHL15,PLEKHF2,RCN2,RPL7L1,SET,SGTB,SLC2A12,SLC7A11,TAPBP,TMEM135,TMTC1,USP1
miR-2355-5p (miRNAs w/seed UCCCCAG)	mature microrna	0.0133	ABCB6,ADAM19,ANKRD52,ATP6V1C1,ATPAF1,ATXN2L,B3GNT2,BCL2,BGN,BTBD3,CAMKK2,CLCN5,CLDN11,CNOT6L,DPY19L4,EDN1,FUT3,FZD7,GDE1,GFOD1,GOPC,GRAMD1C,HOXA1,ID1,JPH1,KCNE4,KCNJ11,KLF3,LPGAT1,MAP7D1,MEF2C,MGRN1,MID1,NFIA,NIP7,PAFAH1B1,PATZ1,PERP,PHLDB2,POU3F2,PTPN9,RANGAP1,RCBTB1,SF3B3,SLC17A8,SMCHD1,SOGA1,SORBS2,TAF13,TMTC1
miR-3152-3p (and other miRNAs w/seed GUGUUAG)	mature microrna	0.0134	ATAT1,ATP2A2,CLDN11,COL4A1,CUL5,GOSR1,KBTBD8,KLF3,REEP3,RHPN2,RUFY2,SLC39A6,TFPI
miR-4701-5p (and other miRNAs w/seed UGGCCAC)	mature microrna	0.0135	ACIN1,ALX4,ATP2B1,C18orf54,CCDC92,CD99L2,CFLAR,CTDSPL,DGCR2,EPDR1,FUT3,FZD5,GDE1,GFOD1,HABP2,HMGB3,IGF1R,MAFG,MAP2,MGA,MRPL57,N4BP2,NEDD4,NKX3-1,NSF,PPM1H,RARS,RASA3,RIMS1,RPL15,RSG1,RUFY2,SET,SF3B3,SMC3,TMEM135,TRMT61A,ZDHHC18
miR-1255b-5p (and other miRNAs w/seed GGAUGAG)	mature microrna	0.0135	AIM1,AP3M1,ATP2A2,BAZ2A,CAMTA1,CBX3,CDKN1A,EPDR1,EVI2A,GFOD1,KCNJ11,MAP2,MID1,MKLN1,NPC1L1,OXA1L,RCN2,RNF8,SEPP1,SPC25,SRD5A3,TULP4
miR-3177-5p (miRNAs w/seed GUGUACA)	mature microrna	0.0136	AGPAT3,ATP5G3,ATP6V1C1,BCL2,CDC73,CXCL13,FAM126B,FLRT2,GATM,GRHL1,HMGB1,HNRNPH2,KCNJ11,MAPK6,NDUFA9,PAMR1,POU3F1,RFC1,RIMS1,RMND5A,SAP30L,SAT1,SEMA3C,SMAD7,THBS1,YY1
miR-4325 (miRNAs w/seed UGCACUU)	mature microrna	0.0136	ACTB,AP1AR,CCSAP,CD93,DCAF6,EIF5,FZD7,GATM,GDE1,GRHL1,GTF2H1,KATNBL1,KBTBD8,KDELR2,MAP4,MRPS33,NFIA,PCBP2,PFN2,RAP2C,RPL15,SCN3A,SORBS2,TFPI
miR-3090-3p (and other miRNAs w/seed CCCAGGU)	mature microrna	0.0137	ANKRD52,ARRDC4,ATAT1,ATM,ATP2A2,BTBD3,CACUL1,CFLAR,DEAF1,FLT1,FUT3,FXN,FZD5,FZD7,FZD8,GRAMD1C,GRB2,H2AFV,LIN28B,LMNB2,NFYB,PAFAH1B1,PANK3,PPP4R3B,RAP2C,RFC1,RIOK2,RPL10,SERF1A/SERF1B,SESN2,SF3B3,SGSM1,SIK2,SMAD7,SMCHD1,SMO,SNX9,SOGA1,SPRR2B,SPRR2E,STOM,TRIB2,TUBGCP4,TULP4,VCP,XIAP,YBX3
Hsp27	group	0.0138	BCL2,CD14,CDKN1A,IL6
CASP8	peptidase	0.0138	CD14,CFLAR,IL6,NLRP3
H2AFY	other	0.0138	CDKN1A,FASN,ID1,PARP1
DACH1	transcription regulator	0.0138	CDKN1A,ID1,IL6,MEF2C
ethylene glycol tetraacetic acid	chemical reagent	0.0138	ATP2A2,BCL2,HOXA1,IL6
miR-766-3p (miRNAs w/seed CUCCAGC)	mature microrna	0.0138	ANAPC11,ATM,ATP1A2,ATXN2L,BAZ2A,CACNG8,CCNYL1,CUL5,DAZAP2,DGCR2,EPDR1,FARSB,FDX1,FRZB,FUT3,GPNMB,KCNE4,KIF14,MAP2,MAP4,MYCBP,NDE1,NDUFC2,NUP210,PARP1,POU3F2,RAB15,RNF144B,RNF8,RPL14,SLC16A6,SLC17A8,SLC7A8,TFPI,THAP5,TMTC1,UHMK1,XK,ZNRF2
trichloroethylene	chemical toxicant	0.0139	CASP3,CCNG1,CD47,CDK6,STOM
miR-513a-3p (and other miRNAs w/seed AAAUUUC)	mature microrna	0.0139	C9orf66,GOLGA3,MAP4,RPA4,SLC7A11
DDIT3	transcription regulator	0.0139	BCL2,CFLAR,HSPE1,IL6,MYCBP
L-triiodothyronine	chemical - endogenous mammalian	0.0139	ACTB,ATP2A2,CDKN1A,COL4A1,COX5A,DIO1,EDN1,EGR2,FASN,HSD11B1,IGF1R,IL6,MT-CO2,ODC1,ROCK1,SSB
LDL	complex	0.0139	ATP2A2,BCL2,CCL2,CCL5,CDKN1A,CFLAR,CXCL13,DNMT1,IGF1R,IL6,INSIG1,RANBP1
miR-3667-5p (miRNAs w/seed AAGACCC)	mature microrna	0.014	ACIN1,ATP2B1,CAMK2D,CBX3,CCL2,CHD3,CPEB3,CUL2,DNASE2B,EDEM1,GOLGA3,HOXA1,IGF1R,INSIG1,MGRN1,MYCBP,NTAN1,PCDHB16,PIP5K1A,RB1,SMARCA5,TSPAN14
miR-451b (miRNAs w/seed AGCAAGA)	mature microrna	0.0141	ATP6V1C1,BPGM,CCNYL1,CTDSPL2,EDEM1,GALNT11,GNA13,GPR37L1,JPH1,KATNBL1,KHSRP,KIF1C,MKL2,PAPSS1,PCDHB16,PIP5K1A,PTP4A1,RCN2,RHPN2,SET,SRSF2,YY1,ZBTB34
BHLHE40	transcription regulator	0.0142	FASN,ID1,MEF2C
mir-124	microrna	0.0142	CAMTA1,KCNJ11,PTBP1
IL15RA	transmembrane receptor	0.0142	BCL2,EDN1,IL6
Cdkn1c	other	0.0142	ATM,CDKN1A,POU3F1
alendronic acid	chemical drug	0.0142	BCL2,ID1,IL6
miR-3662 (miRNAs w/seed AAAAUGA)	mature microrna	0.0142	CAMTA1,CPEB3,GALNT11,MAPK6,NEDD4,NPR3,REEP3,SGTB,SLC7A11
miR-3942-5p (and other miRNAs w/seed AGCAAUA)	mature microrna	0.0143	ATP1A2,CCNG1,CDK6,CXCL16,DPY19L4,EDEM1,FAM159B,HACD3,HIGD1A,HSPA4L,MAFG,NIP7,NPR3,PAFAH1B1,PHLDB2,QSER1,RB1,SCN3A,SEPP1,SLC39A6,SRD5A3,ZC3H14
miR-513a-5p (miRNAs w/seed UCACAGG)	mature microrna	0.0145	ABLIM1,APEX1,ARRDC4,BMS1,CCNG1,CIB2,DDAH1,DNASE2B,EEF1A1,GOSR1,GRB2,GXYLT1,HIST2H2AA3/HIST2H2AA4,JPH1,KATNBL1,KIF1C,KLF3,MAGI2,MID1,NKIRAS1,NSF,NUP210,PAMR1,PRRC2C,PSMA5,RNF8,SERF1A/SERF1B,SLITRK5,UBN2,UHMK1,ZBTB34
miR-4428 (miRNAs w/seed AAGGAGA)	mature microrna	0.0145	AGPAT3,AP1AR,ARPP19,ATP6AP1,BMS1,C18orf54,CFLAR,CTDSPL2,DAZAP2,DGCR2,FAM126B,GATM,GTF2H1,H2AFV,HNRNPH2,KLHL24,PCDHB16,PRELID3B,RAP2C,RUFY2,SAP30L,SLC17A8,SUDS3,TFPI,TULP4,XK
TRAF2	enzyme	0.0148	CCL2,CCL5,CFLAR,IL6,PLK1,REEP3
miR-548c-3p (miRNAs w/seed AAAAAUC)	mature microrna	0.0148	EEA1,IGF2BP3,QKI,RLIM,SLC7A11,UBN2
LYN	kinase	0.0148	ATP2A2,BCL2,CCL5,CDKN1A,CFLAR,IL6
NFATC3	transcription regulator	0.0149	BCL2,CASP3,EDN1,EGR2,IL6
MBD2	transcription regulator	0.0149	ACTB,CDKN1A,CENPH,PLK1,XIAP
miR-577 (miRNAs w/seed AGAUAAA)	mature microrna	0.0149	ATAT1,CTDSPL2,EPDR1,GXYLT1,HMGN5,KIF14,LIN28B,TM9SF3,TMEM41B,TTC30A
miR-4712-5p (and other miRNAs w/seed CCAGUAC)	mature microrna	0.015	ARPP19,C14orf169,C9orf66,CCZ1/CCZ1B,CPEB3,CUL2,GLCCI1,GOPC,GTF3C1,KCNJ11,LPGAT1,MID1,MYBL1,NAP1L1,RCN2,SGTB,SLITRK5,SMCHD1,UBQLN1,XK,ZNRF2
miR-4452 (miRNAs w/seed UGAAUUC)	mature microrna	0.015	C4orf3,CCNG1,CLCN5,COL4A1,DDX21,EEA1,FLT1,GRAMD1C,H2AFV,KBTBD8,RAP2C,RHPN2,SLC39A6
miR-4282 (miRNAs w/seed AAAAUUU)	mature microrna	0.0151	CCDC59,CUL5,FOXN2,SREK1IP1
AKT2	kinase	0.0151	BCL2,IGF1R,RAC1,XIAP
SB 216763	chemical toxicant	0.0151	CCL2,FASN,FSCN1,IL6
5-N-ethylcarboxamido adenosine	chemical reagent	0.0151	CBFA2T2,CCL2,EGR2,IL6,ODC1,RAC1,THBS1
miR-4645-3p (miRNAs w/seed GACAGUA)	mature microrna	0.0151	C16orf87,CPEB3,CXCL13,DCAF10,DPY19L4,INPP4B,KCTD6,MAGI2,MAPK6,MID1,MKL2,MTOR,NFYB,NXNL2,PAFAH1B1,PPIA,RBM15B,RBM39,STOM,TMEM135
ADORA2A	g-protein coupled receptor	0.0152	ATP1A2,ATP2A2,ATP2B1,ATP6AP1,EGR2,EIF5A,IL6,ROCK1
AHR	ligand-dependent nuclear receptor	0.0153	ABCB6,ADAM19,ATP2B1,CCL5,CDKN1A,COL4A1,DIO1,EDN1,FZD7,IL6,NFYB,NID2,PLK1,SERPINA12,THBS1
GATA3	transcription regulator	0.0153	BCL2,CCL5,CD4,CDKN1A,FSCN1,IL6,NKX3-1,SERF1A/SERF1B,SGPP1,ZBTB16,ZNF217
12(S)-hydroxyeicosatetraenoic acid	chemical - endogenous non-mammalian	0.0153	IL6,RB1
GCS-100	chemical drug	0.0153	CDK6,CDKN1A
Cyclin A	group	0.0153	CDKN1A,HIST4H4
ZNF382	transcription regulator	0.0153	CDK6,ID1
S100A10	other	0.0153	IL6,S100A10
TH-302	chemical drug	0.0153	CDK6,CDKN1A
ACACA	enzyme	0.0153	FASN,GPAM
ACLY	enzyme	0.0153	FASN,GPAM
MTBP	other	0.0153	CDKN1A,ODC1
UGT2B17	enzyme	0.0153	NKX3-1,SLC16A6
ARF6	transporter	0.0153	CCL5,IL6
GLPG0634	chemical drug	0.0153	IL6,MMP13
TNRC6A	other	0.0153	CDKN1A,RB1
UGT2B15	enzyme	0.0153	NKX3-1,SLC16A6
MM-401	chemical reagent	0.0153	BCL2,HOXA10
niflumic acid	chemical drug	0.0153	CFLAR,IL6
cerulenin	chemical drug	0.0153	CDKN1A,FASN
2,4-dinitrophenol	chemical toxicant	0.0153	IL6,MT-CO2
magnesium sulfate	chemical drug	0.0153	HMGB1,IL6
levofloxacin	chemical drug	0.0153	CDKN1A,IL6
huperzine A	chemical drug	0.0153	CCL2,IL6
uridine	chemical - endogenous mammalian	0.0153	CASP3,EEF1A1
miR-4774-5p (miRNAs w/seed CUGGUAU)	mature microrna	0.0154	ARIH1,ATP5A1,CBX3,CEP104,CFLAR,FNDC3B,GPNMB,INSIG1,KCTD6,ORC5,QKI,RAB33B,S100A10,SGPP1,SLC39A6,SMCHD1,WDR4,YWHAE
thyroid hormone	chemical - endogenous mammalian	0.0155	ATP2A2,ATP5L,CDKN1A,DDAH1,FASN,ID1,KLF3,RAB2A,S100A10,YWHAE
miR-6859-5p (and other miRNAs w/seed AGAGGAA)	mature microrna	0.0155	ACE2,BPGM,CBX3,CCNYL1,CUL5,EPDR1,GATM,GOSR1,GXYLT1,HSD11B1,IGF1R,ITM2B,NSF,ORC2,OXCT1,PANK3,PDE12,PSMC3IP,PTPRZ1,PURB,RAC1,RANBP1,RLIM,SLITRK5,SOX12,TCP1,TM9SF3,TMED4,TMEM41B
miR-1226-3p (miRNAs w/seed CACCAGC)	mature microrna	0.0156	ATP2A2,BTBD3,CD47,CHD3,CREBBP,CTDSPL,EDEM1,FAM126B,FZD5,GFOD1,GRB2,GTF3C1,GTPBP1,HOXA3,IGF2BP3,KATNBL1,MORF4L2,NAP1L1,NFIA,ORMDL1,PRRC2C,PURB,RAB15,RIMS1,RMND5A,RPL15,SLC25A45,SLC39A6,TSPAN14,XIAP,YBX3,ZNF322
miR-3619-3p (miRNAs w/seed GGACCAU)	mature microrna	0.0156	AP1AR,CCSAP,COL4A1,CYP4F2,DCAF10,DNAJC5,EIF5A,FRZB,GXYLT1,HSPB2,KCTD6,KLHL15,LSM5,N4BP2,PERP,QKI,QSER1,RRM2,SEMA3C,SNX9,TMEM165
TBK1	kinase	0.0156	ATM,CCL5,EDN1,IL6,ISG20,TSC22D1
zinc	chemical drug	0.0156	AKR1B10,IL6,KPNA2,MAFG,RB1,SLC30A1
miR-1228-3p (miRNAs w/seed CACACCU)	mature microrna	0.0158	ABLIM1,ARRDC4,ASNS,ATP1B3,C4orf3,CD47,CD99L2,CTCFL,CXCL16,DOLK,DPY19L4,GPR37L1,INPP4B,NFIA,PPID,REEP3,RHPN2,RPL36A,SEMA3C,SERBP1,SESN2,SMARCA5,USP1
WNT5A	cytokine	0.0158	BCL2,CCL2,CD14,FLT1,IL6,MMP10,MMP13
BCL2	transporter	0.0158	ATP2A2,BCL2,CASP3,CCNG1,CDKN1A,IL6,XIAP
phenethyl isothiocyanate	chemical drug	0.0158	BCL2,MAP2,MAPK6,PCSK9,RLIM,ROCK1,RPL5
TCR	complex	0.0159	ABLIM1,BCL2,CCL5,CD4,CFLAR,CXCL13,EGR2,IL6,ISG20,NIP7,ODC1,SLAMF1,SMAD7,TSC22D1
BCL2L1	other	0.0159	BCL2,CASP3,CFLAR,MAP2,THBS1
GHRL	growth factor	0.0159	BCL2,EDN1,FASN,GPAM,IL6
miR-4524a-5p (and other miRNAs w/seed UAGCAGC)	mature microrna	0.016	AGPAT3,ARPP19,ATP5G3,CACUL1,CD47,CLCN5,COL4A1,CPEB3,DCAF10,DNAJB4,FNDC3B,KANK1,KCND3,MYBL1,NAE1,ORMDL1,PAPPA,PPM1H,PRRC2C,QKI,RNF144B,SMAD7,TNRC6B,UBN2,UHMK1,YTHDC1,ZBTB34,ZNRF2
miR-660-5p (and other miRNAs w/seed ACCCAUU)	mature microrna	0.0161	BCL2,CAMK2D,FOLH1,FRZB,GRHL1,GXYLT1,HECA,JPH1,KBTBD8,KLF3,NAP1L1,NEDD4,NKX3-1,PIKFYVE,PPIA,RAB33B,ROCK1,RPL36A,TMEM41B,ZBTB34
L-dopa	chemical - endogenous mammalian	0.0161	ARPP19,ATP2A2,BCL2,BTBD3,CASP3,CASZ1,CCNYL1,CIB2,COL4A1,EGR2,FEM1B,GKAP1,GNA13,HNRNPL,MEF2C,PFN2,PSMC3IP,PTBP1,PTPRZ1,RAMP1,REEP3,RIMS1,S100A10,SNX9,TMEM41B,VLDLR
rosiglitazone	chemical drug	0.0161	BCL2,CASP3,CCL2,CCL5,CDKN1A,COX5A,FABP5,FASN,FDX1,GPAM,HSD11B1,IL6,INSIG1,SEMA3C,THBS1,TSC22D1,VLDLR,YWHAE
IPMK	kinase	0.0161	ACTB,CAPNS1,TAGLN2
KDM6B	enzyme	0.0161	CCL5,IL6,PPIA
IgG1	complex	0.0161	ACTR1B,BCL2,CD14
MAPK13	kinase	0.0161	CDKN1A,IL6,PRDX1
BMP15	growth factor	0.0161	ID1,PAPPA,SMAD7
PRKCI	kinase	0.0161	FASN,IL6,KCNJ11
LTF	peptidase	0.0161	CCL5,CDKN1A,MMP13
SFTPD	other	0.0161	CCL2,CD14,CD209
SKI	transcription regulator	0.0161	CDKN1A,ODC1,SMAD7
GADD45A	other	0.0161	BCL2,CDKN1A,IL6
IND S1	chemical - kinase inhibitor	0.0161	ACTB,COX5A,PRDX1
FASN	enzyme	0.0161	FASN,GPAM,IL6
sucrose	chemical - endogenous mammalian	0.0161	DDAH1,FASN,IL6
miR-149-3p (and other miRNAs w/seed GGGAGGG)	mature microrna	0.0162	ABLIM1,ACIN1,ADAM19,AGPAT3,ALX4,ANKRD52,ARHGAP23,ATAT1,ATXN2L,BAZ2A,BGN,BMPR2,CACNG8,CBFA2T2,CD4,CD93,CDKN1A,CHD3,CLDN11,CNOT6L,COPS7B,CXCL16,CYB5R3,DAZAP2,DDAH1,DNAJC5,EIF5A,FASN,FDX1,FGFR3,FLT1,FSCN1,FZD5,FZD8,GFOD1,GPR37L1,GTF3C1,GTPBP1,H2AFV,HABP2,HOXA1,HOXA10,INO80,JPH1,KCTD10,KHSRP,KIF1C,LMNB2,LSM5,MAP4,MGRN1,NMT1,PATZ1,PCBP2,PCDHB16,PCSK9,PFN2,PPIA,RGS9BP,RHPN2,SESN2,SF3B3,SGSM1,SGTB,SLC25…
miR-505-3p (miRNAs w/seed GUCAACA)	mature microrna	0.0162	ANAPC11,B3GLCT,EDEM1,EPDR1,FAM126B,FRZB,FXN,FZD5,H3F3A/H3F3B,HMGB1,HOXA1,IGF1R,LSM5,MAP9,MAPK1IP1L,MID1,MORF4L2,MYBL1,PAFAH1B1,PHLDB2,PIP5K1A,RANGAP1,RHPN2,RPA4,RPL14
miR-4760-5p (and other miRNAs w/seed UUAGAUU)	mature microrna	0.0163	ASNS,CEP104,CISD1,FNDC3B,GOSR1,MGA,PAPSS1,RAB33B,RIOK2,SCN3A,TSPAN14
miR-617 (miRNAs w/seed GACUUCC)	mature microrna	0.0163	ADAM19,ARRDC4,ATAT1,C18orf54,CCL5,CEP104,CFLAR,CHD3,CTC1,DPY19L4,EEA1,EVI2A,HIGD1A,JPH1,KANK1,KCNE4,KDELR2,KLF3,KLHL15,NKIRAS1,NMT1,SERF1A/SERF1B
miR-2117 (miRNAs w/seed GUUCUCU)	mature microrna	0.0163	AIM1,ALDH9A1,ANKRD52,ATP2A2,ATP5L,CEP104,EVI2A,FAM221A,GPAM,HACD3,MTOR,PRELID3B,PURB,RAB33B,RCBTB1,RMND5A,SIGLEC6,SMCHD1,TNRC6B,TUBGCP4,VLDLR,ZNF322
miR-3185 (miRNAs w/seed GAAGAAG)	mature microrna	0.0163	AP3M1,ATP6V1C1,CNOT6L,DDX21,KHSRP,LDHB,MID1,MTO1,NEDD4,PIP5K1A,RLIM,SGMS2,TMEM30A
lysophosphatidylcholine	chemical - other	0.0164	CCL2,CCL5,FASN,IL6
roscovitine	chemical drug	0.0164	CDKN1A,CFLAR,RB1,XIAP
Hsp70	group	0.0164	BCL2,BECN1,CD14,IL6
SMAD1	transcription regulator	0.0164	CDKN1A,COL4A1,ID1,SMAD7
KAT2B	transcription regulator	0.0164	CDKN1A,EDEM1,FASN,RB1
miR-3919 (miRNAs w/seed CAGAGAA)	mature microrna	0.0165	BECN1,CAMK2D,CCNG1,CLCN5,CREBBP,CYP2C18,DAZAP2,DIO1,EGR2,EIF1AY,FLRT2,GRAMD1C,HMGB3,HOXA3,IGF2BP3,KATNBL1,MMP13,NDUFA9,PAPPA,PCDHB16,PERP,POU3F2,RNFT1,SET,TFPI,TTC30A,TTK
miR-4638-3p (and other miRNAs w/seed CUGGACA)	mature microrna	0.0165	ARL8B,ATM,BGN,CD209,CLCN5,CPEB3,CYP2C18,CYP4F2,DGCR2,KCNJ11,MAFG,MMP13,NFIA,NKX3-1,NUP210,PANK3,PPID,PSMD1,QKI,RCBTB1,RNF144B,ROCK1,SLC7A11,TMEM30A,TULP4,UBQLN1,UHMK1
miR-668-3p (and other miRNAs w/seed GUCACUC)	mature microrna	0.0165	ATXN2L,BCL2,BMS1,CAMK2D,DGCR2,FLT1,GLCCI1,GNA13,GOLGA4,GPNMB,H3F3A/H3F3B,HECA,KIF1C,SIGLEC6,SLC16A6,SMO,TMEM41B,TSC22D1,TTC30A
PI3K (family)	group	0.0165	AKR1B10,CCL2,CFLAR,FASN,IL6,XIAP
6-hydroxydopamine	chemical toxicant	0.0165	BCL2,CASP3,CCL5,CXCL13,IL6,VCP
miR-3165 (miRNAs w/seed GGUGGAU)	mature microrna	0.0166	ACIN1,C18orf54,C9orf66,CASZ1,CLCN5,DEGS1,DENND2C,FXN,GTPBP1,HIGD1A,PDK1,PERP,POU3F2,RRM2,SAP30L,SMG1,SOGA1,TBC1D16,TMED4,ZC3H14,ZNF217
miR-3943 (miRNAs w/seed AGCCCCC)	mature microrna	0.0166	ACSL3,ALX4,ANKRD52,BAZ2A,BCL2,C11orf52,CACNG8,CACUL1,CAMKK2,CAMTA1,CD93,CD99L2,DNAJC5,FSCN1,FZD5,GPR37L1,GTPBP1,KCNE4,KHSRP,KIF14,LRRC41,MAGI2,MGRN1,MRPL22,MRPL57,PAPPA,PATZ1,PCSK9,PDK1,PHC3,PIP5K1A,PLEKHF2,PTP4A1,RANGAP1,RCN2,RPL7L1,SF3B3,SIK2,SLC2A12,SLITRK5,SMG1,SOX12,TNRC6B,TRMT61A,TSPAN14,UBN2,ZC3H14,ZDHHC18
miR-369-5p (miRNAs w/seed GAUCGAC)	mature microrna	0.0166	ACE2,CLDN11,PPP4R3B,RAB2A,SF3B3,TYMS,YTHDC1
miR-4639-5p (miRNAs w/seed UGCUAAG)	mature microrna	0.0167	ABLIM1,BMS1,CAMTA1,CD93,CLCN5,GLCCI1,GPNMB,GXYLT1,KDELR2,MKL2,PFN2,PHC3,RLIM,S100A10,SERF1A/SERF1B,SLC44A1,TYMS
miR-4762-3p (miRNAs w/seed UUCUGAU)	mature microrna	0.0168	AKR1B10,ATP2A2,ATP5G3,B3GLCT,CBX3,DIO1,EIF1AY,HOXA10,LPGAT1,MAP9,MTOR,N4BP2,PPP4R3B,SEMA3C,SLC44A1,SMARCA5,TMEM135,TMEM41B
miR-4756-3p (miRNAs w/seed CAGAGAU)	mature microrna	0.0168	ATM,CLCN5,CUL5,FDX1,FOXN2,GOLGA4,GXYLT1,IGF2BP3,KATNBL1,KHSRP,KLF3,NKX3-1,PDE12,PFN2,PIP5K1A,RRM2,TUBGCP4,YWHAE
miR-4446-3p (miRNAs w/seed AGGGCUG)	mature microrna	0.0168	ANKRD52,ARL8B,ATPAF1,CDC73,CLCN5,CTC1,CTCFL,CTDSPL,CXCL16,DCAF10,FZD7,GTPBP1,IARS,INSIG1,JPH1,KLF3,LPGAT1,MAFG,MAP4,MRPL22,MTO1,NPR3,ORC5,PCSK9,PDE12,PIP5K1A,RCBTB1,RLIM,RPL10,SIK2,SRSF2,STK25,TAPBP,TRMT61A,TSPAN14,WDYHV1,XRCC6,ZNF217,ZNF322
miR-3121-5p (miRNAs w/seed CCUUUGC)	mature microrna	0.0169	CD93,CXCL13,EDN1,FRZB,H3F3A/H3F3B,LPGAT1,MED12,NID2,NMT1,PCDHB16,PIKFYVE,PLCXD2,RAB15,RBM15B,RLIM,RMND5A,SCN3A,SET,SORBS2,SPRR2B,SREK1IP1
Calcineurin protein(s)	complex	0.017	ATP2A2,BCL2,CAMK2D,CCL5,EGR2
triptolide	chemical drug	0.017	BCL2,CASP3,CDKN1A,IL6,XIAP
miR-4529-5p (miRNAs w/seed GGCCAUC)	mature microrna	0.017	ACE2,ADAM19,ATP1A2,CBFA2T2,CNOT6L,DGCR2,DIO1,EEF1A1,EIF5,FOXP1,H3F3A/H3F3B,IGF1R,KBTBD8,MAPK6,NDE1,NPC1L1,NSF,PAFAH1B1,PPM1H,PRRC2C,PSMA5,RB1,RIMS1,RUFY2,SAP30L,SLC2A12,STK25,TNRC6B,ZNF217
miR-5095 (and other miRNAs w/seed UACAGGC)	mature microrna	0.0171	AIM1,ATM,ATP1A2,BCL2,CASP3,CCL5,CCNYL1,CDK6,CTC1,DEGS1,FLT1,FUT3,GNG5,GOPC,GOSR1,GRAMD1C,GRB2,H2AFV,KIF14,LRRC8B,MRPL57,N4BP2,NDUFC2,PDK1,POU3F2,PTPRZ1,PURB,RIMS1,RIOK2,RPL7L1,SCN3A,SEPSECS,SERF1A/SERF1B,SF3B3,SREK1IP1,TFPI,THBS1,TSPAN14,TUBGCP4,XIAP,ZNF322
IRF1	transcription regulator	0.0171	BCL2,CASP3,CCL2,CCL5,CDKN1A,CXCL16,IL6,ODC1,TAPBP
miR-1245a (and other miRNAs w/seed AGUGAUC)	mature microrna	0.0171	ARPP19,CAMK2D,CEP104,CISD1,DDX21,HMGB3,KLF3,LSM5,MITD1,PHLDB2,SGTB,SRD5A3,VCP,ZNF322
miR-1284 (and other miRNAs w/seed CUAUACA)	mature microrna	0.0172	ACSL3,CUL1,DNAJB4,FNDC3B,FZD5,GOSR1,HMGB1,KCNE4,LIN28B,MEF2C,MYCBP,N4BP2,PLCXD2,RCN2,RRM2,SAP30L,STOM,UBQLN1
miR-4782-5p (and other miRNAs w/seed UCUGGAU)	mature microrna	0.0173	ALDH9A1,ALX4,B3GLCT,CFLAR,CLDN11,CTDSPL,FZD5,GXYLT1,HIGD1A,HMGN1,HOXA1,IGF2BP3,KLHL15,MAPK6,MTO1,PSMA2,RIOK2,RLIM,RRM2,SEPP1,SGPP1,STK25,TTC30A
miR-4716-3p (and other miRNAs w/seed AGGGGGA)	mature microrna	0.0174	ACTB,ACTR1B,ADAM19,ANKRD52,ARHGAP23,C18orf54,C4orf3,CD4,CD47,CD93,CLPTM1,COPS7B,CXCL16,DAZAP2,DPY19L4,FZD7,GREM2,IGF2BP3,KCNJ11,KCTD6,LIN28B,LPGAT1,NDE1,NUP210,OXCT1,PATZ1,PCBP2,PERP,PLEKHF2,PLK1,POU3F1,PTP4A1,RNF8,RSG1,RUFY2,SLC2A12,SLC7A8,SMG1,SOX12,SRSF2,TSPAN14,TTC30A,VCP,YWHAE,ZDHHC18,ZNRF2
miR-214-3p (and other miRNAs w/seed CAGCAGG)	mature microrna	0.0174	ANKRD52,ATM,ATP2A2,ATPAF1,BAZ2A,CAMK2D,CAMKK2,CAMTA1,CAPNS1,CBFA2T2,CBX3,CD47,CDK6,CHD3,COPS7B,DCAF10,DGCR2,EEF1A1,FOXP1,FUT3,HOPX,HOXA3,JPH1,KCNJ11,LPGAT1,MAP2,MAP4,MAP9,MAPK1IP1L,MEF2C,MRPL22,NDUFC2,NFIA,NMT1,NUP210,NXNL2,PAPPA,PERP,PURB,QKI,RAB15,RNF8,SCN3A,SEPSECS,SIK2,SOGA1,SOX12,TMEM135,TULP4,UBN2,UHMK1,ZDHHC18,ZNF217,ZNRF2
miR-4776-3p (miRNAs w/seed UUGCCAU)	mature microrna	0.0174	ATP5G3,CISD1,CUL2,EEF1A1,GFOD1,HMGN1,IGF2BP3,LRRC8B,MKL2,MKLN1,NFIA,PDK1,PIP5K1A,POU3F2,PTP4A1,RIOK2,RNF144B,ROCK1,SEMA3C,SGTB,SLC7A11,SMG1,VLDLR,XK,ZNF322
CAMP	other	0.0174	BCL2,BECN1,CCL2,CCL5,CCL7,IL6
sphingosine-1-phosphate	chemical - endogenous mammalian	0.0174	CCL2,CCL5,HSD11B1,HSPB2,IL6,THBS1
phenobarbital	chemical drug	0.0174	BCL2,CDKN1A,CYP2C18,DIO1,INSIG1,SAT1
ESR2	ligand-dependent nuclear receptor	0.0175	ABLIM1,APEX1,ARRDC4,ATP2B1,BCL2,BMPR2,CCL2,CD93,CDKN1A,CLDN11,DDAH1,EDN1,FASN,IGF1R,NID2,NKX3-1,PERP,ROCK1
miR-3934-5p (miRNAs w/seed CAGGUGU)	mature microrna	0.0176	ATP1B3,BAZ1B,BAZ2A,CXCL13,DGCR2,EEF1A1,FDX1,GFOD1,GRB2,HACD3,HIGD1A,HSD11B1,IGF1R,INO80,ORMDL1,PTP4A1,SORBS2,SOX12,TFPI,TUBGCP4,UBQLN1,YTHDC1,YY1
pioglitazone	chemical drug	0.0178	ACE2,ATP2A2,BCL2,CDKN1A,IL6,PTPN11,RB1,SERPINA12,VLDLR
miR-21-3p (and other miRNAs w/seed AACACCA)	mature microrna	0.0178	ATP2B1,BCL10,BECN1,C21orf91,CDK6,CREBBP,CTDSPL,DDAH1,DNAJB4,DNMT1,EEF1A1,FASN,GRHL1,H2AFV,H3F3A/H3F3B,HIGD1A,HSPA14,LIN28B,NEDD4,NFYB,PDK1,PHC3,RCBTB1,RCN2,SMAD7,SRSF2,ZNF217
ICAM1	transmembrane receptor	0.0179	CCL5,COL4A1,IL6,MMP10
mir-145	microrna	0.0179	CDK6,FSCN1,IL6,ROCK1
TXN	enzyme	0.0179	BCL2,CDKN1A,IL6,NSF
IRF6	transcription regulator	0.0179	CCL2,CD14,IL6,NLRP3
ouabain	chemical drug	0.0179	ACTB,CDKN1A,CLDN3,FLT1
miR-564 (and other miRNAs w/seed GGCACGG)	mature microrna	0.0179	AGPAT3,ALX4,BCL10,CAPNS1,CEP104,CUL1,CYB5R3,DCAF10,EEA1,FLT1,GRB2,GTF2H1,KHSRP,MRPL57,NIP7,ORC5,PCSK9,PPID,RAB15,SGTB,YWHAE
ritonavir	chemical drug	0.0179	ATP2B1,CEP70,CYP4F2,EIF5,HMGB3,IL6,KIF14,XRCC5
CYR61	other	0.0181	CCL2,CDKN1A,FZD7,FZD8,XIAP
Y 27632	chemical drug	0.0181	ACTB,BMPR2,CCL2,IL6,THBS1
pregna-4,17-diene-3,16-dione	chemical - endogenous non-mammalian	0.0182	BCL2,CFLAR,XIAP
NFAT (complex)	complex	0.0182	CCL2,CFLAR,IL6
IL17a dimer	complex	0.0182	CCL2,CCL5,IL6
oxymatrine	chemical drug	0.0182	BCL2,CREBBP,SMAD7
E2F5	transcription regulator	0.0182	BECN1,CDKN1A,RANBP1
SUMO1	enzyme	0.0182	ATP2A2,IL6,MMP13
NTRK1	kinase	0.0182	BCL2,CDKN1A,TSC22D1
RC3H1	enzyme	0.0182	ACTB,CCL5,CXCL13
desipramine	chemical drug	0.0182	BCL2,CDKN1A,IL6
HDAC1	transcription regulator	0.0182	APEX1,CCL5,CD4,CDKN1A,FLT1,ID1,IL6,MEF2C,NKX3-1,PLK1,RRM2,TYMS
mir-1	microrna	0.0182	CASP3,CCL2,EDN1,H3F3A/H3F3B,HACD3,IGF1R,TAGLN2
PRL	cytokine	0.0182	ACTB,ATP2A2,BCL2,CCL2,CDKN1A,CLDN3,GPNMB,HIPK3,HNRNPH2,ID1,IL6,MAFG,ODC1
miR-4460 (miRNAs w/seed UAGUGGU)	mature microrna	0.0183	BCL2,CASP3,CFLAR,DNAJB4,EGR2,FDX1,GKAP1,GNA13,HMGB3,HMGN5,KATNBL1,KDELR2,MAGI2,MAP4,NPR3,POU3F2,PTPN9,PURB,RRM2
ADAM10	peptidase	0.0184	ATP2A2,CXCL16,GNA13,MEF2C,QKI,ROCK1
imatinib	chemical drug	0.0184	BCL2,CASP3,CDKN1A,IL6,MTOR,XIAP
miR-4799-5p (miRNAs w/seed UCUAAAU)	mature microrna	0.0184	ANKRD52,BCL10,BTBD3,CUL5,DCAF10,PHC3,PSMC3IP,RCBTB1,SERBP1
miR-4740-5p (miRNAs w/seed GGACUGA)	mature microrna	0.0185	ARHGAP23,ATP5G3,CNOT6L,FLT1,GNG5,GRB2,KCNE4,KLHL15,LIX1L,LPGAT1,LSM5,MAP2,MAP4,NIP7,NSF,NUP210,PERP,PSMA5,RAP2C,SMG1,SMO,TFPI,THAP5,ZBTB34
miR-4271 (and other miRNAs w/seed GGGGAAG)	mature microrna	0.0185	ADAM19,ANKRD52,ARHGAP23,ARIH1,ARPP19,ATXN2L,BAZ1B,BTBD3,CAMTA1,CBFA2T2,CCL5,CD209,CD99L2,CFLAR,CHD3,CLDN3,CNOT6L,COPS7B,COX5A,CXCL13,EGR2,FAM126B,FAM49A,FXN,FZD8,KCNE4,KCTD10,KIF1C,KLHL24,MAFG,MKLN1,NKIRAS1,NKX3-1,NMT1,PAMR1,PANK3,POU3F1,QKI,RAB15,RBPJ,RGS9BP,RUFY2,S100A10,SF3B3,SLC25A45,SLC7A11,SNX9,SOX12,SRSF2,TAGLN2,YTHDC1,YWHAE
miR-3124-3p (and other miRNAs w/seed CUUUCCU)	mature microrna	0.0186	ARHGAP23,ARRDC4,ATAT1,CCNYL1,CD99L2,DDAH1,FLT1,GNA13,GOPC,GTF2H1,HECA,KBTBD8,KCNE4,NFYB,ORC2,PERP,PIP5K1A,POU3F2,REEP3,RUFY2,SGTB,SMO,ZBTB16
miR-4747-3p (miRNAs w/seed AGGCCCG)	mature microrna	0.0186	AGPAT3,C4orf3,CDK6,CEP104,CIB2,CLDN11,GFOD1,GTPBP1,MAP4,NAP1L1,NMT1,NPC1L1,NPR3,PHC3,PTP4A1,RAB2A,RGS9BP,SGPP1,SMAD7,SMG1,SORBS2,SRSF2,VCP,WDR4,XK
miR-2392 (miRNAs w/seed AGGAUGG)	mature microrna	0.0186	ACIN1,ACTB,ATPAF1,CCNYL1,CCSAP,CD209,CD93,CYP4F2,DENND2C,GATM,GRAMD1C,H2AFV,KDELR2,LPGAT1,MYCBP,NSF,PLEKHF2,RBPJ,RNFT1,SMAD7,SMG1,ZDHHC18
miR-4761-3p (miRNAs w/seed AGGGCAU)	mature microrna	0.0187	ACTR1B,ARPP19,ATP2B1,BCL2,C21orf91,CACNG8,CCNYL1,CD93,CTDSPL,EDEM1,EEF1A1,FNDC3B,FXN,H3F3A/H3F3B,HECA,HMGB3,KLHL15,LRRC8B,MAP4,PRELID3B,PSMA2,PTPRZ1,RBM15B,SMARCA5,SMCHD1,TMEM41B
miR-3921 (and other miRNAs w/seed CUCUGAG)	mature microrna	0.0187	AIM1,B3GLCT,CCL7,CD4,CD93,EGR2,FAM126B,GDE1,HABP2,LIN28B,LPGAT1,MAP9,MAPK1IP1L,MMP13,NPR3,PIP5K1A,QKI,RAB2A,RAP2C,RPA4,SET,SNRNP27,SUDS3,TAPBP,UBE2E3,ZNF322
miR-4787-3p (miRNAs w/seed AUGCGCC)	mature microrna	0.0187	ARIH1,BCL10,FLT1,KDELR2,MAP9,PAPPA,PCBP2,PHC3,RANGAP1,RLIM,THBS1,XIAP
miR-3182 (miRNAs w/seed CUUCUGU)	mature microrna	0.0188	ATP2B1,BMPR2,CTDSPL2,EPDR1,FNDC3B,GXYLT1,H2AFV,IARS,MGA,MKL2,MTOR,NPR3,PTP4A1,RAB2A,SGTB,SLC44A1,SNRNP27,SNX9,TUBGCP4,ZBTB16
miR-671-5p (miRNAs w/seed GGAAGCC)	mature microrna	0.0189	ADAM19,ALX4,ATP1A2,BMPR2,CAMKK2,CAMTA1,CASZ1,CD209,CD47,CLCN5,DDX21,DIO1,EDN1,GRAMD1C,GRB2,GREM2,GTPBP1,HIGD1A,LGALS3BP,LMNB2,MYCBP,PIKFYVE,PPP4R3B,PTBP1,RFC1,SEMA3C,SEPP1,SEPSECS,SF3B3,SLAMF1,SORBS2,SUDS3,THBS1,VPS45,ZDHHC18
miR-4280 (miRNAs w/seed AGUGUAG)	mature microrna	0.019	BMPR2,CDC73,CUL5,DCAF6,DNAJB4,EIF5,FLRT2,FLT1,KIF1C,PDE12,RAC1,SF3B3,SLC39A6,SMARCA5
miR-1296-5p (miRNAs w/seed UAGGGCC)	mature microrna	0.019	CFLAR,CLDN11,CTC1,CTCFL,CTDSPL,CXCL16,CYP4F2,DAZAP2,EGR2,FNDC3B,KCNJ11,KCTD10,LRRC8B,NDE1,OXCT1,PAPPA,PRELID3B,PSMA5,RAB15,RAC1,RB1,RCBTB1,SF3B3,SRSF2,XRCC6,ZDHHC18
miR-4433a-3p (miRNAs w/seed CAGGAGU)	mature microrna	0.019	ADAM19,ARL8B,BAZ1B,BAZ2A,BCL2,CD209,CENPH,CEP104,CIB2,CXCL16,EEF1A1,FARSB,GPNMB,GPR37L1,INSIG1,LSM5,MAP9,NIP7,PIP5K1A,PPID,PPM1H,PSMA5,RRM2,SEMA3C,SF3B3,SMAD7,SREK1IP1,TRMT61A
miR-1254 (and other miRNAs w/seed GCCUGGA)	mature microrna	0.019	AGPAT3,ALX4,ANKRD52,ATP1A2,CACNG8,CAMKK2,CDK6,CREBBP,CXCL16,FAM64A,FGFR3,FLT1,FOXP1,GDE1,GFOD1,GPNMB,H2AFV,HOPX,IMPDH1,KIF1C,MAP9,MAPK1IP1L,MGRN1,NEDD4,NLRP3,NPC1L1,NPR3,PERP,PSMD1,PTBP1,PTP4A1,RAB15,RAB33B,RARS,RASA3,RNF8,SAP30L,SESN2,SF3B3,SNRNP27,TBC1D16,TRMT61A,WDR4,ZNRF2
miR-4330 (miRNAs w/seed CUCAGAU)	mature microrna	0.0191	AIM1,KATNBL1,KCTD10,KDELR2,LPGAT1,MKLN1,NUP210,PAPPA,PLEKHF2,PPP4R3B,QKI,SIGLEC6,SLC39A6,STOM,TSC22D1,WDYHV1,XK
vorinostat	chemical drug	0.0191	BCL2,BECN1,CASP3,CDKN1A,CFLAR,EDN1,IL6,RB1,XIAP
miR-4722-3p (and other miRNAs w/seed CCUGCCA)	mature microrna	0.0191	ABLIM1,ARHGAP23,ATM,ATP1A2,B3GNT2,CACNG8,CCL5,CD99L2,CFLAR,CTC1,DAZAP2,DCAF10,DGCR2,GFOD1,GLCCI1,GRHL1,GTF3C1,H2AFV,HACD3,HOPX,KLHL24,MAP2,MGRN1,MID1,MRPL57,NDE1,NPC1L1,ORMDL1,OXA1L,PANK3,PCBP2,PPM1H,PTPRZ1,RPL15,RSG1,SF3B3,SIK2,SOX12,TNRC6B,TRIB2,XK
miR-4758-3p (miRNAs w/seed GCCCCAC)	mature microrna	0.0191	AGPAT3,ATP2A2,ATPAF1,BPGM,CACNG8,CACUL1,CAMTA1,CAPNS1,CREBBP,CXCL13,CYB5R3,EDEM1,FGFR3,GMDS,GOLGA3,GOPC,GPR37L1,GXYLT1,HACD3,HMGB3,ID1,IGF1R,KCTD10,KIF1C,LIN28B,MGRN1,MKLN1,NTAN1,PCBP2,PCSK9,PTBP1,RAB15,RAB5C,RIMS1,RNF8,SF3B3,SGSM1,SIK2,SLC2A12,SLITRK5,SMAD7,SMO,SNX9,SOGA1,TMEM135,TRMT61A,UBQLN1,YTHDC1,ZC3H14
SGK1	kinase	0.0193	CDK6,CDKN1A,HOXA10,IL6,SMO
10E,12Z-octadecadienoic acid	chemical - endogenous mammalian	0.0193	BCL2,CASP3,CCL2,FASN,IL6
RETN	other	0.0194	CCL2,EDN1,FASN,IL6
D-fructose	chemical - endogenous mammalian	0.0194	FASN,IL6,SLC2A12,THBS1
R 59022	chemical - kinase inhibitor	0.0194	CCL2,IL6
1L-6-hydroxymethyl-chiro-inositol 2-(R)-2-O-methyl-3-O-octadecylcarbonate	chemical - kinase inhibitor	0.0194	CXCL16,IL6
11-dehydrocorticosterone	chemical - endogenous mammalian	0.0194	FASN,GPAM
bazedoxifene	chemical drug	0.0194	BCL2,XIAP
HTR7	g-protein coupled receptor	0.0194	IL6,THBS1
SLC16A3	transporter	0.0194	CASP3,IL6
UCN2	other	0.0194	BCL2,CCL2
FBXO42	other	0.0194	CCL5,IL6
salmonella typhimurium lipopolysaccharide	chemical - endogenous non-mammalian	0.0194	CCL5,IL6
UCHL5	peptidase	0.0194	CASP3,PARP1
SARM1	transmembrane receptor	0.0194	CCL5,IL6
SERPINB2	other	0.0194	BCL2,CD14
mir-194	microrna	0.0194	RAC1,THBS1
SHOX	transcription regulator	0.0194	CDKN1A,RB1
RALBP1	enzyme	0.0194	COL4A1,IL6
ALOX15B	enzyme	0.0194	CBX3,NKX3-1
DDB2	other	0.0194	CDKN1A,CFLAR
CDKN2B	transcription regulator	0.0194	BCL2,DNMT1
ING4	transcription regulator	0.0194	CDKN1A,IL6
KIF3A	enzyme	0.0194	CDKN1A,MMP13
ARID1A	transcription regulator	0.0194	CDKN1A,MEF2C
SDC1	enzyme	0.0194	CFLAR,IL6
di-spiropyrrolizidino oxindole andrographolide derivative CY2	chemical reagent	0.0194	BCL2,CASP3
SIAH1	enzyme	0.0194	CDKN1A,SMAD7
STMN1	other	0.0194	BCL2,CFLAR
pargyline	chemical drug	0.0194	CDKN1A,MAP2
ammonium trichloro(dioxoethylene-O,O'-)tellurate	chemical drug	0.0194	BCL2,IL6
prodigiosin	chemical toxicant	0.0194	BCL2,CDKN1A
tiron	chemical reagent	0.0194	CDKN1A,IL6
nickel chloride	chemical toxicant	0.0194	CCL2,IL6
BQ 123	chemical drug	0.0194	CCL2,IL6
tyrphostin AG 127	chemical - kinase inhibitor	0.0194	BCL2,PARP1
saturated fatty acid	chemical - other	0.0194	CCL2,IL6
N-chlorotaurine	chemical - kinase inhibitor	0.0194	MMP13,PRDX1
miR-3569-3p (and other miRNAs w/seed CAGUCUG)	mature microrna	0.0196	ARIH1,ATP1B3,ATP2B1,ATP5L,BCL10,C9orf66,CAMTA1,CCNG1,CTDSPL,FDX1,GTF3C1,KATNBL1,KLF3,MAFB,PAFAH1B1,PATZ1,PURB,RB1,RIOK2,SLAMF1,SMCHD1,TRIB2,TTC30A
miR-4312 (miRNAs w/seed GCCUUGU)	mature microrna	0.02	ATP2B1,BPGM,C14orf169,CTC1,HMGB3,KCNJ11,KCTD10,KLHL15,MTOR,N4BP2,NSF,PRDX1,PTPN11,PURB,RIMS1,SIK2,SLC44A1,VCP,XK,ZNF322
miR-3609 (and other miRNAs w/seed AAAGUGA)	mature microrna	0.0202	BPGM,CCSAP,DDX21,FLT1,GKAP1,GMDS,GXYLT1,HNRNPL,KCNE4,MAP9,MITD1,MKL2,NEDD4,PDK1,SGMS2,SMARCA5,TMEM41B,TNRC6B,ZBTB34
miR-297a-5p (and other miRNAs w/seed UGUAUGU)	mature microrna	0.0202	CAMTA1,CLDN11,CYP4F2,FLT1,FNDC3B,GLCCI1,GRB2,MAP9,MYBL1,PDK1,PNRC1,RIMS1,RNF144B,RPL31,SLC44A1,SNRNP27,THBS1,UBXN2B,XRCC5
n-nitrosomethylbenzylamine	chemical toxicant	0.0202	AKR1B10,CIB2,MAPK6,PCSK9,PIP5K1A,RB1,RLIM,SLC30A1
CST5	other	0.0203	ABLIM1,CHD3,CREBBP,DDX21,DNAJB4,EEF1D,MEF2C,NDUFC2,NIP7,NOP2,PCBP1,PRDX1,SLC7A11
miR-890 (miRNAs w/seed ACUUGGA)	mature microrna	0.0203	AP3M1,ATP5G3,C18orf54,CAMK2D,CDK6,CHD3,EVI2A,FAM221A,FOXP1,H3F3A/H3F3B,HACD3,PAFAH1B1,SERBP1,SET,SGMS2,SGTB,SIAE,TUBGCP4,TULP4,YY1
LGALS3	other	0.0204	CDKN1A,COL4A1,FSCN1,IL6,RAC1,RB1
Ciap	group	0.0204	BCL2,CCL5,IL6
MAP3K3	kinase	0.0204	BCL2,IL6,XIAP
DRAP1	transcription regulator	0.0204	HIST1H2AG,RPL7A,RPS27
TRPV4	ion channel	0.0204	CCL5,IL6,THBS1
PF4	cytokine	0.0204	CCL2,CDKN1A,IL6
diosgenin	chemical - endogenous non-mammalian	0.0204	BCL2,EDN1,PTPN11
Ni2+	chemical reagent	0.0204	ASNS,CCL2,IL6
IGF2	growth factor	0.0205	CDKN1A,EGR2,IGF1R,IL6,MMP10,RRM2,SAT1,SEPP1,SLC30A1
Collagen type I	complex	0.0205	CCL5,MMP10,MMP13,RAC1,S100A10
MDM2	transcription regulator	0.0205	BCL2,CDKN1A,HIST2H2AA3/HIST2H2AA4,IGF1R,NKX3-1
entinostat	chemical drug	0.0205	BCL2,CDKN1A,MMP13,RB1,XIAP
erlotinib	chemical drug	0.0205	CCL2,CD14,IL6,MMP13,TYMS
sulindac	chemical drug	0.0205	CCL5,CCNG1,CDKN1A,NAP1L1,RB1
PPARGC1A	transcription regulator	0.0208	ATP5A1,CDKN1A,COX5A,DIO1,FASN,IL6,INSIG1,MT-CO2,NPC1L1,OXCT1,SESN2
miR-4435 (miRNAs w/seed UGGCCAG)	mature microrna	0.0209	AP3M1,ATM,ATPAF1,BAZ1B,BMPR2,C18orf54,C9orf66,CACUL1,CCL5,CD99L2,CDK6,CFLAR,CTC1,CYB5R3,DCAF10,DEGS1,EEF1A1,EGR2,FLRT2,GNA13,HABP2,HOXA1,KCNJ11,KIF14,LRRC8B,MRPL57,N4BP2,NFYB,NID2,NIP7,NKX3-1,ORC5,PIP5K1A,PNRC1,PPM1H,PPP4R3B,QSER1,RASA3,RPL15,RPL7L1,RUFY2,SERBP1,TSPAN14,VLDLR
2-methoxyestradiol	chemical - endogenous mammalian	0.021	EIF5A,ID1,IL6,XIAP
SQSTM1	transcription regulator	0.021	ATM,EDN1,IL6,TSC22D1
Ro31-8220	chemical - kinase inhibitor	0.021	BCL2,CCL2,CDKN1A,IL6
miR-4766-3p (miRNAs w/seed UAGCAAU)	mature microrna	0.0212	ANKRD52,ATP2B1,ATP5L,CAMTA1,CCDC59,CCL2,DDAH1,GTF2H1,HIGD1A,HOPX,HSPA4L,IGF2BP3,MAFG,NFIA,PHLDB2,RB1,RNF144B,YY1
STAT5B	transcription regulator	0.0212	ATM,ATP2A2,BCL2,CASP3,CDK6,CDKN1A,CDO1,CFLAR,IL6
miR-576-3p (miRNAs w/seed AGAUGUG)	mature microrna	0.0212	ADAM19,ATP2A2,C4orf3,CFLAR,CXCL13,DNAJC5,HMGB3,INO80,LIN28B,MAPK6,MID1,MYCBP,N4BP2,PPID,QKI,RIOK2,SRSF2
STAT5A	transcription regulator	0.0214	ATM,BCL2,CASP3,CDK6,CDKN1A,CFLAR,EIF1AY,FASN,HIST2H2AA3/HIST2H2AA4,ID1,IL6,SLC7A8,XIAP
SBDS	other	0.0214	EPDR1,HOXA1,ID1,MAFB,RAC1,TERF2IP
PSEN2	peptidase	0.0214	ACTB,ATP2A2,BCL2,CASP3,IGF1R,XIAP
mir-122	microrna	0.0214	CCNG1,IL6,LMNB2,MAP4,RIMS1,SF3B4
FGFR1	kinase	0.0214	CDKN1A,EEF1A1,EIF5A,FGFR3,IL6,XIAP
RARB	ligand-dependent nuclear receptor	0.0214	CDKN1A,HOXA1,HOXA3,ID1,IL6,RPL15
miR-320e (miRNAs w/seed AAGCUGG)	mature microrna	0.0215	ATP6V1C1,BAZ2A,CD99L2,CYB5R3,EVI2A,GFOD1,GPAM,HOXA3,IGF2BP3,MBIP,MKLN1,ORC2,ORC5,ORMDL1,PATZ1,PNRC1,PPM1H,RAB33B,RCN2,SMG1,SORBS2,THAP5
miR-638 (miRNAs w/seed GGGAUCG)	mature microrna	0.0215	CCDC92,CD4,CD47,CFLAR,DENND2C,DPY19L4,FARSB,HIST2H4A,HIST2H4B,HMGN5,MKLN1,SUDS3
miR-4275 (miRNAs w/seed CAAUUAC)	mature microrna	0.0215	B3GLCT,GATM,KATNBL1,KLHL24,MAP2,NFYB,QKI,SLC30A1,TMEM41B,UHMK1
BMP2	growth factor	0.0215	BCL2,BMPR2,CDKN1A,ID1,MEF2C,MMP13,NFYB,SMAD7,STK25,ZBTB16
miR-1224-5p (and other miRNAs w/seed UGAGGAC)	mature microrna	0.0217	AIM1,B3GLCT,CDK6,EIF5,FNDC3B,FXN,GDE1,GOLGA3,GXYLT1,H3F3A/H3F3B,HECA,KLF3,KLHL15,NDUFA2,NEDD4,NSF,ORC2,RAB2A,RUFY2,SLC7A11,TMEM165,TTC30A,XRCC5
NEUROG1	transcription regulator	0.0218	IL6,PAPPA,SQRDL,THBS1,TMEFF2
NRG2	growth factor	0.0218	BCL2,CASP3,EDN1,EEF1A1,PAFAH1B1
NCOA2	transcription regulator	0.0218	CCL5,CDKN1A,FASN,IL6,MMP13
E2F2	transcription regulator	0.0218	BCL2,BECN1,CDKN1A,IL6,RRM2
CCR2	g-protein coupled receptor	0.0218	CCL2,CCL5,CXCL13,IL6,MMP13
miR-4780 (miRNAs w/seed CCCUUGA)	mature microrna	0.0219	ARRDC4,CD99L2,DENND2C,EVI2A,FAM221A,FLT1,FOXN2,H3F3A/H3F3B,KCTD10,KLF3,MEF2C,MMP13,NMT1,RANBP1,RB1,SF3B3,SIK2,SMG1,SOX12,TMEM30A,UBQLN1,XRCC5
miR-4765 (miRNAs w/seed GAGUGAU)	mature microrna	0.0219	AIM1,ATM,CXCL13,DEGS1,FNDC3B,HMGB3,LIN28B,MAP9,PAFAH1B1,RAB2A,SRD5A3,TMEM135,TNRC6B,UBN2,ZNF322
IgG	complex	0.022	ATP1B3,CCL2,CCL5,CDKN1A,DEGS1,EDN1,FABP5,IL6,TAPBP
miR-325-5p (and other miRNAs w/seed CUAGUAG)	mature microrna	0.022	B3GNT2,C21orf91,EDN1,FAM49A,MAP2,MMP13,PHC3,RIMS1,ROCK1,TSPAN14,TTC30A
NRG1	other	0.022	BCL2,CASP3,CDKN1A,EDN1,EEF1A1,EGR2,FABP5,ID1,PAFAH1B1,POU3F1,XRCC6
benzo(a)pyrene	chemical toxicant	0.022	ABCB6,ACIN1,BCL2,CASP3,CDKN1A,FASN,FGFR3,GNA11,HSPA4L,MAFG,THBS1
miR-4671-5p (miRNAs w/seed CCGAAGA)	mature microrna	0.0222	CUL2,HMGB3,HNRNPH2,MAP4,PDE12,PDK1,PRRC2C,TMTC1,TULP4,ZC3H14
tacrolimus	chemical drug	0.0222	ABLIM1,BCL2,CAMKK2,CASP3,CCL2,CCL5,EDN1,ODC1,SLAMF1,SMAD7
miR-635 (and other miRNAs w/seed CUUGGGC)	mature microrna	0.0222	ADAM19,APEX1,CACUL1,CAMKK2,CCDC59,CLCN5,EEF1A1,GXYLT1,HACD3,KCTD10,MKL2,OXCT1,PAFAH1B1,PRELID3B,QKI,SGMS2,SGSM1,SGTB,SLC7A11,SOGA1,SRD5A3,SREK1IP1,TAPBP,TMEM135,TMTC1,UBN2,UHMK1
miR-4686 (miRNAs w/seed AUCUGCU)	mature microrna	0.0224	ALG3,C21orf91,CACUL1,CHAF1A,CIB2,DOLK,EIF5,HOXA1,KATNBL1,NDUFC2,NUDCD2,ORC5,PATZ1,PRRC2C,RAP2C,RB1,RLIM,RPL10,SESN2,SGTB,UBN2
COL18A1	other	0.0225	BCL2,CCL2,EDN1,ID1,IL6,THBS1
SRC (family)	group	0.0226	CCL2,FLT1,ID1,IL6
NCOR2	transcription regulator	0.0226	BCL2,CDKN1A,DIO1,IL6
TNFAIP3	enzyme	0.0226	BCL2,CFLAR,IL6,XIAP
mir-34	microrna	0.0226	BCL2,CD47,CDK6,PIP5K1A
mir-181	microrna	0.0226	BCL2,MMP13,PTPN11,SMAD7
GPS2	transcription regulator	0.0226	CDK6,CDKN1A,RNF144B,SLC44A1
RAC2	enzyme	0.0226	BCL2,EGR2,RAC1,TSC22D1
IL25	cytokine	0.0226	CCL2,CCL5,FLT1,IL6
ADIPOQ	other	0.0227	BCL2,BECN1,CCL2,CCL5,CDKN1A,FASN,IL6,MMP13
CDKN1B	kinase	0.0227	ANAPC1,BCL2,CDKN1A,HSPB2,SEPP1,SMAD7,TMEFF2
LEPR	transmembrane receptor	0.0227	ATP2A2,BCL2,COL4A1,FASN,GPAM,H2AFV,IL6,MMP13,RPL7L1
miR-3607-5p (and other miRNAs w/seed CAUGUGA)	mature microrna	0.0228	ATP2A2,ATP5A1,B3GNT2,BCL2,C21orf91,CAMTA1,CFLAR,CNOT6L,CTCFL,DNAJB4,EDEM1,FAM49A,FXN,FZD7,GOLGA3,GREM2,HMGB1,MBIP,NFIA,RAB2A,THAP5
plumbagin	chemical toxicant	0.0228	BCL2,CFLAR,IL6
Smad	complex	0.0228	CDKN1A,ID1,SMAD7
ZC3H12A	enzyme	0.0228	BECN1,CCL2,IL6
DTX1	transcription regulator	0.0228	HIGD1A,NAE1,UHMK1
ACKR3	g-protein coupled receptor	0.0228	BCL2,CDKN1A,RB1
ICMT	enzyme	0.0228	CDKN1A,LMNB2,RCN2
ochratoxin A	chemical toxicant	0.0228	BCL2,CASP3,DDAH1
arotinoid acid	chemical toxicant	0.0228	ALDH9A1,CDKN1A,ODC1
miR-196a-5p (and other miRNAs w/seed AGGUAGU)	mature microrna	0.023	ARPP19,ATP1A2,ATP5L,CDC73,CLCN5,DPY19L4,EEA1,IGF2BP3,ISG20,KATNBL1,LIN28B,NAP1L1,ORMDL1,PDE12,PTPN11,RPL36A,SAP30L,SLC2A12,SMC3,SNX4,SOX12,SRD5A3,SREK1IP1,SUDS3
Raf	group	0.0231	CDKN1A,EDN1,IGF1R,SEMA3C,SLC16A6
HIPK2	kinase	0.0231	BCL2,CDKN1A,MMP10,RAC1,RB1
RELB	transcription regulator	0.0231	BCL2,BECN1,CDKN1A,CXCL13,IL6
lipoteichoic acid	chemical - endogenous non-mammalian	0.0231	BCL2,CCL2,CD14,IL6,NLRP3
miR-3977 (miRNAs w/seed UGCUUCA)	mature microrna	0.0234	ATP2B1,BMPR2,CACUL1,CASP3,CCDC59,CCNG1,CD99L2,CDK6,DIO1,EGR2,FNDC3B,FRZB,HECA,HOXA1,LIN28B,MKLN1,NEDD4,QKI,QSER1,RAB33B,RCN2,SLC16A6,SREK1IP1,TNRC6B,UBN2,UHMK1
IL18	cytokine	0.0235	BCL2,CCL2,CCL5,CFLAR,CXCL16,IL6,MMP13,SET
miR-4509 (miRNAs w/seed CUAAAGG)	mature microrna	0.0237	AIM1,ALX4,ATM,CD209,DNAJB4,FLT1,KATNBL1,MKL2,NFIA,PLCXD2,RCN2,TERF2IP,XRCC5
beraprost	chemical drug	0.0238	CCL2,EDN1
C1q	complex	0.0238	CCL2,IL6
NEIL2	enzyme	0.0238	ACTB,MT-CO2
DPY30	enzyme	0.0238	CDKN1A,ID1
MTF1	transcription regulator	0.0238	MMP13,SLC30A1
EIF4G2	translation regulator	0.0238	ACTB,CDKN1A
TAF5	transcription regulator	0.0238	ACTB,DIO1
PELI1	enzyme	0.0238	CCL5,IL6
MXD1	transcription regulator	0.0238	EDN1,ODC1
TYRO3	kinase	0.0238	EGR2,IL6
JUP	other	0.0238	BCL2,RNF8
RLIM	enzyme	0.0238	CDKN1A,SMAD7
LGALS3BP	transmembrane receptor	0.0238	IL6,MMP13
BCAR1	enzyme	0.0238	CDKN1A,RAC1
LUM	other	0.0238	CDKN1A,IL6
PDE4B	enzyme	0.0238	CCL5,CCL7
LDB1	transcription regulator	0.0238	FRZB,NKX3-1
BCL6B	transcription regulator	0.0238	ATM,CASP3
PAWR	transcription regulator	0.0238	BCL2,XIAP
GBX2	transcription regulator	0.0238	EGR2,MAFB
COPS8	other	0.0238	CDK6,CDKN1A
DIO2	enzyme	0.0238	ATP2A2,KCND3
HOXA1	transcription regulator	0.0238	EGR2,HOXA1
CDKN1C	other	0.0238	PARP1,RB1
CYBA	enzyme	0.0238	CDKN1A,IL6
premarin	chemical drug	0.0238	BCL2,XIAP
Trolox C	chemical drug	0.0238	IGF1R,MMP13
2-hydroxy-1-naphthylaldehyde isonicotinoyl hydrazone	chemical reagent	0.0238	CDKN1A,RB1
acitretin	chemical drug	0.0238	IL6,ODC1
CA074-methyl ester	chemical reagent	0.0238	BCL2,NLRP3
miR-3118 (and other miRNAs w/seed GUGACUG)	mature microrna	0.024	ANKRD52,ARL8B,ATPAF1,CAPNS1,CCDC92,CIB2,CISD1,DCAF10,EDN1,FNDC3B,FOXN2,KANK1,MAGI2,MRPL57,PATZ1,PTP4A1,RAB2A,RFC1,RMND5A,RNF8,RPL15,RPL36A,SLAMF1,SRSF2,SUDS3,THAP5,TNRC6B
miR-585-3p (miRNAs w/seed GGGCGUA)	mature microrna	0.024	ALX4,ATP6V1C1,CAMKK2,CBFA2T2,CYB5R3,FSCN1,GPR37L1,LPGAT1,MGRN1,NDUFC2,PPID,PRELID3B,RNF144B,SERF1A/SERF1B,SMG1
miR-3127-3p (and other miRNAs w/seed CCCCUUC)	mature microrna	0.0241	ABLIM1,ADAM19,ARHGAP23,ARRDC4,C11orf52,CAMKK2,CDKN1A,CFLAR,CTDSPL2,DNAJC5,EEF1A1,GOPC,HOPX,HOXA10,KANK1,KCND3,KCNJ11,LIN28B,MRPL22,NDE1,NFIA,NKX3-1,NPR3,PCSK9,PDE12,PHLDB2,PIKFYVE,QKI,RAB2A,RCBTB1,RIMS1,SMAD7,TBC1D16,XK,XRCC5,ZNF322
miR-4427 (miRNAs w/seed CUGAAUA)	mature microrna	0.0241	CREBBP,EPDR1,FLRT2,FNDC3B,H2AFV,KIF14,KLHL24,MAFB,MAP9,PRRC2C,QKI,REEP3,SESN3,SLC17A8,SNX9,TFPI
miR-4676-5p (and other miRNAs w/seed AGCCAGU)	mature microrna	0.0242	ATP2A2,ATP2B1,CDK6,EIF5,EVI2A,HIGD1A,KIF1C,MEF2C,MID1,NMT1,PDK1,PHLDB2,PNRC1,PSMC3IP,PURB,RAB15,RCN2,SF3B3,SLC2A12,SLITRK5,SRSF2,STOM,TFPI,TM9SF3,TMEM30A,TPT1,UBXN2B,YTHDC1
miR-542-3p (miRNAs w/seed GUGACAG)	mature microrna	0.0244	ANKRD52,ATP6V1C1,C18orf54,CACUL1,EEF1A1,EIF5,FAM126B,GXYLT1,HMGB3,INTS5,KCNE4,LRRC41,MAGI2,MAP4,MAPK1IP1L,MID1,MKL2,NAP1L1,NKX3-1,POU3F1,PPID,RAB2A,RBM15B,SCN3A,SEMA3C,SLC7A11,TRIB2,TSC22D1,XRCC5
RBM5	other	0.0244	ATP5G3,BCL2,INSIG1,XIAP
Pam3-Cys	chemical toxicant	0.0244	CCL2,CCL5,CD14,IL6
PAX3	transcription regulator	0.0244	ASNS,CDKN1A,EGR2,GTF2H1,IL6,NUDT1,POU3F1,PTP4A1,TSC22D1,YWHAE
beta-escin	chemical reagent	0.0246	CDKN1A
pregnanolone	chemical - endogenous mammalian	0.0246	MAP2
sodium cholate	chemical - endogenous mammalian	0.0246	NPC1L1
methyl jasmonate	chemical - endogenous non-mammalian	0.0246	XIAP
dichlorvos	chemical toxicant	0.0246	PPIA
ATM/ATR	group	0.0246	RRM2
Patched	group	0.0246	SMO
PI3K p85	group	0.0246	IL6
Max-Myc	complex	0.0246	ODC1
etarotene	chemical reagent	0.0246	ODC1
sodium thiosulfate	chemical drug	0.0246	BCL2
HACE1	enzyme	0.0246	RAC1
Daf	group	0.0246	IL6
LPIN2	phosphatase	0.0246	IL6
APOL6	transporter	0.0246	BECN1
RGN	enzyme	0.0246	BCL2
SH2D5	other	0.0246	RAC1
ADTRP	other	0.0246	TFPI
ARMC10	other	0.0246	CDKN1A
PREX1	other	0.0246	RAC1
FKBPL	other	0.0246	CDKN1A
ZBTB7C	other	0.0246	CDKN1A
EBF4	transcription regulator	0.0246	CDKN1A
CXXC1	transcription regulator	0.0246	CDKN1A
ZBTB8A	other	0.0246	CDKN1A
RNF126	enzyme	0.0246	CDKN1A
KIAA0101	other	0.0246	CDKN1A
PHF10	other	0.0246	CASP3
LRRC4C	other	0.0246	IL6
MIGA2	other	0.0246	H2AFY
METAP2	peptidase	0.0246	BCL2
XRN2	enzyme	0.0246	ACTB
WNT16	other	0.0246	CDKN1A
ZCCHC11	enzyme	0.0246	IL6
TXNDC2	enzyme	0.0246	IL6
MBNL2	other	0.0246	ABLIM1
gataparsen	biologic drug	0.0246	CASP3
veliparib	chemical drug	0.0246	PARP1
AURK	group	0.0246	CDKN1A
Serine Protease	group	0.0246	IL6
mapatumumab	biologic drug	0.0246	CFLAR
inolitazone	chemical drug	0.0246	CDKN1A
PARD3	other	0.0246	IL6
PMF1/PMF1-BGLAP	transcription regulator	0.0246	SAT1
voxtalisib	chemical drug	0.0246	BCL2
DOCK1	other	0.0246	RAC1
APBB3	other	0.0246	TYMS
SETBP1	other	0.0246	SET
KCNAB1	ion channel	0.0246	KCND3
NAPA	transporter	0.0246	BCL2
CDT1	other	0.0246	CDKN1A
ACVR2B	kinase	0.0246	CDKN1A
flunixin meglumine	chemical drug	0.0246	IL6
SOCS5	cytokine	0.0246	IL6
PRPF4	other	0.0246	CCL5
mir-493	microrna	0.0246	IGF1R
EIF2B2	other	0.0246	ACTB
DYNLT3	other	0.0246	BCL2
ZBTB5	other	0.0246	CDKN1A
DHX8	enzyme	0.0246	CDKN1A
nimustine	chemical drug	0.0246	FXN
SRPK3	kinase	0.0246	MEF2C
Cd99	other	0.0246	CD99L2
EPS15	other	0.0246	CD4
ATP5A1	transporter	0.0246	H2AFY
HTRA2	peptidase	0.0246	XIAP
CUBN	transmembrane receptor	0.0246	NLRP3
DNASE1L3	enzyme	0.0246	CDKN1A
TONSL	transcription regulator	0.0246	CCL5
PAFAH1B2	enzyme	0.0246	PAFAH1B1
LGALS4	other	0.0246	IL6
CCNI	other	0.0246	CDKN1A
aloperine	chemical reagent	0.0246	CFLAR
PDE1A	enzyme	0.0246	DNMT1
FXYD1	ion channel	0.0246	CDKN1A
ORC4	other	0.0246	LMNB2
PPP1R3A	phosphatase	0.0246	THBS1
GRAMD4	other	0.0246	IL6
GJB2	transporter	0.0246	FGFR3
CDK3	kinase	0.0246	TYMS
Ikzf1	transcription regulator	0.0246	FGFR3
TBC1D23	other	0.0246	IL6
RIT1	enzyme	0.0246	BCL2
ING3	other	0.0246	CDKN1A
CORO2A	other	0.0246	DIO1
ORC3	other	0.0246	LMNB2
TPST1	enzyme	0.0246	IL6
VPS4B	transporter	0.0246	CASP3
JADE1	transcription regulator	0.0246	CDKN1A
PCBP4	other	0.0246	CDKN1A
ADAM19	peptidase	0.0246	EGR2
CAND1	transcription regulator	0.0246	CUL1
ALS2	other	0.0246	RAC1
DDT	enzyme	0.0246	IL6
UBE2E1	enzyme	0.0246	CDKN1A
IP6K2	kinase	0.0246	XIAP
TPD52	other	0.0246	BCL2
Prg4	other	0.0246	IL6
Marcks	other	0.0246	IL6
PRR13	other	0.0246	THBS1
Kcnip2	other	0.0246	KCND3
Halr1	other	0.0246	HOXA1
GBA	enzyme	0.0246	IL6
TDP-665759	chemical reagent	0.0246	CDKN1A
POL6326	chemical drug	0.0246	YY1
TUBG1	other	0.0246	RB1
PAFAH1B3	enzyme	0.0246	PAFAH1B1
SR11256	chemical reagent	0.0246	EDN1
tat-psi-delta-RACK	chemical reagent	0.0246	CCL2
deltaV1-1	chemical reagent	0.0246	CCL2
casein kinase II inhibitor IV	chemical reagent	0.0246	IL6
betel quid extract	chemical reagent	0.0246	MAP2
kurarinone	chemical reagent	0.0246	CFLAR
diclofenac/hyaluronic acid	chemical drug	0.0246	CFLAR
Immunoglobulin Lambda Light Chain	group	0.0246	CCL2
droxinostat	chemical reagent	0.0246	CFLAR
amurensin G	chemical reagent	0.0246	CFLAR
BMS-275183	chemical drug	0.0246	THBS1
kynurenic acid	chemical - endogenous mammalian	0.0246	CDKN1A
hexamethonium	chemical drug	0.0246	IL6
2,5-dihydroxymethylcinnamate	chemical - kinase inhibitor	0.0246	EDN1
dimethyl sulfate	chemical toxicant	0.0246	DNMT1
diisopropanolnitrosamine	chemical toxicant	0.0246	CDKN1A
nolatrexed	chemical drug	0.0246	TYMS
molsidomine	chemical drug	0.0246	FXN
melarsoprol	chemical drug	0.0246	BCL2
prednisolone acetate	chemical drug	0.0246	IL6
nitazoxanide	chemical drug	0.0246	IL6
anthraquinone	chemical toxicant	0.0246	CCL5
fluorescein	chemical drug	0.0246	CASP3
ramiprilat	chemical - endogenous mammalian	0.0246	IL6
monocrotaline pyrrole	chemical toxicant	0.0246	HOXA1
tropisetron	chemical drug	0.0246	IL6
bisindolylmaleimide III	chemical - kinase inhibitor	0.0246	CFLAR
3,4-dihydro-5[4-(1-piperindinyl)butoxy]-1(2H)-isoquinoline	chemical reagent	0.0246	PARP1
repaglinide	chemical drug	0.0246	CCL2
rhapontin	chemical - endogenous non-mammalian	0.0246	FASN
sodium hypochlorite	chemical drug	0.0246	APEX1
AG 879	chemical - kinase inhibitor	0.0246	RB1
cardiolipin	chemical - endogenous mammalian	0.0246	CCL2
trifluridine	chemical drug	0.0246	TYMS
ergothioneine	chemical - endogenous non-mammalian	0.0246	MAP2
amastatin	chemical - protease inhibitor	0.0246	IL6
E-64c	chemical - protease inhibitor	0.0246	MAP2
sivelestat	chemical drug	0.0246	HMGB1
6alpha-fluorotestosterone	chemical toxicant	0.0246	BCL2
miR-4459 (miRNAs w/seed CAGGAGG)	mature microrna	0.0247	ACIN1,ADAM19,BAZ1B,BMPR2,CCDC92,CD209,CD4,CD47,CTC1,CTDSPL,CXCL16,EEF1A1,GPR37L1,HMGB3,IGF1R,KCNE4,KIF1C,LSM5,MAP4,MGA,MGRN1,NKX3-1,NPC1L1,NUP210,ORC2,PSMA5,QKI,RAB15,RAB2A,RANGAP1,RFC1,RMND5A,RNF8,RPL36A,SERF1A/SERF1B,SF3B3,SF3B4,SIK2,SMAD7,SMG1,SRSF2,SUDS3,TBC1D16,TMEM41B
miR-4424 (miRNAs w/seed GAGUUAA)	mature microrna	0.0249	AGPAT3,ATP2B1,CTCFL,GTF2H1,INPP4B,LIX1L,MTOR,N4BP2,PTPN11,REEP3,STOM,TYMS,USP1
miR-465d-3p (and other miRNAs w/seed GAUCAGG)	mature microrna	0.0251	BCL2,CD209,CEP104,FNDC3B,FOXN2,KCNE4,KIF14,PERP,PIKFYVE,PURB,QKI,RMND5A,RPL31,RSG1,SLAMF1,THBS1,VCP
miR-4421 (and other miRNAs w/seed CCUGUCU)	mature microrna	0.0251	AGPAT3,AIM1,ARRDC4,ATP1A2,BMPR2,C4orf3,CACNG8,CD4,CFLAR,DDAH1,EDEM1,FLT1,GRB2,KATNBL1,MAGI2,MMP13,NAP1L1,PCDHB16,PDK1,PERP,PIKFYVE,RGS9BP,SF3B3,SGSM1,TERF2IP,TSPAN14,TUBGCP4
miR-3922-5p (miRNAs w/seed CAAGGCC)	mature microrna	0.0251	ARPP19,ARRDC4,BGN,CD47,CDK6,CNOT6L,DNAJC5,DNMT1,FZD8,GLCCI1,GNA11,GTF3C1,KDELR2,LRRC41,MAFG,MAP2,MGRN1,MRPS33,NAP1L1,NIP7,NKX3-1,PFN2,RAB33B,RIMS1,RNF8,RPL31,RUFY2,SLC25A45,TAGLN2,TERF2IP
UTP	chemical - endogenous mammalian	0.0253	CCL2,CD14,THBS1
PHF1	transcription regulator	0.0253	CCNG1,CDKN1A,HOXA10
SP4	transcription regulator	0.0253	CDKN1A,FLT1,IGF1R
ARRB1	other	0.0253	BCL2,FASN,IL6
ADAMTS12	peptidase	0.0253	IL6,MID1,MMP13
isoflurane	chemical drug	0.0253	BCL2,CASP3,IL6
bisindolylmaleimide	chemical - kinase inhibitor	0.0253	IL6,MMP13,PRDX1
tripterine	chemical - endogenous non-mammalian	0.0253	DNMT1,HSPA4L,TCP1
miR-4699-5p (miRNAs w/seed GAAGAUU)	mature microrna	0.0254	CAMK2D,CCNG1,DPY19L4,HMGN5,HNRNPH2,IARS,INPP4B,KIF14,MBIP,NEDD4,PAFAH1B1,PLEKHF2,TM9SF3,ZNRF2
miR-4661-3p (and other miRNAs w/seed AGGAUCC)	mature microrna	0.0255	CCNG1,DAZAP2,EEA1,FZD7,GFM1,GTF2H1,KHSRP,MAP4,MGA,MTOR,NDE1,NDUFA9,NTAN1,NUDCD2,PAPPA,PATZ1,RSG1,SAP30L,SLC7A8,TRMT61A
HNF1B	transcription regulator	0.0257	BGN,ID1,MAFB,MMP10,NID2,PCSK9,SEMA3C
C5	cytokine	0.0257	BCL2,CCL2,CCL5,CCL7,FLT1,IL6,SMAD7
miR-515-3p (and other miRNAs w/seed AGUGCCU)	mature microrna	0.0259	ARIH1,ATP1A2,ATP2A2,ATP5G3,BAZ1B,BPGM,CDKN1A,CXCL16,DNAJB4,GFOD1,HMGB3,HSPA4L,KCNJ11,MKL2,NKIRAS1,PAFAH1B1,PANK3,PLEKHF2,QKI,RGS9BP,SEPSECS,SIAE,SORBS2,THBS1,TNRC6B,UBA2,VCP
SOD1	enzyme	0.0259	ACTB,APEX1,ATP1A2,BCL2,CASP3,CD14,CREBBP,HSPB2,IL6,MYBL1
Il3	cytokine	0.0259	BCL2,CD14,CDKN1A,IL6,TCP1
miR-4682 (miRNAs w/seed CUGAGUU)	mature microrna	0.026	AIM1,ATP1A2,ATP5L,CLPTM1,DDAH1,EEA1,EGR2,EVI2A,GDE1,GXYLT1,IARS,LPGAT1,MAP2,MAP9,PIKFYVE,QSER1,RAP2C,RB1,TTC30A
Ca2+	chemical - endogenous mammalian	0.026	APEX1,ATP2A2,BCL2,CDKN1A,EDN1,FABP5,FASN,HOXA1,ID1,IGF1R,IL6,ODC1
miR-4757-3p (miRNAs w/seed AUGACGU)	mature microrna	0.026	CACUL1,CAMKK2,CCNYL1,COPS7B,GNA13,ORC2,RPL15,RPL31,SCN3A
ID2	transcription regulator	0.026	BCL2,CCNG1,CDKN1A,EEF1D,EGR2,FGFR3,SLAMF1,SMAD7,ZBTB16
CALCA	other	0.026	CCL2,EDN1,FLT1,IL6,ODC1,PHLDB2
Esrra	transcription regulator	0.026	ATP5G3,BPGM,COX5A,IL6,NDUFA2,PDK1
miR-1207-3p (and other miRNAs w/seed CAGCUGG)	mature microrna	0.0261	AP3M1,CAMKK2,CDK6,CNOT6L,CYB5R3,DIO1,FLT1,GLCCI1,GNA13,GREM2,H2AFY,HIGD1A,NDUFC2,NMT1,NPR3,PAFAH1B1,PAPSS1,POU3F1,PPM1H,PTBP1,QKI,REEP3,RFC1,RNF144B,RPA4,SCN3A,SLC7A11,SNX4,SNX9,SOX12,TBC1D16,TRMT61A,ZDHHC18
VitaminD3-VDR-RXR	complex	0.0262	CCL5,CD14,CDKN1A,HOXA10
CYP1A2	enzyme	0.0262	CBX3,MID1,QKI,VLDLR
IGFBP2	other	0.0262	CASP3,DDAH1,MMP13,NUP210
CD36	transmembrane receptor	0.0262	ATP2A2,FASN,IGF1R,IL6
herbimycin	chemical - kinase inhibitor	0.0262	BCL2,CDK6,IL6,MMP13
let-7	microrna	0.0263	CASP3,CDK6,IGF1R,IL6,LIN28B,PDE12,RRM2,THBS1
HNRNPA2B1	other	0.0263	FSCN1,FZD8,HMGB3,IL6,NPR3,PAPPA,PCSK9,STOM
miR-3616-3p (miRNAs w/seed GAGGGCA)	mature microrna	0.0263	ALX4,ARL8B,B3GNT2,BMS1,C21orf91,C4orf3,CAMK2D,CCDC59,CCDC92,CCNYL1,CDK6,CDO1,CTDSPL2,CXCL16,DDX21,DGCR2,EDEM1,EIF5A,FZD8,GREM2,HMGB3,KBTBD8,KLF3,LRRC8B,MAP4,MEF2C,MKLN1,PIP5K1A,PSMA2,PURB,QKI,RAB15,RIOK2,ROCK1,S100A10,SAP30L,SF3B3,SIK2,STK25,TTC30A
miR-4293 (miRNAs w/seed AGCCUGA)	mature microrna	0.0266	ASNS,CCNYL1,CPEB3,DIO1,EEF1A1,FLT1,FXN,GFM1,GNA13,GOLGA3,KHSRP,KLHL24,MID1,NKX3-1,OXCT1,PPP4R3B,RASA3,RNF144B,RNF8,RPL36A,SIAE,SMG1,SUDS3,TBC1D16
miR-498 (miRNAs w/seed UUCAAGC)	mature microrna	0.0266	BECN1,CCDC59,CD93,GATM,GFOD1,LIN28B,MORF4L2,ODC1,PSMA2,QKI,SGTB,TFPI,TMTC1,ZNRF2
ionomycin	chemical reagent	0.0268	ATP2A2,BCL2,BECN1,CASP3,CD4,DNMT1,IL6,RBPJ,SSB
miR-4501 (and other miRNAs w/seed AUGUGAC)	mature microrna	0.0269	ARPP19,BCL2,CISD1,CLCN5,CYP4F2,DDAH1,FRZB,HSD11B1,KANK1,KCNE4,KLHL24,MKL2,NKX3-1,QKI,RPL15,SNX9,TMED4,ZBTB34
miR-3610 (miRNAs w/seed AAUCGGA)	mature microrna	0.0272	ATP1A2,CD47,CIRBP,DCBLD1,FAM126B,FOXP1,PTBP1,SREK1IP1
Ifn gamma	complex	0.0273	CASP3,CCL2,CCL5,CXCL16,EDN1,FLT1
RXRA	ligand-dependent nuclear receptor	0.0274	ACSL3,ASNS,CDKN1A,CDO1,FABP5,FASN,HOXA1,IL6,INSIG1,NDUFC2,NPC1L1,SAT1
miR-302c-3p (and other miRNAs w/seed AGUGCUU)	mature microrna	0.0274	ALDH9A1,BCL10,CACUL1,DCAF6,FARSB,FDX1,IGF2BP3,KBTBD8,KCTD10,MKL2,MKLN1,MRPL22,MYCBP,NAP1L1,NIP7,NLRP3,PHC3,RPL36A,SEMA3C,SLC16A6,SNX9,THAP5,TNRC6B,TTC30A,VLDLR
miR-127-5p (miRNAs w/seed UGAAGCU)	mature microrna	0.0274	CCNG1,CLCN5,DDX21,DPY19L4,FBXL15,FDX1,FSCN1,HIPK3,IGF2BP3,KATNBL1,KDELR2,LGALS3BP,PURB,RAB33B,RB1,SMC3,TFPI,YTHDC1
E. coli lipopolysaccharide	chemical - endogenous non-mammalian	0.0274	BCL2,BECN1,CCL2,CCL5,IL6
DOCK8	other	0.0274	ATM,EDN1,IL6,ISG20,TSC22D1
miR-523-3p (miRNAs w/seed AACGCGC)	mature microrna	0.0274	FZD8,MAFB,RGS9BP,SIAE,TNRC6B
FGF7	growth factor	0.0274	CDKN1A,FABP5,FASN,MMP13,S100A10
IRF5	transcription regulator	0.0274	CASP3,CCL5,CDKN1A,IL6,ISG20
miR-4511 (miRNAs w/seed AAGAACU)	mature microrna	0.0274	C4orf3,CD93,DCAF10,FZD8,IARS,NAP1L1,ORC5,PERP,PLCXD2,RAP2C,RBM15B,S100A10,SNX9,TYMS,YWHAE
miR-758-3p (and other miRNAs w/seed UUGUGAC)	mature microrna	0.0277	CACUL1,CISD1,COL4A1,EEA1,FZD7,GRAMD1C,HMGB3,KHSRP,MID1,MYCBP,PPID,RASA3,RBM15B,RNF8,RPL15,SLAMF1,SMARCA5,SMCHD1,THAP5,UBXN2B,ZC3H14
PKD1	ion channel	0.0277	CDKN1A,CPEB3,CREBBP,CXCL16,FGFR3,GATM,MID1,SLITRK5,YY1
miR-4721 (and other miRNAs w/seed GAGGGCU)	mature microrna	0.0278	AGPAT3,ARIH1,ARL8B,ATP1A2,ATPAF1,C21orf91,CASP3,CDK6,COPS7B,CTC1,CTDSPL2,CYB5R3,FZD7,GOLGA3,GTPBP1,HMGB3,KHSRP,KLF3,KLHL15,LRRC8B,MAP4,MGRN1,MID1,NSF,ORMDL1,PCSK9,PDE12,RAB15,RHEBL1,RIOK2,RNF8,S100A10,SESN2,TTC30A,TULP4,WDYHV1,XRCC6
celecoxib	chemical drug	0.0278	ATM,BCL2,CASP3,CDKN1A,CFLAR,IGF1R,MMP13
JAK	group	0.0279	CCL2,CD209,IL6
KEAP1	transcription regulator	0.0279	BCL2,IL6,PRDX1
PDPK1	kinase	0.0279	BCL2,CDKN1A,IL6
vinblastine	chemical drug	0.0279	CCNG1,CDKN1A,IL6
ceramide	chemical - endogenous mammalian	0.0279	BCL2,CASP3,CFLAR
miR-1290 (miRNAs w/seed GGAUUUU)	mature microrna	0.028	ALX4,ANKRD52,BECN1,C9orf66,CAMK2D,CISD1,CUL2,EIF5,MAPK6,NLRP3,ORC5,PSMA2,RAP2C,RPL36A,VPS45
miR-324-5p (miRNAs w/seed GCAUCCC)	mature microrna	0.0281	CACNG8,CCL7,CD209,CDK6,CFLAR,CTC1,CUL5,EGR2,GRAMD1C,GTPBP1,H2AFV,HMGB3,IMPDH1,KLF3,MAFB,MGA,NAP1L1,NDE1,PAFAH1B1,POU3F1,PPM1H,RASA3,ROCK1,SGSM1,SMG1,SMO,TBC1D16,TMEM135,ZNRF2
FMR1	translation regulator	0.0281	ATP5L,MTOR,PIK3CB,PPIA
aldesleukin	biologic drug	0.0281	BCL2,EIF5A,ITM2B,TAPBP
miR-210-5p (and other miRNAs w/seed GCCACUG)	mature microrna	0.0282	ABLIM1,AIM1,ATP1A2,ATP2A2,CDK6,CIB2,CIRBP,CXCL16,DDX21,DNAJC5,FXN,GOLGA3,GOSR1,HMGB3,HOPX,KDELR2,KIF14,KLHL15,LSM5,MGRN1,MKL2,MRPS33,NDUFC2,NMT1,NSF,PCDHB16,RAB2A,RHPN2,RIMS1,RNF144B,SAT1,SERF1A/SERF1B,SGTB,SLC25A45,SMG1,TAPBP,TMEFF2,TULP4,YTHDC1
miR-197-5p (and other miRNAs w/seed GGGUAGA)	mature microrna	0.0283	CCL2,COL4A1,FXN,FZD7,KCTD10,KCTD6,LIN28B,MKL2,N4BP2,NDUFA2,ORC2,PHC3,PIKFYVE,POU3F2,RBM15B,SGMS2,SMCHD1,SNRNP27,TMEM135,TSPAN14,UTP4,XRCC6,ZDHHC18,ZNRF2
atorvastatin	chemical drug	0.0284	ACE2,BCL2,CCL2,EDN1,FLT1,GPAM,HMGB1,IL6,NPC1L1,PCSK9
miR-4677-5p (miRNAs w/seed UGUUCUU)	mature microrna	0.0285	ATPAF1,CBX3,EEA1,HMGB3,HYLS1,KIF14,KLF3,LPGAT1,MAPK1IP1L,MGA,MYBL1,NKIRAS1,NUDCD2,RAB33B,RSRC1,SERF1A/SERF1B,SMCHD1,SREK1IP1,TTC30A
miR-1970 (and other miRNAs w/seed GUGUCAC)	mature microrna	0.0285	B3GNT2,BAZ1B,BMS1,CBFA2T2,EPDR1,FAM126B,GPNMB,GRAMD1C,HMGB3,MYCBP,NFYB,NIP7,PAFAH1B1,PTBP1,RPL31,RSG1,RUFY2,TMTC1,YTHDC1
FOLR1	transporter	0.0285	CLPTM1,GPAM,NAP1L1,PPID,TAGLN2,TYMS
MAPK14	kinase	0.0286	BCL2,CCL2,CCL5,FASN,FLT1,IL6,MEF2C,MMP13,PRDX1
Interferon alpha	group	0.0287	BCL2,CASP3,CCL2,CCL5,CCL7,CD209,CDKN1A,FASN,IL6,ISG20,PTBP1,RB1,TAPBP,TRIB2,TYMS
nitroglycerin	chemical drug	0.0287	FLT1,IL6
Rac	group	0.0287	CCL2,IL6
(E)-4-hydroxy-3-methyl-but-2-enyl pyrophosphate	chemical - endogenous non-mammalian	0.0287	CXCL13,IL6
naringin	chemical - endogenous non-mammalian	0.0287	BCL2,CCL2
S100A12	other	0.0287	IL6,MMP13
Fcor	enzyme	0.0287	CDKN1A,RB1
Traj18	other	0.0287	CCL5,IL6
TOP1	enzyme	0.0287	ASNS,CDKN1A
mir-148	microrna	0.0287	BCL2,ROCK1
IL17RB	transmembrane receptor	0.0287	BCL2,IL6
CDKN2C	transcription regulator	0.0287	CCL2,GRB2
MMP7	peptidase	0.0287	FLT1,MMP10
CEBPG	transcription regulator	0.0287	ASNS,IL6
LY6E	other	0.0287	CD14,IL6
TNFSF8	cytokine	0.0287	XRCC5,XRCC6
BRD7	transcription regulator	0.0287	CDKN1A,FASN
AIFM1	enzyme	0.0287	MT-CO2,NDUFA9
BAG3	other	0.0287	BCL2,CDKN1A
FPR2	g-protein coupled receptor	0.0287	CCL2,IL6
CNB-001	chemical reagent	0.0287	ASNS,SLC7A11
cinnamaldehyde	chemical toxicant	0.0287	BCL2,XIAP
rosmarinic acid	chemical - endogenous non-mammalian	0.0287	HMGB1,IL6
albuterol	chemical drug	0.0287	CCL5,IL6
putrescine	chemical - endogenous mammalian	0.0287	CCL2,CDKN1A
adaphostin	chemical drug	0.0287	CDK6,CDKN1A
beta-cyclodextrin	chemical - endogenous non-mammalian	0.0287	FASN,IL6
trestolone	chemical drug	0.0287	BCL2,CCNG1
EZH2	transcription regulator	0.0288	ACTB,BCL2,CCL5,CDK6,CDKN1A,COL4A1,EPDR1,FLT1,FRZB,HOXA10,IL6,RPL10A,SLC7A11
miR-1538 (and other miRNAs w/seed GGCCCGG)	mature microrna	0.0289	ABLIM1,BAZ2A,CASZ1,CBX3,CDK6,COL4A1,CREBBP,DEAF1,FLT1,FZD7,GNA11,GTPBP1,HOXA1,IMPDH1,KCTD10,KHSRP,LMNB2,NFIA,NKX3-1,PPM1H,PTBP1,RAB5C,SESN2,SGSM1,SLC25A45,SLC7A8,SMG1,SRSF2,TRMT61A
FOSL1	transcription regulator	0.029	CCL2,EGR2,IL6,MMP10,MMP13
miR-548p (miRNAs w/seed AGCAAAA)	mature microrna	0.029	BMPR2,CPEB3,GOSR1,GREM2,H2AFV,HOPX,JPH1,LSM5,MID1,PTBP1,QKI,RAC1,RB1,RMND5A,SCN3A,SEPP1,TERF2IP,TRIB2
miR-1275 (and other miRNAs w/seed UGGGGGA)	mature microrna	0.029	ACTB,ANKRD52,ARHGAP23,ARPP19,ATAT1,ATPAF1,ATXN2L,BAZ1B,BTBD3,C18orf54,CACUL1,CBFA2T2,CD209,CFLAR,CHAF1A,CLDN11,CREBBP,CTCFL,CTDSPL,DAZAP2,DYSF,EDN1,EIF5A,FXN,HMGB3,HMGN5,HOXA3,ID1,IGF1R,IGF2BP3,KLHL24,MAP7D1,MAPK1IP1L,MGA,MGRN1,MMP13,MRPL57,N4BP2,NDE1,NFIA,PDK1,POU3F2,RAB15,RAB33B,S100A10,SERBP1,SF3B3,SGSM1,SIK2,SLC25A45,SLC7A8,SORBS2,SOX12,SPC25,TERF2IP,TNRC6B,TRMT61A,UBQLN1,ZNF322
miR-504-5p (and other miRNAs w/seed GACCCUG)	mature microrna	0.0291	ACTR1B,APBA3,ATAT1,CBX3,CDK6,CFLAR,CHD3,COPS7B,CTDSPL,CYB5R3,EDEM1,EVI2A,FLRT2,FOXP1,FZD7,GLCCI1,GOLGA3,GPAM,H3F3A/H3F3B,HOXA10,KLF3,PCDHB16,PURB,RPL15,SEPSECS,SESN2,SLC17A8,SLC7A8,SMG1,SOGA1,SOX12,TSPAN14,UBN2,UBXN2B
miR-4645-5p (and other miRNAs w/seed CCAGGCA)	mature microrna	0.0291	ACTR1B,ANKRD52,ATPAF1,C18orf54,CACNG8,CAMKK2,CAMTA1,CAPNS1,CD99L2,CDK6,CHD3,DCAF10,DGCR2,EIF5,EPDR1,FGFR3,FLT1,FXN,GALNT11,GREM2,HECA,HMGB1,HOXA10,KCND3,KCNE4,KCNJ11,KCTD6,NDE1,PCSK9,PERP,PPM1H,RANGAP1,SERBP1,SF3B3,SLC25A45,SNX9,SOGA1,SUDS3,TAPBP,THBS1,TMEM30A,TRIB2,TRMT61A,TULP4,UHMK1,VCP
NFATC2	transcription regulator	0.0292	ATM,CASP3,CDKN1A,CFLAR,EDN1,EGR2,ISG20,TSC22D1
miR-4717-5p (and other miRNAs w/seed AGGCCAC)	mature microrna	0.0293	ARPP19,ARRDC4,ATP6AP1,B3GLCT,BAZ1B,BCL2,BMS1,CAMKK2,CD99L2,CDK6,CFLAR,CIB2,DDX21,DNAJC5,DNMT1,DPM1,FNDC3B,FXN,GDE1,KIF1C,KLHL15,MAP7D1,MGRN1,MMP13,NDUFC2,POU3F2,PTPN11,QSER1,RHEBL1,RIOK2,RPL10,RUFY2,SESN2,SRSF2,THAP5
miR-4305 (miRNAs w/seed CUAGACA)	mature microrna	0.0295	B3GNT2,BCL2,CCSAP,CD99L2,CLCN5,CPEB3,CTCFL,CUL2,FRZB,GLCCI1,MTOR,NKIRAS1,PAFAH1B1,PHC3,RFC1,SGPP1,UHMK1
miR-548ad-3p (miRNAs w/seed AAAACGA)	mature microrna	0.0296	ARRDC4,CEP104,DPM1,GTPBP1,ORMDL1,PDK1,SMAD7,SUDS3,TNRC6B
miR-1202 (and other miRNAs w/seed UGCCAGC)	mature microrna	0.0297	ABLIM1,BTBD3,CAMTA1,CCSAP,CD4,CENPH,CIB2,COPS7B,CUL5,DIO1,EDEM1,FLT1,GFOD1,GPAM,H3F3A/H3F3B,KIF14,MAPK1IP1L,MKLN1,NMT1,PAFAH1B1,PIP5K1A,PLCXD2,PPIA,PRRC2C,RNF8,RPL10,SEMA3C,SET,SLC25A45,SREK1IP1,TAGLN2,UBQLN1,UHMK1,ZBTB34,ZDHHC18
TFAP2A	transcription regulator	0.0299	BCL2,CDKN1A,HIPK3,PRDX1,RPL7,SESN3
GFI1	transcription regulator	0.0299	CDKN1A,CFLAR,CREBBP,EGR2,IL6,RB1
miR-4695-5p (and other miRNAs w/seed AGGAGGC)	mature microrna	0.03	ADAM19,BAZ1B,C4orf3,CASZ1,CBFA2T2,CCSAP,CD209,CD4,CDKN1A,CLCN5,CTC1,DDX21,DPY19L4,DYSF,EEF1A1,FXN,GMDS,GPR37L1,IGF1R,KIF1C,MAFB,MGRN1,MYCBP,NKX3-1,OXCT1,PAPPA,PCSK9,PIKFYVE,PSMA5,RAC1,RBM15B,RNF144B,RPL36A,SAP30L,SERF1A/SERF1B,SESN2,SLC44A1,SMCHD1,SMG1,SREK1IP1,TMEM41B,ZDHHC18
CEBPA	transcription regulator	0.03	AKR1B10,ASNS,BCL2,CD14,CDKN1A,DDX21,EGR2,FASN,FLT1,HSD11B1,ID1,IL6,MMP13,PFN2,QKI,THBS1,VLDLR
IFN type 1	group	0.0301	BCL2,CCL5,CXCL13,IL6
miR-4775 (miRNAs w/seed UAAUUUU)	mature microrna	0.0301	GXYLT1,QKI,TNRC6B,XIAP
miR-3616-5p (and other miRNAs w/seed UGAAGUG)	mature microrna	0.0301	AGPAT3,BAZ1B,BTBD3,CACUL1,CAMK2D,CD93,FAM126B,FNDC3B,GPNMB,MAP4,RPL36A,SERBP1,SLC2A12,SMAD7,SMARCA5,TMEM30A,TRIB2,VPS45,XRCC5
salmonella minnesota R595 lipopolysaccharides	chemical - endogenous non-mammalian	0.0301	CCL2,CCL5,CCL7,CFLAR,CXCL13,IL6,TSC22D1
SUZ12	enzyme	0.0301	ATP2A2,DAZAP2,HOXA1,HOXA10,INSIG1,MAP7D1,UHMK1
SOCS1	other	0.0301	BCL2,CCL2,CFLAR,IL6,ISG20,MMP13,RB1
E2F3	transcription regulator	0.0303	BECN1,CDKN1A,EDN1,HIST1H4B,PLK1,RB1,RRM2,THBS1
miR-3613-5p (miRNAs w/seed GUUGUAC)	mature microrna	0.0303	AIM1,ARIH1,CAMK2D,CDC73,GPAM,LMNB2,MEF2C,NPR3,PDK1,RAC1,RRM2,SMC3
SASH1	other	0.0306	ATM,EDN1,IL6,ISG20,TSC22D1
sulindac sulfide	chemical drug	0.0306	CDKN1A,INSIG1,RANBP1,XRCC6,YWHAE
miR-1185-5p (and other miRNAs w/seed GAGGAUA)	mature microrna	0.0307	ATP2B1,B3GLCT,BMPR2,CCDC92,CD93,CTDSPL2,CUL5,DCAF10,FOXN2,MAP4,OXCT1,PERP,PHC3,PSMA5,RHEBL1,RMND5A,SLC7A11,ZNRF2
L-arginine	chemical - endogenous mammalian	0.0307	BCL2,BGN,IL6
indican	chemical - endogenous mammalian	0.0307	CCL2,CDKN1A,THBS1
leucine	chemical - endogenous mammalian	0.0307	ASNS,EEF1A1,FASN
MAPK11	kinase	0.0307	BCL2,IL6,PRDX1
mir-25	microrna	0.0307	CDKN1A,HIPK3,IL6
FCGR2A	transmembrane receptor	0.0307	CCL2,CCL5,IL6
TRADD	other	0.0307	CCL2,DNMT1,IL6
IL17F	cytokine	0.0307	CCL2,IL6,MMP13
suramin	chemical drug	0.0307	CCL2,IL6,ODC1
sterol	chemical - endogenous mammalian	0.0307	FASN,GPAM,PCSK9
miR-3168 (miRNAs w/seed AGUUCUA)	mature microrna	0.0309	CAMK2D,CCSAP,CTDSPL2,DDX21,FAM126B,GPR37L1,MAP4,MGA,MYCBP,QKI,RCN2,RNFT1,SLC7A11
carbon tetrachloride	chemical toxicant	0.0309	CASP3,CCL5,CDKN1A,CREBBP,IL6,MMP13,ODC1,PTP4A1,RB1,SMAD7
miR-34b-3p (miRNAs w/seed AAUCACU)	mature microrna	0.0312	CPEB3,CTCFL,DPY19L4,FDX1,FOXP1,GRB2,INSIG1,ITM2B,MAP2,MID1,PDK1,RCN2,RLIM,RRM2
miR-4289 (miRNAs w/seed CAUUGUG)	mature microrna	0.0312	C18orf54,CCNG1,DDAH1,FAM126B,GRB2,HMGN5,HOXA1,INPP4B,MRPL57,QSER1,RUFY2,SMCHD1,UBXN2B,XIAP
aspirin	chemical drug	0.0312	BCL2,CCL2,CDKN1A,IL6,MMP13,YWHAE
miR-2355-3p (miRNAs w/seed UUGUCCU)	mature microrna	0.0312	AGPAT3,AIM1,ARIH1,ATM,CBX3,CD4,EIF5,FLT1,GFOD1,GOPC,MAGI2,MAPK1IP1L,MAPK6,NFIA,PANK3,PHLDB2,ROCK1,TM9SF3,UBXN2B,VLDLR,WTIP,ZNF322
miR-4753-5p (miRNAs w/seed AAGGCCA)	mature microrna	0.0313	AIM1,ARL8B,ARPP19,C16orf87,CD47,CFLAR,DCAF10,DPY19L4,GNA11,GRAMD1C,IARS,KCNE4,KLHL24,LRRC8B,MRPS33,N4BP2,NDUFC2,RAB33B,RAP2C,RFC1,RPL10,RUFY2,SEMA3C,SEPSECS,SET,SMARCA5,SRD5A3,TMEM41B,XK,YTHDC1
TWIST1	transcription regulator	0.0313	BCL2,CASP3,CCL2,CDKN1A,FGFR3,IL6,PAMR1,PTPRZ1
ADCYAP1	other	0.0316	BCL2,CCL5,CREBBP,EGR2,GOSR1,GREM2,IL6,NPR3,QKI,S100A10,TSC22D1
miR-4762-5p (miRNAs w/seed CAAAUCU)	mature microrna	0.0316	CCNG1,CUL5,DAZAP2,DOLK,FOXN2,HMGB1,HMGN1,INSIG1,QKI,RAP2C,SLC16A6,SNRNP27,WTIP
IL17A	cytokine	0.0318	ACTB,APBA3,BCL2,CCL2,CCL5,CD14,CXCL13,IL6,KLF3,MMP13
miR-3612 (and other miRNAs w/seed GGAGGCA)	mature microrna	0.0318	ALX4,ANKRD52,ATP2A2,BAZ1B,BTBD3,C4orf3,C9orf66,CAPNS1,CBFA2T2,CCDC59,CCSAP,CD209,CD99L2,CIB2,CTDSPL,CUL2,DAZAP2,DDX21,DGCR2,DNAJC5,EDN1,FGFR3,FXN,GRB2,GTPBP1,HABP2,IMPDH1,KLF3,MAP4,MKLN1,NPR3,PIP5K1A,PURB,RAC1,RBM15B,RNF144B,SESN2,SLC25A45,SMG1,SNRNP27,SQRDL,SREK1IP1,STOM,THBS1,TMEM135,TNRC6B,TSC22D1,TTC30A
miR-4751 (miRNAs w/seed GAGGACC)	mature microrna	0.0319	CASZ1,CD47,EIF5,FAM49A,FOXN2,FXN,GOLGA3,GTPBP1,GXYLT1,KANK1,LMNB2,MAP4,MAPK1IP1L,MGRN1,MYCBP,ORC2,PSMA5,RASA3,RFC1,RUFY2,SEMA3C,SLC7A11,TCP1,TMEM165,ZDHHC18
miR-1264 (and other miRNAs w/seed AAGUCUU)	mature microrna	0.0319	ATP1B3,C21orf91,CNOT6L,COPS7B,DNMT1,FRZB,FZD7,GATM,GTF2H1,NID2,NUP210,RPL31,RUFY2,SLC16A6,SRSF2
IKBKE	kinase	0.0321	BCL2,CCL5,IL6,MMP13
ADM	other	0.0321	BCL2,EDN1,IL6,RAMP1
nitroprusside	chemical drug	0.0321	BCL2,CFLAR,FLT1,PARP1
DETA-NONOate	chemical reagent	0.0321	BGN,CDKN1A,IL6,XIAP
Rb	group	0.0322	CCL2,CDKN1A,DNMT1,PLK1,TYMS
PRKCE	kinase	0.0322	BCL2,CDKN1A,IL6,ODC1,XIAP
miR-656-3p (miRNAs w/seed AUAUUAU)	mature microrna	0.0322	FLT1,MAP9,MRPL57,PHC3,SGPP1
miR-4641 (miRNAs w/seed GCCCAUG)	mature microrna	0.0322	ABLIM1,ALX4,ATP1A2,C14orf169,CAMK2D,CBFA2T2,CNOT6L,CUL1,CYB5R3,FLT1,GNA13,HECA,HIPK3,IGF1R,IL6,KBTBD8,KLF3,MAP9,MYCBP,NDE1,ORC2,PDK1,POU3F2,PURB,RLIM,SPRR2E,TMEM135,ZNF217
miR-623 (miRNAs w/seed UCCCUUG)	mature microrna	0.0322	ABCB6,BAZ2A,C4orf3,CACUL1,EVI2A,FLT1,FOXN2,KLF3,MEF2C,MMP13,NMT1,NSF,PERP,PRRC2C,PTP4A1,RANBP1,SGTB,SORBS2,UBQLN1,XRCC5,ZDHHC18
miR-624-3p (miRNAs w/seed ACAAGGU)	mature microrna	0.0322	ALDH9A1,AP1AR,ATP2B1,C16orf87,CCNG1,CCNYL1,EPDR1,FAM126B,FLRT2,FNDC3B,KIF14,NPR3,PFN2,PTBP1,QKI,RLIM,RNF8,RUFY2,SERBP1,UBXN2B,XK
miR-1287-5p (miRNAs w/seed GCUGGAU)	mature microrna	0.0323	AP3M1,CNOT6L,CTDSPL,CTDSPL2,CXCL16,DCAF10,FGFR3,FXN,GFOD1,GKAP1,GLCCI1,GXYLT1,HOXA3,HYLS1,KLF3,MBIP,ORC2,PLCXD2,RPA4,SEPP1,TMEM41B,TSPAN14
miR-4531 (miRNAs w/seed UGGAGAA)	mature microrna	0.0323	ATP5L,B3GLCT,BPGM,CCNG1,CD93,CDC73,CDK6,DEGS1,FAM49A,FOXP1,MID1,NSF,PDE12,PTP4A1,QSER1,RNF8,SET,SLC44A1,SRD5A3,STOM,TFPI,TM9SF3,TMEM135,USP1,YTHDC1
miR-3714 (miRNAs w/seed AAGGCAG)	mature microrna	0.0324	ARRDC4,ATPAF1,CDKN1A,CNOT6L,CUL5,DAZAP2,EEA1,FLT1,FOXP1,FZD5,GOLGA4,GRHL1,GXYLT1,HMGN5,JPH1,NEDD4,PAPPA,PAPSS1,PARP1,PIKFYVE,RBM15B,RBM39,RCBTB1,RIOK2,RLIM,ROCK1,RRM2,SAP30L,SLC7A8,STOM,TULP4
ERN1	kinase	0.0325	ATP2A2,BECN1,EDEM1,FASN,GOLGA3,MORF4L2,SCN3A
miR-1915-3p (and other miRNAs w/seed CCCAGGG)	mature microrna	0.0326	ACIN1,ACTB,ACTR1B,ANAPC11,ANKRD52,ATAT1,ATP1A2,BAZ2A,BCL2,CCL2,CD209,CD4,CFLAR,CHD3,CTDSPL,DEAF1,DGCR2,FAM64A,FGFR3,FLT1,FSCN1,FUT3,FZD5,GDE1,GPR37L1,IMPDH1,JPH1,KCNE4,LMNB2,LRRC41,MAGI2,MAP4,MAP7D1,MID1,NMT1,NPC1L1,PANK3,PATZ1,PPIA,PTPN9,RHEBL1,RHPN2,SESN2,SET,SF3B3,SIK2,SLC7A8,SMAD7,SMO,SOGA1,SOX12,SPRR2E,TAGLN2,TRMT61A,TULP4,VCP,ZDHHC18
SOD2	enzyme	0.0326	BCL2,CDKN1A,IL6,MAP2,MMP13,ODC1
CEBPD	transcription regulator	0.0326	ASNS,CD14,IL6,MMP13,RB1,VLDLR
miR-4445-5p (miRNAs w/seed GAUUGUU)	mature microrna	0.0326	ATP1A2,CLCN5,CTDSPL,CYP2C18,EPDR1,GATM,RCBTB1,RIMS1,RUFY2,SGTB,SUDS3,VLDLR
miR-4302 (miRNAs w/seed CAGUGUG)	mature microrna	0.0327	ALDH9A1,ARHGAP23,CACUL1,CXCL16,FUT3,HECA,HOXA1,IARS,KATNBL1,KLHL24,MAP2,NUP210,PAPSS1,POU3F1,RMND5A,ROCK1,SAP30L,SAT1,SLAMF1,TFPI,THBS1,TM9SF3,TULP4
miR-1294 (miRNAs w/seed GUGAGGU)	mature microrna	0.0327	ACTR1B,CFLAR,CLCN5,COL4A1,DAZAP2,FNDC3B,FUT3,FXN,GOLGA3,GTF2H1,GTF3C1,GXYLT1,IARS,KLHL15,MGA,NSF,PAPPA,PURB,RASA3,RCN2,RRM2,XK,ZBTB34
miR-4323 (miRNAs w/seed AGCCCCA)	mature microrna	0.0327	ARPP19,BMS1,BPGM,CAMKK2,CAMTA1,CD93,CDKN1A,CREBBP,FLT1,FOXP1,GALNT11,GFOD1,H3F3A/H3F3B,HACD3,ID1,MAP4,MRPL22,OXCT1,PCBP2,PLEKHF2,RAB15,RASA3,RCN2,RFC1,RGS9BP,RPL10,RPL7L1,SEMA3C,SF3B3,SGSM1,SIK2,SLC2A12,SLITRK5,SMO,SNX9,TAGLN2,TBC1D16,TRMT61A,TSPAN14,UBN2,WDR4,ZDHHC18
PPARA	ligand-dependent nuclear receptor	0.0331	ALDH9A1,APEX1,ASNS,BCL2,CDKN1A,DIO1,EDN1,FABP5,FASN,GPAM,HMGN1,IL6,INSIG1,MT-CO2,NPC1L1,PLK1,SAT1
miR-3158-5p (and other miRNAs w/seed CUGCAGA)	mature microrna	0.0333	ARPP19,ATP6V1C1,CAMTA1,CCL2,CDK6,CTDSPL,CTDSPL2,DDAH1,HABP2,HMGN5,IGF1R,KDELR2,MAFB,MGA,NDUFA9,PATZ1,PPM1H,PSMA2,RCBTB1,RPL15,SEPSECS,SGTB,SOGA1,SOX12,SREK1IP1,SRSF2,STK25,THBS1,TMEM30A,XK,ZC3H14
miR-512-5p (miRNAs w/seed ACUCAGC)	mature microrna	0.0333	ACTR1B,ALX4,BAZ2A,C4orf3,CUL5,CYP2C18,DENND2C,DPY19L4,GPNMB,IL6,LRRC8B,PPM1H,RIMS1,SLC17A8,SREK1IP1,STOM,TMEM135,TRIB2,TYMS,UBQLN1,USP1
IFNB1	cytokine	0.0334	BCL2,CASP3,CCL2,CCL5,CCL7,CD14,CDKN1A,IL6,ISG20,NID2,PHLDB2,THBS1
HOXA10	transcription regulator	0.0335	ACTB,ATP1A2,CDKN1A,EGR2,FLT1,FZD5,HNRNPL,ID1,SAT1
miR-4652-3p (miRNAs w/seed UUCUGUU)	mature microrna	0.0335	ARL8B,ARRDC4,ATP6V1C1,BTBD3,DENND2C,DIO1,HOXA1,MEF2C,MKLN1,MORF4L2,MTOR,POU3F2,PRRC2C,PTPRZ1,RPL36A,SGTB,SLAMF1,SLC17A8,YY1
cardiotoxin	chemical - other	0.0335	BGN,CASP3,CCL2,CCL5,KPNA2,MMP13,RANBP1,TSC22D1
miR-4798-5p (miRNAs w/seed UCGGUAU)	mature microrna	0.0335	HMGB1,KIF1C,PTPN9,RAP2C,RIMS1,SERBP1,SET,TM9SF3
Pkc(s)	group	0.0337	BCL2,CCL2,CD4,CDKN1A,EDN1,EGR2,IL6,MMP13,RB1,XIAP
3-methyladenine	chemical toxicant	0.0337	BCL2,BECN1,IL6
BAK1	other	0.0337	CCL5,EDEM1,IL6
CHADL	other	0.0337	CDKN1A,IL6,MEF2C
PBX1	transcription regulator	0.0337	CDKN1A,HOXA3,VCP
vitamin K3	chemical drug	0.0337	BCL2,CASP3,CFLAR
hymecromone	chemical drug	0.0337	BCL2,CASP3,MMP13
glycyrrhizic acid	chemical drug	0.0337	CASP3,EDN1,HMGB1
I kappa b kinase	complex	0.0339	BECN1,RAD51C
SULF2	enzyme	0.0339	BCL2,MMP13
PDE3B	enzyme	0.0339	FASN,IL6
CLCA2	ion channel	0.0339	CASP3,CDKN1A
CDH5	other	0.0339	BCL2,CDKN1A
TGFBR3	kinase	0.0339	BCL2,XIAP
EPCAM	other	0.0339	CDKN1A,FABP5
SPINT2	other	0.0339	HABP2,PAPPA
MEIS1	transcription regulator	0.0339	CDKN1A,TRIB2
SIRPA	phosphatase	0.0339	CCL5,IL6
LY-2510924	biologic drug	0.0339	BCL2,CD14
cantharidin	chemical drug	0.0339	BCL2,IL6
1,10-phenanthroline	chemical toxicant	0.0339	CDKN1A,FLT1
hydroquinone	chemical - endogenous mammalian	0.0339	CYP4F2,IL6
metoprolol	chemical drug	0.0339	EDN1,IL6
D-sphingosine	chemical - endogenous mammalian	0.0339	BCL2,IL6
irinotecan	chemical drug	0.0339	IL6,TYMS
mannose	chemical - endogenous mammalian	0.0339	FASN,THBS1
androstenediol	chemical - endogenous mammalian	0.0339	BCL2,CDKN1A
TNFRSF1B	transmembrane receptor	0.0339	CASP3,CFLAR,CXCL13,IL6,MMP13
GNA15	enzyme	0.034	CDO1,IL6,MAP2,NPR3,ODC1,PFN2
miR-292-3p (and other miRNAs w/seed AGUGCCG)	mature microrna	0.0341	ARIH1,ATP2A2,BPGM,CDO1,CTC1,CTDSPL2,FLT1,GDE1,MAPK6,PAFAH1B1,PANK3,PFN2,PLEKHF2,UBA2
miR-3121-3p (miRNAs w/seed AAAUAGA)	mature microrna	0.0342	ANKRD52,ATP2B1,GOLGA4,KIF14,MAP2,MAPK6,NID2,ORC5,RAP2C,TMEM165,TMTC1
Ige	complex	0.0343	BCL2,CCL2,CCL5,IL6
NOTCH3	transcription regulator	0.0343	BCL2,CDKN1A,CFLAR,ID1
TNFSF13B	cytokine	0.0343	BCL2,CCL2,PLK1,XIAP
miR-3177-3p (miRNAs w/seed GCACGGC)	mature microrna	0.0344	ABLIM1,AGPAT3,ATP1B3,BGN,CBFA2T2,CCDC92,CEP104,CXCL16,GPAM,HSPA4L,INO80,KCTD10,QKI,RAB15,SESN2,THBS1,TNRC6B
miR-556-5p (miRNAs w/seed AUGAGCU)	mature microrna	0.0344	CASZ1,CUL2,DIO1,FLT1,FNDC3B,FOXN2,FOXP1,GFOD1,HOXA1,MAGI2,NLRP3,NUP210,RNF8,RUFY2,SGPP1,TM9SF3,ZNF322
cholesterol	chemical - endogenous mammalian	0.0346	CCL2,CD14,FABP5,FASN,FLT1,IL6,MAP2,NPC1L1,PCSK9,THBS1
bexarotene	chemical drug	0.0346	ASNS,BCL2,CCL2,ID1,ODC1,PCSK9,PNRC1,SRSF2
alitretinoin	chemical drug	0.0346	BCL2,CD14,CDKN1A,CXCL13,CYP4F2,FASN,HOXA1,IL6
CTNNB1	transcription regulator	0.0348	ACTB,AIM1,ALG3,ATM,BCL2,BGN,CAPNS1,CCL7,CD4,CDKN1A,COL4A1,CTDSPL,CYB5R3,DIO1,EDN1,EIF5A,FZD7,HSPE1,MAP4,PLK1,POU3F2,SEMA3C,SMAD7,TSC22D1,XIAP
miR-645 (miRNAs w/seed CUAGGCU)	mature microrna	0.0349	CCL5,CD99L2,CYP4F2,DCAF10,H2AFV,HIGD1A,HOXA10,KCNE4,NFIA,ORC2,PDE12,PDK1,PPIA,QKI,RAMP1,REEP3,SLC16A6,SLC2A12,UBA2,VPS45
miR-3551-5p (and other miRNAs w/seed CUUCACC)	mature microrna	0.0353	AGPAT3,ARPP19,ARRDC4,C4orf3,CLCN5,GALNT11,H3F3A/H3F3B,INO80,MGA,N4BP2,NIP7,NSF,PNRC1,PPM1H,QKI,RCBTB1,SIK2,TFPI,TMEM135
miR-502-5p (and other miRNAs w/seed UCCUUGC)	mature microrna	0.0355	ATP1A2,BMS1,C18orf54,CACUL1,CCSAP,CFLAR,CLCN5,DAZAP2,EEF1A1,FUT3,GFOD1,GREM2,HOXA3,IGF1R,NEDD4,NKX3-1,PPP4R3B,RBM39,RMND5A,UHMK1,WDR4,ZNF217
DUSP1	phosphatase	0.0355	BCL2,CCL2,IL6,ISG20,PNRC1,SERPINA12
APC	enzyme	0.0355	CDKN1A,EDN1,ID1,IL6,MMP10,ODC1
miR-4315 (miRNAs w/seed CGCUUUC)	mature microrna	0.0355	AGPAT3,ALX4,B3GNT2,EIF5A,QKI,USP1,VCP,XIAP,XK
miR-4796-3p (miRNAs w/seed AAAGUGG)	mature microrna	0.0356	ACIN1,AP1AR,BECN1,FZD7,KBTBD8,LIX1L,LSM5,PTBP1,QKI,RBM15B,RLIM,RPL7L1,SLC16A6,TTC30A
miR-4722-5p (miRNAs w/seed GCAGGAG)	mature microrna	0.0358	ADAM19,CASZ1,CD209,CD47,CUL5,CXCL16,CYB5R3,DNAJC5,EEF1A1,FARSB,FLT1,FOXP1,GATM,GDE1,GNA13,GTF3C1,GTPBP1,H2AFV,HACD3,HIPK3,HOXA1,KCNE4,MAFB,MAP9,MEF2C,MGRN1,NDUFC2,NIP7,PERP,PPID,PTBP1,RLIM,RMND5A,RNF8,SIK2,SLC7A8,SOGA1,SOX12,TEX264,TTC30A,ZNF511
miR-501-5p (miRNAs w/seed AUCCUUU)	mature microrna	0.0361	ATP5G3,ATP5L,C16orf87,CUL1,CYP4F2,EVI2A,HMGB3,HSPA4L,MMP13,NAP1L1,NPR3,PANK3,SPRR2E,SRSF2,XK
WNT1	cytokine	0.0364	CCNG1,CDKN1A,EEF1A1,EIF5A,IGF1R,SEMA3C,XIAP
miR-922 (miRNAs w/seed CAGCAGA)	mature microrna	0.0364	ATP2A2,ATP2B1,C16orf87,CAMTA1,CCDC59,CCZ1/CCZ1B,CNOT6L,COPS7B,CTDSPL,CUL2,DPY19L4,GRAMD1C,HIPK3,IGF2BP3,ITM2B,JPH1,MAP4,NMT1,PCBP1,PCBP2,PHC3,PURB,QSER1,RANGAP1,RIMS1,RIOK2,SCN3A,SEMA3C,TMEM30A,UHMK1,XIAP
PTK2	kinase	0.0365	CDKN1A,IL6,THBS1,XIAP
LMNB1	other	0.0365	FASN,LMNB2,PAPPA,RCN2
BRD2	kinase	0.0365	BCL2,CD47,IL6,LIN28B
salicylic acid	chemical drug	0.0365	BGN,CASP3,CFLAR,IL6
miR-1827 (and other miRNAs w/seed GAGGCAG)	mature microrna	0.0367	ANKRD52,AP3M1,ARPP19,ATM,ATP1B3,BMS1,CBFA2T2,CCNG1,CD209,CD4,CENPH,CEP104,CIB2,CLCN5,COPS7B,CPEB3,CYB5R3,DAZAP2,DNAJC5,EDEM1,FLT1,GFM1,GFOD1,GOLGA3,GPR37L1,GRB2,GRHL1,GTPBP1,HABP2,HIGD1A,IGF2BP3,IMPDH1,KIF1C,LSM5,MAP9,MAPK1IP1L,NDUFC2,NPR3,PDE12,POU3F2,PPID,REEP3,RLIM,RNF8,SERF1A/SERF1B,SLC25A45,STOM,SUDS3,THAP5,THBS1,TMEM30A,TRIB2,TSC22D1
HISTONE	group	0.0368	BCL2,CDK6,IL6
Focal adhesion kinase	group	0.0368	BCL2,IL6,MMP13
PRKCQ	kinase	0.0368	CDKN1A,IL6,RB1
KRT17	other	0.0368	CCL5,IL6,MMP13
everolimus	chemical drug	0.0368	BECN1,CDKN1A,FSCN1
daunorubicin	chemical drug	0.0368	CDKN1A,IL6,XIAP
bardoxolone methyl	chemical drug	0.0368	BCL2,CFLAR,IL6
bufalin	chemical reagent	0.0368	BCL2,BECN1,TYMS
miR-296-3p (miRNAs w/seed AGGGUUG)	mature microrna	0.0368	ATAT1,ATP5L,BAZ2A,CD14,CTDSPL,DAZAP2,EGR2,HACD3,KCTD10,MKLN1,PCBP2,PDK1,PFN2,RCBTB1,RPL15,SERBP1,TMTC1,TNRC6B
miR-3667-3p (miRNAs w/seed CCUUCCU)	mature microrna	0.037	AP1AR,ATP1A2,ATP1B3,BCL10,CCL5,CD93,CUL5,EDN1,GFOD1,GXYLT1,HECA,INO80,MAPK1IP1L,MBIP,MID1,MRPL57,MYBL1,N4BP2,NMT1,NPC1L1,ORMDL1,PAPPA,PARP1,PDK1,PTPN9,RAB15,RBM15B,ROCK1,RPL10,SF3B3,SUDS3,ZBTB16
miR-605-5p (miRNAs w/seed AAAUCCC)	mature microrna	0.037	BTBD3,CTDSPL2,DNAJB4,FLRT2,FLT1,GDE1,INPP4B,MRPL57,NFIA,PPM1H,RGS9BP,SLC44A1,SLC7A11,SREK1IP1,TAPBP,TNRC6B,UBN2
ATP	chemical - endogenous mammalian	0.037	CD14,FZD8,IL6,MMP13,SAT1,THBS1
GW501516	chemical drug	0.037	BCL2,CDKN1A,FASN,FLT1,THBS1,VLDLR
miR-1245b-3p (miRNAs w/seed CAGAUGA)	mature microrna	0.0373	AGPAT3,ALX4,BTBD3,C14orf169,CCNG1,CEP70,DAZAP2,DDX21,GFM1,KHSRP,KLF3,PATZ1,PFN2,PRELID3B,RPL31,SMARCA5,THAP5,THBS1,TMEM30A,XIAP,ZNRF2
IFI16	transcription regulator	0.0374	CCL2,CCL5,CDKN1A,EDN1,IL6
miR-3973 (miRNAs w/seed CAAAGUA)	mature microrna	0.0376	AP1AR,ARRDC4,BCL10,C18orf54,CBX3,CDO1,GFM1,H3F3A/H3F3B,MAP9,POU3F2,SGMS2,SLC39A6,TMTC1,TSC22D1,VCP
Growth hormone	group	0.0377	BCL2,FASN,FGFR3,FZD5,FZD7,HOXA1,IGF1R
topotecan	chemical drug	0.0377	CAMTA1,CDKN1A,CFLAR,CHD3,FGFR3,NFIA,PLK1,SESN2,USP1
miR-450b-3p (and other miRNAs w/seed UGGGAUC)	mature microrna	0.0378	ATP2B1,CCDC92,CD4,CD47,CDC73,CFLAR,DENND2C,DPY19L4,FARSB,H2AFV,HIST2H4A,HIST2H4B,HMGN5,MID1,MKLN1,MYCBP,PIP5K1A,RSRC1,SNRNP27
miR-548v (miRNAs w/seed GCUACAG)	mature microrna	0.0381	AP3M1,BTBD3,CUL5,DNAJB4,FOXP1,GRHL1,H2AFV,HIGD1A,KCTD6,KPNA2,MAGI2,MRPL57,MYBL1,PATZ1,POU3F2,PPIA,RB1,RIMS1,SESN2,SGTB,SLC39A6,SNX4,UBN2
miR-3607-3p (miRNAs w/seed CUGUAAA)	mature microrna	0.0385	CFLAR,CISD1,CTDSPL2,DCAF6,FNDC3B,MAFB,MAGI2,N4BP2,ORMDL1,PARP1,PFN2,PHC3,PPP4R3B,TMTC1,UBXN2B,UHMK1
CEBPE	transcription regulator	0.0388	BCL2,CD14,CDK6,IL6
miR-4443 (miRNAs w/seed UGGAGGC)	mature microrna	0.039	ALX4,ATP2A2,ATP6V1C1,C4orf3,C9orf66,CBFA2T2,CD209,CIB2,CTDSPL,CUL2,EDN1,FGFR3,FXN,GFOD1,GTPBP1,HABP2,IMPDH1,NDUFA2,NPR3,ORMDL1,PATZ1,PIP5K1A,PURB,RAB15,RPL15,SGSM1,SMO,STOM,TAPBP,THBS1,TMEM135,TSC22D1,TTC30A,TULP4
IL27	cytokine	0.0391	CCL2,CCL5,CCL7,CD14,CFLAR,EGR2,IL6
miR-4764-3p (miRNAs w/seed UAACUCC)	mature microrna	0.0391	ARIH1,C11orf52,CCSAP,EEF1A1,EPDR1,FABP5,INSIG1,MAP9,MAPK1IP1L,NMT1,RGS9BP,RUFY2,SLC7A8,TMEM135,XK
miR-3913-3p (miRNAs w/seed GACAUCA)	mature microrna	0.0392	ACSL3,AGPAT3,ATM,ATP1B3,ATP6V1C1,CCL7,CD93,DDAH1,FAM126B,KBTBD8,MID1,PCDHB16,PRRC2C,PSMA5,PTPN11,RHPN2,SEPSECS,SLC7A11,SUDS3,TPT1
miR-548m (miRNAs w/seed AAAGGUA)	mature microrna	0.0392	DNAJB4,FAM49A,IGF1R,KLHL24,LRRC41,LRRC8B,MKL2,N4BP2,NAP1L1,PAPPA,PCDHB16,PPM1H,RPL10,SGPP1,SLC44A1,UBE2E3
CXCL8	cytokine	0.0393	BCL2,CFLAR,HABP2,MTOR,RAC1
ladostigil	chemical drug	0.0394	BCL2,RB1
selumetinib	chemical drug	0.0394	CDKN1A,DDX21
NOD1	other	0.0394	CCL5,IL6
PLCG1	enzyme	0.0394	CCL2,THBS1
TRPV1	ion channel	0.0394	CD4,IL6
mir-199	microrna	0.0394	BCL2,MTOR
TNFRSF11B	transmembrane receptor	0.0394	IGF1R,IL6
KLF10	transcription regulator	0.0394	CDKN1A,SMAD7
[truncated: 317 more rows]
