# Supplementary material for: miR-100-5p inhibition induces apoptosis in dormant prostate cancer cells and prevents the emergence of castration-resistant prostate cancer
Source: Sci Rep. 2017 Jun 22;7:4079. doi: 10.1038/s41598-017-03731-8 (PMC5481412; doi:10.1038/s41598-017-03731-8)
Supplement: Supplementary file 5 — Supplementary Table S4 [file 41598_2017_3731_MOESM5_ESM.xls]

## Sheet: LTL-331-therapy induced miRNAs
List of miRNAs expressed in post castration and relapse but not precastrate tumors
Symbol	331 precx	331 postcx	331 relapse
hsa-miR-1185-1-3p	-0.0110451	1.85165	2.58982
hsa-miR-125a-3p	-0.851998	2.37297	1.40535
hsa-miR-379-5p	-3.3219	2.32432	2.88563
hsa-miR-136-5p	-3.3219	1.91369	3.84021
hsa-miR-411-5p	-3.3219	1.38993	2.2525
hsa-miR-135b-5p	-2.69346	1.69287	3.53267
hsa-miR-148b-3p	-0.997141	0.708737	2.53277
hsa-miR-181b-5p	-0.929743	2.9915	3.77833
hsa-miR-377-3p	-3.3219	0.56893	5.08609
hsa-miR-376a-3p	-0.841961	3.02352	5.96749
hsa-miR-186-5p	-0.0249741	2.31544	2.69556
hsa-miR-188-5p	-0.349359	1.51796	0.669621
hsa-miR-219a-5p	-0.375411	2.57995	2.30478
hsa-miR-450a-5p	-1.13504	1.46534	1.35962
hsa-miR-32-5p	-0.808176	0.674725	1.70109
hsa-miR-218-5p	-0.423241	1.72982	5.00359
hsa-miR-362-3p	-1.5479	2.22823	1.30946
hsa-miR-95-3p	-0.737752	0.669621	2.61894
hsa-miR-100-5p	3.29857	6.12061	4.69162

## Sheet: LTL-313B-therapy induced miRNAs
List of miRNAs expressed in post castration and relapse but not precastrate tumors
Symbol	313B precx	313B postcx	313B relapse
hsa-miR-34c-5p	-0.72594	3.34021	3.43901
hsa-miR-1-3p	-3.23327	1.01716	6.38403
hsa-miR-214-3p	-0.897541	3.08467	2.73111
hsa-miR-181c-5p	-3.23327	2.06016	2.15892
hsa-miR-379-5p	-3.23327	1.47663	1.46534
hsa-miR-136-5p	-3.23327	1.80713	1.35962
hsa-miR-145-3p	-3.23327	2.01894	0.558386
hsa-miR-199b-5p	-3.23327	0.662884	1.53101
hsa-miR-221-3p	-0.952788	2.87014	3.45996
hsa-miR-181b-5p	-3.23327	2.1413	2.01894
hsa-miR-376a-3p	-0.966335	3.5532	2.04678
hsa-miR-132-3p	-0.799489	2.20185	0.678123
hsa-miR-126-5p	-0.746298	2.68568	2.15273
hsa-miR-196b-5p	-3.23327	2.8411	4.14352
hsa-miR-219a-5p	-0.893252	1.3978	1.87208
hsa-miR-204-5p	-3.23327	3.1209	5.64522
hsa-miR-196a-5p	-0.805514	4.4214	4.24743
hsa-miR-143-3p	-0.740614	4.89403	3.17723
hsa-miR-145-5p	-1.09562	5.06829	3.90957
hsa-miR-100-5p	3.92246	5.51902	5.7128

## Sheet: Therapy indued - comparison
5 common elements in "LTL-331" and "LTL-313B" tumors post therapy
hsa-miR-379-5p
hsa-miR-136-5p
hsa-miR-181b-5p
hsa-miR-376a-3p
hsa-miR-219a-5p

## Sheet: LTL-313B-dormancy miRNAs
List of miRNAs expressed in dormant tumors only
Symbol	313B precx	313B postcx	313B relapse
hsa-miR-31-5p	-3.23327	0.682797	-1.16979
hsa-miR-486-5p	-3.23327	0.669621	-3.2928
hsa-miR-144-5p	-0.983398	2.4148	-1.48046
hsa-miR-129-2-3p	-3.23327	2.54717	-3.2928
hsa-miR-205-5p	-3.23327	1.79208	-3.2928
hsa-miR-410-3p	-3.23327	0.618882	-3.2928
hsa-miR-450a-5p	-3.23327	0.601085	-0.805514
hsa-miR-3151-3p	-0.944827	0.630188	-3.2928

## Sheet: LTL-331dormancy miRNAs
List of miRNAs expressed in dormant tumors only
Symbol	331 precx	331 postcx	331 relapse
hsa-miR-34c-5p	-2.65632	4.89403	-1.11547
hsa-miR-31-5p	-2.70136	4.54181	-0.349359
hsa-miR-1224-5p	-0.730621	2.03153	-0.0503095
hsa-miR-1236-5p	-0.717706	1.02235	-1.06401
hsa-miR-31-3p	-2.64845	4.20358	-0.72594
hsa-miR-214-3p	-1.48046	4.56041	-1.48453
hsa-miR-214-5p	-3.3219	2.58982	-3.31629
hsa-miR-486-5p	-3.3219	2.4148	-3.31629
hsa-miR-1288-3p	-1.89547	0.682797	-1.05029
hsa-miR-144-5p	-2.66096	2.8411	-3.31629
hsa-miR-129-2-3p	-3.3219	2.06016	-2.655
hsa-miR-145-3p	-2.63362	2.46701	-3.31629
hsa-miR-6797-5p	-1.0876	3.57202	-3.31629
hsa-miR-4291	-2.66555	1.71423	-0.929743
hsa-miR-199b-5p	-3.3219	0.994474	-3.31629
hsa-miR-222-3p	-2.01952	2.29497	-2.64975
hsa-miR-455-5p	-3.3219	0.685669	-3.31629
hsa-miR-24-1-5p	-3.3219	0.650302	-0.882751
hsa-miR-4324	-3.3219	0.574988	-2.64407
hsa-miR-22-5p	-2.00579	1.76376	-2.69191
hsa-miR-126-5p	-0.817786	2.91658	-1.01172
hsa-miR-4317	-2.68652	0.638943	-2.63714
hsa-miR-378d	-2.68383	0.558386	-3.31629
hsa-miR-2278	-0.353447	0.712972	-2.69957
hsa-miR-3125	-0.791592	2.04678	-0.0669315
hsa-miR-3156-5p	-0.944827	0.695425	-0.788731
hsa-miR-3188	-1.88532	0.662884	-1.56344
hsa-miR-3195	-1.55255	1.49009	-0.808176
hsa-miR-3607-3p	-1.55446	1.56492	-1.92236
hsa-miR-3652	-0.0313096	1.34985	-0.383046

## Sheet: dormancy - comparison
4 common elements in "LTL-331" and "LTL-313B" tumors in domrant phase
hsa-miR-31-5p
hsa-miR-486-5p
hsa-miR-144-5p
hsa-miR-129-2-3p
